# Supplementary material for: The effect of imipenem and diffusible signaling factors on the secretion of outer membrane vesicles and associated Ax21 proteins in Stenotrophomonas maltophilia
Source: Front Microbiol. 2015 Apr 14;6:298. doi: 10.3389/fmicb.2015.00298 (PMC4396451; doi:10.3389/fmicb.2015.00298)
Supplement: Supplementary File S2 — Results from the time-kinetic, quantitative proteomics study of the response of Stenotrophomonas maltophilia. Samples were taken at 0, 0.5, 1, 2, and 3h after treatment with imipenem. Table 1 contains the results for proteins for which a significant change in abundance at any of the time points was determined. Table 2 contains raw LCMSE results. [file DataSheet2.XLSX]

## Sheet: Table 1
Proteins with a significant change in abundance after imipenem treatment
Accession nr	OK PLGS filter	Description	PLGS Score	Unique in a sample	0.5:0_Ratio	0.5:0_Log(e)Ratio	0.5:0_Log(e)StdDev	0.5:0__P-value	1:0_Ratio	1:0_Log(e)Ratio	1:0_Log(e)StdDev	1:0__P-value	1:0.5_Ratio	1:0.5_Log(e)Ratio	1:0.5_Log(e)StdDev	1:0.5__P-value	2:0_Ratio	2:0_Log(e)Ratio	2:0_Log(e)StdDev	2:0__P-value	2:0.5_Ratio	2:0.5_Log(e)Ratio	2:0.5_Log(e)StdDev	2:0.5__P-value	2:1_Ratio	2:1_Log(e)Ratio	2:1_Log(e)StdDev	2:1__P-value	3:0_Ratio	3:0_Log(e)Ratio	3:0_Log(e)StdDev	3:0__P-value	3:0.5_Ratio	3:0.5_Log(e)Ratio	3:0.5_Log(e)StdDev	3:0.5__P-value	3:1_Ratio	3:1_Log(e)Ratio	3:1_Log(e)StdDev	3:1__P-value	3:2_Ratio	3:2_Log(e)Ratio	3:2_Log(e)StdDev	3:2__P-value
B2FHB5	2	Putative uncharacterized protein	497.13		1.50682	0.41	0.58	0.94	1.82212	0.6	0.57	1	1.20925	0.19	0.3	0.84	2.38691	0.87	0.49	1	1.58407	0.46	0.27	0.99	1.30996	0.27	0.29	0.98	2.85765	1.05	0.54	1	1.89648	0.64	0.29	1	1.56831	0.45	0.27	1	1.19722	0.18	0.2	0.97
B2FHE8	2	Putative transmembrane protein	1163.43		1.43333	0.36	0.25	1	1.80399	0.59	0.24	1	1.2586	0.23	0.2	0.97	2.50929	0.92	0.22	1	1.76827	0.57	0.2	1	1.40495	0.34	0.16	1	3.12677	1.14	0.28	1	2.2034	0.79	0.19	1	1.75067	0.56	0.17	1	1.24608	0.22	0.16	0.99
B2FHF0	2	Putative uncharacterized protein	13308.4		1.2586	0.23	0.09	1	1.58407	0.46	0.12	1	1.2586	0.23	0.08	1	1.84043	0.61	0.1	1	1.47698	0.39	0.11	1	1.17351	0.16	0.1	0.99	2.05443	0.72	0.09	1	1.63232	0.49	0.1	1	1.29693	0.26	0.09	1	1.11628	0.11	0.08	1
B2FHH6	2	2 3 bisphosphoglycerate dependent phosphoglycerate mutase	2757.56		1.10517	0.1	0.3	0.71	0.802519	-0.22	0.32	0.09	0.726149	-0.32	0.37	0.03	0.818731	-0.2	0.31	0.12	0.740818	-0.3	0.34	0.05	1.0202	0.02	0.33	0.53	0.951229	-0.05	0.38	0.37	0.869358	-0.14	0.39	0.25	1.19722	0.18	0.42	0.79	1.17351	0.16	0.41	0.74
B2FHT8	2	Putative uncharacterized protein	1455.41		0.802519	-0.22	0.67	0.22	0.960789	-0.04	0.66	0.43	1.20925	0.19	0.73	0.64	1.46228	0.38	0.55	0.9	1.82212	0.6	0.6	0.96	1.50682	0.41	0.58	0.93	1.2586	0.23	0.66	0.75	1.58407	0.46	0.73	0.86	1.30996	0.27	0.63	0.82	0.869358	-0.14	0.46	0.32
B2FHY7	2	ATP synthase epsilon chain	10250.7		1.19722	0.18	0.24	0.91	1.13883	0.13	0.28	0.82	0.951229	-0.05	0.24	0.39	0.88692	-0.12	0.3	0.21	0.740818	-0.3	0.26	0.02	0.778801	-0.25	0.3	0.07	0.631284	-0.46	0.47	0.04	0.527292	-0.64	0.46	0.01	0.554327	-0.59	0.44	0.02	0.71177	-0.34	0.46	0.06
B2FHY8	2	ATP synthase subunit beta	10188.6		0.941765	-0.06	0.11	0.16	0.677057	-0.39	0.12	0	0.718924	-0.33	0.13	0	0.600496	-0.51	0.16	0	0.631284	-0.46	0.16	0	0.878095	-0.13	0.18	0.08	0.506617	-0.68	0.16	0	0.537944	-0.62	0.18	0	0.748264	-0.29	0.18	0	0.852144	-0.16	0.2	0.07
B2FHZ0	2	ATP synthase subunit alpha	20240		0.941765	-0.06	0.07	0.07	0.826959	-0.19	0.08	0	0.878095	-0.13	0.07	0	0.683861	-0.38	0.08	0	0.726149	-0.32	0.08	0	0.826959	-0.19	0.08	0	0.506617	-0.68	0.09	0	0.543351	-0.61	0.09	0	0.618783	-0.48	0.08	0	0.748264	-0.29	0.1	0
B2FHZ1	2	ATP synthase subunit delta	9207.51		1.34986	0.3	0.25	1	1.07251	0.07	0.26	0.65	0.802519	-0.22	0.25	0.04	0.932394	-0.07	0.25	0.27	0.690734	-0.37	0.26	0	0.860708	-0.15	0.26	0.13	0.588605	-0.53	0.39	0	0.436049	-0.83	0.33	0	0.543351	-0.61	0.36	0	0.631284	-0.46	0.34	0
B2FHZ2	2	ATP synthase subunit b	1263.98		2.24791	0.81	0.32	1	2.13828	0.76	0.38	1	0.951229	-0.05	0.23	0.29	2.4596	0.9	0.33	1	1.09417	0.09	0.21	0.77	1.15027	0.14	0.19	0.87	2.7456	1.01	0.32	1	1.2214	0.2	0.2	0.95	1.28403	0.25	0.22	0.98	1.11628	0.11	0.2	0.87
B2FHZ8	2	Putative dihydrolipoamide acetyltransferase component of pyruvate dehydrogenase complex	221.58		1.49182	0.4	0.35	0.98	1.71601	0.54	0.35	1	1.15027	0.14	0.26	0.86	2.31637	0.84	0.35	1	1.53726	0.43	0.22	1	1.34986	0.3	0.21	1	2.88637	1.06	0.36	1	1.93479	0.66	0.24	1	1.68203	0.52	0.2	1	1.24608	0.22	0.2	0.98
B2FI16	2	Putative uncharacterized protein	266.91	0	0	0	0	0	0	0	0	0					0	0	0	0									0	0	0	0
B2FI62	2	Putative uncharacterized protein	784.39	3																									3	3	3	3	3	3	3	3	3	3	3	3	3	3	3	3
B2FI65	2	Putative ribonucleotide diphosphate reductase small chain	1602.92		0.683861	-0.38	0.48	0.07	0.683861	-0.38	0.44	0.03	1	0	0.47	0.54	0.718924	-0.33	0.46	0.1	1.06184	0.06	0.65	0.59	1.05127	0.05	0.55	0.56	0.951229	-0.05	0.64	0.46	1.39097	0.33	0.69	0.84	1.39097	0.33	0.64	0.78	1.30996	0.27	0.71	0.74
B2FI93	2	Putative two component transcriptional regulator response regulatory protein	3911.27		1.41907	0.35	0.25	1	1.27125	0.24	0.27	0.95	0.895834	-0.11	0.23	0.21	1.23368	0.21	0.25	0.93	0.869358	-0.14	0.22	0.14	0.970446	-0.03	0.21	0.5	0.904837	-0.1	0.29	0.26	0.637628	-0.45	0.24	0	0.71177	-0.34	0.28	0	0.726149	-0.32	0.26	0.01
B2FIA8	2	Elongation factor Ts	22580.7		1.13883	0.13	0.09	1	1.07251	0.07	0.08	0.92	0.941765	-0.06	0.07	0.06	0.66365	-0.41	0.11	0	0.588605	-0.53	0.11	0	0.625002	-0.47	0.1	0	0.264477	-1.33	0.15	0	0.232236	-1.46	0.16	0	0.246597	-1.4	0.15	0	0.394554	-0.93	0.16	0
B2FIA9	2	30S ribosomal protein S2	6782.91		1.0202	0.02	0.09	0.64	0.677057	-0.39	0.1	0	0.66365	-0.41	0.12	0	0.486752	-0.72	0.14	0	0.472367	-0.75	0.13	0	0.718924	-0.33	0.16	0	0.418952	-0.87	0.18	0	0.40657	-0.9	0.16	0	0.612626	-0.49	0.17	0	0.860708	-0.15	0.21	0.04
B2FIB8	2	Putative 2 3 4 5 tetrahydropyridine 2 carboxylate N succinyltransferase	220.54	0.5	0.5	0.5	0.5	0.5					0.5	0.5	0.5	0.5					0.5	0.5	0.5	0.5									0.5	0.5	0.5	0.5
B2FIC0	1	Succinyl diaminopimelate desuccinylase	228.21	2													2	2	2	2	2	2	2	2	2	2	2	2													2	2	2	2
B2FIF8	2	Peptidyl prolyl cis trans isomerase	6894.17		0.980199	-0.02	0.14	0.37	1.16183	0.15	0.14	0.98	1.19722	0.18	0.15	0.99	1.46228	0.38	0.13	1	1.50682	0.41	0.15	1	1.2586	0.23	0.12	1	1.17351	0.16	0.14	0.98	1.19722	0.18	0.16	0.98	1.01005	0.01	0.13	0.55	0.794534	-0.23	0.11	0
B2FIM3	2	Putative orn arg lys decarboxylase	1728.56		1.68203	0.52	0.19	1	1.64872	0.5	0.18	1	0.99005	-0.01	0.16	0.4	2.48432	0.91	0.14	1	1.47698	0.39	0.13	1	1.49182	0.4	0.12	1	2.88637	1.06	0.15	1	1.71601	0.54	0.13	1	1.75067	0.56	0.12	1	1.17351	0.16	0.14	0.99
B2FIU9	2	60 kDa chaperonin	45402.1		0.83527	-0.18	0.05	0	0.802519	-0.22	0.05	0	0.970446	-0.03	0.05	0.1	0.740818	-0.3	0.05	0	0.895834	-0.11	0.05	0	0.923116	-0.08	0.05	0	0.477114	-0.74	0.07	0	0.571209	-0.56	0.06	0	0.594521	-0.52	0.06	0	0.644036	-0.44	0.06	0
B2FIV0	2	10 kDa chaperonin	25527.7		0.878095	-0.13	0.1	0.01	0.970446	-0.03	0.08	0.32	1.11628	0.11	0.1	0.97	1.05127	0.05	0.14	0.73	1.19722	0.18	0.14	1	1.08329	0.08	0.13	0.85	0.71177	-0.34	0.13	0	0.810584	-0.21	0.12	0	0.733447	-0.31	0.13	0	0.677057	-0.39	0.17	0
B2FJ13	2	Putative arginase	462.65	3																									3	3	3	3	3	3	3	3	3	3	3	3	3	3	3	3
B2FJ20	2	Putative peptidase	1378.35		1.05127	0.05	0.28	0.6	1.19722	0.18	0.3	0.88	1.13883	0.13	0.23	0.87	1.1853	0.17	0.26	0.92	1.1275	0.12	0.24	0.8	0.99005	-0.01	0.21	0.46	1.37713	0.32	0.25	1	1.30996	0.27	0.21	0.99	1.15027	0.14	0.23	0.88	1.16183	0.15	0.22	0.93
B2FJ51	2	Putative uncharacterized protein	3461.69		0.923116	-0.08	0.29	0.33	0.718924	-0.33	0.28	0.01	0.778801	-0.25	0.28	0.06	0.970446	-0.03	0.31	0.41	1.05127	0.05	0.29	0.61	1.34986	0.3	0.3	0.98	0.878095	-0.13	0.35	0.22	0.951229	-0.05	0.32	0.38	1.2214	0.2	0.29	0.88	0.904837	-0.1	0.36	0.29
B2FJB0	1	Putative short chain dehydrogenase reductase	248.04	0.5	0.5	0.5	0.5	0.5					0.5	0.5	0.5	0.5					0.5	0.5	0.5	0.5									0.5	0.5	0.5	0.5
B2FJN7	2	Putative biotin carboxylase	1071.54		1.37713	0.32	0.23	0.99	1.53726	0.43	0.28	1	1.11628	0.11	0.2	0.88	1.91554	0.65	0.25	1	1.39097	0.33	0.2	1	1.24608	0.22	0.17	1	1.87761	0.63	0.26	1	1.36343	0.31	0.16	1	1.2214	0.2	0.19	0.97	0.980199	-0.02	0.19	0.35
B2FJQ9	2	Thioredoxin	29067.5		0.951229	-0.05	0.25	0.38	1.1275	0.12	0.24	0.85	1.17351	0.16	0.24	0.87	1.16183	0.15	0.23	0.87	1.2214	0.2	0.23	0.92	1.03045	0.03	0.22	0.61	0.826959	-0.19	0.29	0.13	0.869358	-0.14	0.29	0.21	0.733447	-0.31	0.24	0	0.71177	-0.34	0.29	0.01
B2FJU3	2	30S ribosomal protein S9	2249.13		2.22554	0.8	0.43	1	3.06485	1.12	0.38	1	1.37713	0.32	0.2	1	2.63794	0.97	0.43	1	1.17351	0.16	0.2	0.93	0.852144	-0.16	0.22	0.05	1.89648	0.64	0.43	1	0.852144	-0.16	0.19	0.07	0.618783	-0.48	0.19	0	0.726149	-0.32	0.17	0
B2FJU4	2	50S ribosomal protein L13	3825.24		1.23368	0.21	0.12	1	0.83527	-0.18	0.15	0.02	0.67032	-0.4	0.14	0	0.771052	-0.26	0.14	0	0.618783	-0.48	0.15	0	0.923116	-0.08	0.14	0.16	0.852144	-0.16	0.14	0.02	0.683861	-0.38	0.18	0	1.0202	0.02	0.16	0.67	1.10517	0.1	0.17	0.89
B2FJV0	2	Putative uncharacterized protein	2746.17		2.29332	0.83	0.25	1	2.33965	0.85	0.26	1	1.0202	0.02	0.15	0.68	2.18147	0.78	0.26	1	0.960789	-0.04	0.17	0.31	0.932394	-0.07	0.2	0.23	2.48432	0.91	0.27	1	1.08329	0.08	0.18	0.75	1.06184	0.06	0.2	0.72	1.1275	0.12	0.23	0.84
B2FK05	2	30S ribosomal protein S21	3088.73		0.5	0.5	0.5	0.5	1	1	1	1	1.10517	0.1	0.3	0.75	2	2	2	2	1.27125	0.24	0.26	0.96	1.15027	0.14	0.3	0.82	3	3	3	3	1.56831	0.45	0.29	1	1.43333	0.36	0.29	0.98	1.24608	0.22	0.24	0.95
B2FK88	2	Enolase	10396.1		1.09417	0.09	0.13	0.94	1.06184	0.06	0.13	0.86	0.970446	-0.03	0.11	0.28	1.13883	0.13	0.13	0.98	1.04081	0.04	0.11	0.78	1.07251	0.07	0.13	0.84	1.37713	0.32	0.12	1	1.2586	0.23	0.11	1	1.29693	0.26	0.13	1	1.20925	0.19	0.13	1
B2FKJ7	2	50S ribosomal protein L9	48290.8		0.878095	-0.13	0.09	0	0.718924	-0.33	0.1	0	0.818731	-0.2	0.1	0	0.588605	-0.53	0.16	0	0.67032	-0.4	0.12	0	0.818731	-0.2	0.12	0	0.427415	-0.85	0.16	0	0.486752	-0.72	0.13	0	0.594521	-0.52	0.13	0	0.726149	-0.32	0.15	0
B2FKK2	2	Asparaginyl tRNA synthetase	1296.82		1.0202	0.02	0.39	0.5	1.10517	0.1	0.32	0.75	1.08329	0.08	0.35	0.66	1.36343	0.31	0.3	0.96	1.33643	0.29	0.36	0.95	1.23368	0.21	0.28	0.9	1.33643	0.29	0.29	0.97	1.30996	0.27	0.38	0.93	1.20925	0.19	0.27	0.93	0.980199	-0.02	0.25	0.38
B2FKN2	2	Putative 4 hydroxyphenylpyruvate dioxygenase	879.97		0.763379	-0.27	0.28	0.02	0.71177	-0.34	0.27	0.02	0.932394	-0.07	0.29	0.33	0.913931	-0.09	0.29	0.25	1.19722	0.18	0.26	0.89	1.28403	0.25	0.29	0.93	1.20925	0.19	0.37	0.89	1.58407	0.46	0.37	1	1.69893	0.53	0.32	1	1.32313	0.28	0.37	0.96
B2FKQ7	1	Putative two component sensor histidine kinase	234.55	2													2	2	2	2	2	2	2	2	2	2	2	2													2	2	2	2
B2FL61	2	Dihydrodipicolinate synthase	4787.99		0.913931	-0.09	0.35	0.32	1.06184	0.06	0.39	0.62	1.16183	0.15	0.29	0.85	1.06184	0.06	0.33	0.63	1.17351	0.16	0.28	0.81	1	0	0.27	0.52	1.32313	0.28	0.32	0.92	1.44773	0.37	0.3	0.99	1.24608	0.22	0.3	0.93	1.23368	0.21	0.25	0.96
B2FL62	2	Conserved hypothetical exported protein	2082.84		0.960789	-0.04	0.49	0.44	1.07251	0.07	0.52	0.65	1.11628	0.11	0.44	0.66	1.52196	0.42	0.5	0.93	1.56831	0.45	0.43	0.97	1.41907	0.35	0.44	0.9	1.80399	0.59	0.48	1	1.85893	0.62	0.39	0.99	1.66529	0.51	0.45	0.98	1.1853	0.17	0.41	0.77
B2FL77	2	Putative KHG KDPG aldolase	1484.06	2													2	2	2	2	2	2	2	2	2	2	2	2													2	2	2	2
B2FL87	2	Putative succinate dehydrogenase iron sulfur protein	782		1.40495	0.34	0.34	0.97	1.27125	0.24	0.42	0.87	0.904837	-0.1	0.33	0.25	1.64872	0.5	0.42	1	1.17351	0.16	0.33	0.79	1.29693	0.26	0.3	0.96	2.15977	0.77	0.36	1	1.53726	0.43	0.28	1	1.69893	0.53	0.29	1	1.30996	0.27	0.28	0.95
B2FLB8	2	Putative isomerase	10171.6		1.11628	0.11	0.17	0.89	1.16183	0.15	0.18	0.91	1.04081	0.04	0.14	0.72	0.960789	-0.04	0.2	0.33	0.860708	-0.15	0.16	0.04	0.826959	-0.19	0.16	0.01	0.895834	-0.11	0.24	0.21	0.810584	-0.21	0.18	0.02	0.771052	-0.26	0.18	0.01	0.941765	-0.06	0.22	0.29
B2FLD2	2	Putative dihydrolipoamide succinyltransferase E2 component	1574		1.82212	0.6	0.19	1	1.97388	0.68	0.18	1	1.08329	0.08	0.15	0.8	2.7456	1.01	0.21	1	1.50682	0.41	0.15	1	1.39097	0.33	0.14	1	3.22199	1.17	0.21	1	1.76827	0.57	0.13	1	1.63232	0.49	0.13	1	1.17351	0.16	0.12	0.99
B2FLE4	2	Putative outer membrane antigen protein	3132.82		1.17351	0.16	0.17	0.95	1.50682	0.41	0.18	1	1.28403	0.25	0.15	1	1.34986	0.3	0.18	0.99	1.15027	0.14	0.18	0.93	0.895834	-0.11	0.15	0.11	0.802519	-0.22	0.22	0.01	0.683861	-0.38	0.21	0	0.532592	-0.63	0.2	0	0.594521	-0.52	0.21	0
B2FLE9	2	Putative outer membrane antigen lipoprotein	2424.29		1.29693	0.26	0.31	0.93	1.39097	0.33	0.3	0.99	1.07251	0.07	0.28	0.7	2.09594	0.74	0.22	1	1.61607	0.48	0.22	1	1.50682	0.41	0.23	1	2.29332	0.83	0.28	1	1.76827	0.57	0.24	1	1.64872	0.5	0.2	1	1.09417	0.09	0.15	0.79
B2FLF0	2	Putative cold shock protein	10314.7		0.650509	-0.43	0.15	0	0.571209	-0.56	0.17	0	0.878095	-0.13	0.15	0.05	0.398519	-0.92	0.24	0	0.612626	-0.49	0.23	0	0.697676	-0.36	0.26	0	0.394554	-0.93	0.23	0	0.606531	-0.5	0.22	0	0.690734	-0.37	0.28	0	0.99005	-0.01	0.23	0.51
B2FLG2	2	Putative peptidyl dipeptidase oligopeptidase	2302.51		1.0202	0.02	0.18	0.55	1.20925	0.19	0.18	0.98	1.17351	0.16	0.15	0.99	1.58407	0.46	0.16	1	1.55271	0.44	0.14	1	1.30996	0.27	0.15	1	1.40495	0.34	0.2	1	1.37713	0.32	0.17	1	1.16183	0.15	0.16	0.95	0.88692	-0.12	0.16	0.08
B2FLR1	2	3 hydroxydecanoyl acyl carrier protein dehydratase	2289.74		1	0	0.25	0.49	1.23368	0.21	0.23	0.95	1.2214	0.2	0.24	0.95	1.28403	0.25	0.29	0.96	1.27125	0.24	0.25	0.95	1.04081	0.04	0.2	0.64	1.89648	0.64	0.25	1	1.89648	0.64	0.24	1	1.55271	0.44	0.21	1	1.47698	0.39	0.2	1
B2FLW2	2	Chaperone protein htpG	1529.84		1.03045	0.03	0.18	0.63	1.29693	0.26	0.17	0.98	1.2586	0.23	0.19	0.97	1.66529	0.51	0.16	1	1.61607	0.48	0.18	1	1.28403	0.25	0.16	1	1.49182	0.4	0.16	1	1.44773	0.37	0.17	1	1.15027	0.14	0.15	0.95	0.895834	-0.11	0.12	0.04
B2FLW4	2	Phosphopantetheine adenylyltransferase	460.92	0	0	0	0	0	0	0	0	0					0	0	0	0									0	0	0	0
B2FLW5	2	Conserved hypothetical exported protein	3017.72		1.64872	0.5	0.29	1	1.71601	0.54	0.36	1	1.04081	0.04	0.28	0.63	1.80399	0.59	0.32	1	1.09417	0.09	0.24	0.77	1.05127	0.05	0.28	0.65	2.03399	0.71	0.32	1	1.23368	0.21	0.31	0.86	1.1853	0.17	0.32	0.85	1.1275	0.12	0.3	0.77
B2FLX9	2	Putative outer membrane lipoprotein	2457.32		1.17351	0.16	0.34	0.83	1.64872	0.5	0.31	1	1.40495	0.34	0.29	0.98	1.59999	0.47	0.3	1	1.36343	0.31	0.28	0.99	0.970446	-0.03	0.25	0.46	2.55998	0.94	0.26	1	2.18147	0.78	0.27	1	1.55271	0.44	0.24	1	1.59999	0.47	0.25	1
B2FME8	2	Putative DNA binding protein regulator	1913.76		1.63232	0.49	0.31	1	1.76827	0.57	0.28	1	1.08329	0.08	0.21	0.75	1.80399	0.59	0.26	1	1.10517	0.1	0.23	0.81	1.0202	0.02	0.22	0.55	1.58407	0.46	0.34	0.99	0.980199	-0.02	0.28	0.5	0.904837	-0.1	0.31	0.2	0.88692	-0.12	0.27	0.2
B2FMF0	2	Putative amidohydrolase	866.45		1.27125	0.24	0.32	0.91	1.20925	0.19	0.36	0.84	0.951229	-0.05	0.31	0.32	1.52196	0.42	0.34	0.99	1.1853	0.17	0.32	0.91	1.2586	0.23	0.26	0.97	1.33643	0.29	0.35	0.94	1.05127	0.05	0.34	0.61	1.10517	0.1	0.34	0.68	0.878095	-0.13	0.29	0.2
B2FMH7	2	Shikimate dehydrogenase	667.06		0.878095	-0.13	0.5	0.26	1.44773	0.37	0.39	0.97	1.64872	0.5	0.47	0.97	1.58407	0.46	0.45	0.96	1.80399	0.59	0.51	0.98	1.09417	0.09	0.49	0.65	1.09417	0.09	0.49	0.6	1.2586	0.23	0.54	0.78	0.755784	-0.28	0.46	0.14	0.697676	-0.36	0.54	0.09
B2FMP6	2	Putative electron transfer flavoprotein subunit beta	4109.46		1.05127	0.05	0.18	0.69	0.923116	-0.08	0.21	0.26	0.869358	-0.14	0.18	0.08	1.2586	0.23	0.18	0.98	1.19722	0.18	0.19	0.97	1.37713	0.32	0.18	1	1.49182	0.4	0.17	1	1.41907	0.35	0.18	1	1.63232	0.49	0.2	1	1.1853	0.17	0.18	0.95
B2FMQ3	2	Putative phosphohexose mutase	407.49	0	0	0	0	0	0	0	0	0					0	0	0	0									0	0	0	0
B2FMQ6	2	Putative succinyl CoA 3 ketoacid coenzyme A transferase subunit B	515.09	0	0	0	0	0	0	0	0	0					0	0	0	0									0	0	0	0
B2FMS2	2	Valyl tRNA synthetase	390.89		0.5	0.5	0.5	0.5	1	1	1	1	1.29693	0.26	0.37	0.91	2	2	2	2	1.49182	0.4	0.3	0.99	1.15027	0.14	0.28	0.81	3	3	3	3	1.56831	0.45	0.35	0.98	1.20925	0.19	0.35	0.78	1.05127	0.05	0.31	0.62
B2FMS4	2	Probable cytosol aminopeptidase	550.56		2.31637	0.84	0.37	1	1.99372	0.69	0.43	1	0.869358	-0.14	0.22	0.13	2.4109	0.88	0.44	1	1.05127	0.05	0.25	0.63	1.20925	0.19	0.21	0.92	2.4109	0.88	0.42	1	1.04081	0.04	0.29	0.59	1.19722	0.18	0.29	0.88	1	0	0.27	0.51
B2FMY4	2	Protein grpE	3946.63		1.32313	0.28	0.23	1	1.36343	0.31	0.22	0.99	1.0202	0.02	0.17	0.62	1.36343	0.31	0.24	0.99	1.03045	0.03	0.2	0.62	1.01005	0.01	0.18	0.52	0.913931	-0.09	0.28	0.34	0.690734	-0.37	0.24	0	0.67032	-0.4	0.27	0	0.67032	-0.4	0.27	0
B2FMY5	2	Chaperone protein DnaK	19098		1.08329	0.08	0.08	0.97	1.17351	0.16	0.07	1	1.07251	0.07	0.07	0.96	1.37713	0.32	0.06	1	1.27125	0.24	0.07	1	1.17351	0.16	0.05	1	1.09417	0.09	0.08	0.99	1.01005	0.01	0.07	0.59	0.941765	-0.06	0.07	0.04	0.794534	-0.23	0.08	0
B2FN10	2	Putative cold shock protein	8633.79		0.826959	-0.19	0.09	0	0.904837	-0.1	0.12	0.04	1.09417	0.09	0.1	0.95	0.625002	-0.47	0.1	0	0.755784	-0.28	0.1	0	0.690734	-0.37	0.11	0	0.431711	-0.84	0.12	0	0.522046	-0.65	0.11	0	0.477114	-0.74	0.12	0	0.690734	-0.37	0.13	0
B2FN29	2	Putative inositol 1 monophosphatase	1667.5		1.29693	0.26	0.27	0.94	1.52196	0.42	0.32	0.99	1.17351	0.16	0.24	0.84	1.19722	0.18	0.29	0.85	0.923116	-0.08	0.32	0.31	0.786628	-0.24	0.35	0.05	1.43333	0.36	0.34	0.97	1.10517	0.1	0.29	0.71	0.941765	-0.06	0.27	0.36	1.19722	0.18	0.36	0.81
B2FN37	1	Putative N acetylmuramoyl L alanine amidase	264.91	0	0	0	0	0	0	0	0	0					0	0	0	0									0	0	0	0
B2FN86	2	Polyribonucleotide nucleotidyltransferase	784.52		1.07251	0.07	0.12	0.85	1.13883	0.13	0.13	0.98	1.06184	0.06	0.1	0.87	1.28403	0.25	0.12	1	1.19722	0.18	0.11	1	1.1275	0.12	0.09	0.99	1.55271	0.44	0.13	1	1.44773	0.37	0.11	1	1.36343	0.31	0.1	1	1.20925	0.19	0.12	1
B2FN90	2	Translation initiation factor IF 2	214.09		1.2214	0.2	0.26	0.88	1.19722	0.18	0.29	0.88	0.980199	-0.02	0.23	0.42	1.59999	0.47	0.27	1	1.30996	0.27	0.23	0.99	1.33643	0.29	0.19	1	1.69893	0.53	0.29	1	1.40495	0.34	0.22	1	1.43333	0.36	0.2	1	1.06184	0.06	0.17	0.7
B2FN91	2	Putative N utilization substance protein A	2099.16		0.99005	-0.01	0.22	0.43	0.786628	-0.24	0.23	0.04	0.794534	-0.23	0.25	0.05	0.726149	-0.32	0.28	0.01	0.733447	-0.31	0.31	0.02	0.923116	-0.08	0.28	0.25	0.733447	-0.31	0.25	0.02	0.740818	-0.3	0.26	0.02	0.932394	-0.07	0.29	0.32	1.0202	0.02	0.31	0.52
B2FND5	2	Putative universal stress protein	29668.7		0.637628	-0.45	0.12	0	0.565525	-0.57	0.11	0	0.88692	-0.12	0.14	0.04	0.23457	-1.45	0.17	0	0.367879	-1	0.18	0	0.414783	-0.88	0.18	0	0.121238	-2.11	0.37	0	0.190139	-1.66	0.35	0	0.214381	-1.54	0.34	0	0.516851	-0.66	0.36	0
B2FNG6	2	Acetyl coenzyme A synthetase	797.08		1.1275	0.12	0.46	0.71	0.771052	-0.26	0.36	0.08	0.683861	-0.38	0.39	0.03	1.28403	0.25	0.31	0.9	1.15027	0.14	0.36	0.77	1.68203	0.52	0.29	1	1.56831	0.45	0.35	1	1.39097	0.33	0.33	0.96	2.03399	0.71	0.26	1	1.2214	0.2	0.24	0.93
B2FNJ0	2	Putative fimbrial adhesin protein	13668.6		1.08329	0.08	0.14	0.85	0.970446	-0.03	0.18	0.38	0.895834	-0.11	0.2	0.12	1.44773	0.37	0.13	1	1.32313	0.28	0.16	1	1.47698	0.39	0.2	1	2.24791	0.81	0.16	1	2.05443	0.72	0.16	1	2.29332	0.83	0.24	1	1.55271	0.44	0.15	1
B2FNJ1	2	Putative pili chaperone protein	7493.31		0.941765	-0.06	0.14	0.2	0.99005	-0.01	0.14	0.45	1.05127	0.05	0.13	0.76	0.869358	-0.14	0.14	0.05	0.923116	-0.08	0.12	0.12	0.878095	-0.13	0.13	0.03	0.860708	-0.15	0.16	0.05	0.913931	-0.09	0.16	0.14	0.869358	-0.14	0.16	0.06	0.99005	-0.01	0.16	0.44
B2FNJ3	2	Putative fimbria adhesin protein	7862.2		0.99005	-0.01	0.2	0.45	1.47698	0.39	0.19	1	1.49182	0.4	0.17	1	1.82212	0.6	0.18	1	1.85893	0.62	0.19	1	1.23368	0.21	0.16	0.99	1.76827	0.57	0.18	1	1.78604	0.58	0.17	1	1.19722	0.18	0.17	0.97	0.960789	-0.04	0.13	0.31
B2FNK2	2	Serine hydroxymethyltransferase	860.92		0.904837	-0.1	0.3	0.22	0.88692	-0.12	0.3	0.18	0.980199	-0.02	0.21	0.47	0.941765	-0.06	0.27	0.31	1.04081	0.04	0.29	0.64	1.06184	0.06	0.24	0.7	1.28403	0.25	0.26	0.95	1.41907	0.35	0.27	0.98	1.43333	0.36	0.24	1	1.36343	0.31	0.27	0.97
B2FNL4	2	N utilization substance protein B homolog	1335.51		0.913931	-0.09	0.3	0.26	1.01005	0.01	0.29	0.55	1.10517	0.1	0.25	0.7	1.10517	0.1	0.28	0.74	1.20925	0.19	0.31	0.88	1.09417	0.09	0.24	0.73	1.29693	0.26	0.29	0.97	1.40495	0.34	0.25	0.99	1.28403	0.25	0.29	0.93	1.17351	0.16	0.28	0.86
B2FNP5	2	Putative 30S ribosomal protein S1	27022.9		1.04081	0.04	0.07	0.85	0.786628	-0.24	0.07	0	0.755784	-0.28	0.08	0	0.537944	-0.62	0.09	0	0.516851	-0.66	0.09	0	0.683861	-0.38	0.08	0	0.367879	-1	0.1	0	0.353455	-1.04	0.1	0	0.467666	-0.76	0.1	0	0.683861	-0.38	0.1	0
B2FNQ2	2	Putative 3 ketoacyl CoA thiolase	543.85		0.5	0.5	0.5	0.5	1	1	1	1	1.11628	0.11	0.45	0.7	2	2	2	2	1.91554	0.65	0.41	1	1.69893	0.53	0.33	1	3	3	3	3	2.15977	0.77	0.4	0.99	1.91554	0.65	0.33	1	1.1275	0.12	0.26	0.75
B2FNQ5	2	Nucleoside diphosphate kinase	11244.1		1.15027	0.14	0.12	1	1.23368	0.21	0.13	1	1.07251	0.07	0.12	0.85	1.08329	0.08	0.11	0.9	0.941765	-0.06	0.12	0.12	0.878095	-0.13	0.11	0.02	0.923116	-0.08	0.12	0.12	0.802519	-0.22	0.1	0	0.748264	-0.29	0.12	0	0.852144	-0.16	0.11	0
B2FNS0	2	Inosine 5 monophosphate dehydrogenase	1069.41		0.5	0.5	0.5	0.5	1	1	1	1	1.05127	0.05	0.3	0.63	2	2	2	2	1.30996	0.27	0.26	0.96	1.24608	0.22	0.29	0.91	3	3	3	3	1.07251	0.07	0.27	0.67	1.0202	0.02	0.29	0.55	0.818731	-0.2	0.28	0.09
B2FNY2	2	Putative flavonol synthase dioxygenase	4911.96		1.08329	0.08	0.22	0.78	1.27125	0.24	0.19	1	1.17351	0.16	0.22	0.86	1.58407	0.46	0.18	1	1.46228	0.38	0.17	1	1.24608	0.22	0.17	1	1.28403	0.25	0.21	0.98	1.1853	0.17	0.22	0.93	1	0	0.21	0.47	0.802519	-0.22	0.21	0.03
B2FNZ9	2	Putative aspartate semialdehyde dehydrogenase	2713.17		0.763379	-0.27	0.2	0	0.625002	-0.47	0.25	0	0.818731	-0.2	0.23	0.05	0.467666	-0.76	0.34	0	0.612626	-0.49	0.34	0.01	0.748264	-0.29	0.32	0.04	0.449329	-0.8	0.31	0	0.588605	-0.53	0.34	0	0.718924	-0.33	0.34	0.03	0.960789	-0.04	0.42	0.41
B2FP29	2	Peptidyl prolyl cis trans isomerase	10817.2		1.06184	0.06	0.2	0.66	0.904837	-0.1	0.24	0.19	0.860708	-0.15	0.2	0.09	0.491644	-0.71	0.3	0	0.467666	-0.76	0.27	0	0.543351	-0.61	0.24	0	0.165299	-1.8	0.69	0	0.155673	-1.86	0.68	0	0.182684	-1.7	0.71	0	0.336216	-1.09	0.75	0
B2FP55	2	Conserved hypothetical exported protein	2826.69		0.83527	-0.18	0.25	0.1	0.726149	-0.32	0.37	0.08	0.869358	-0.14	0.36	0.23	0.960789	-0.04	0.27	0.37	1.15027	0.14	0.36	0.79	1.33643	0.29	0.32	0.94	1.23368	0.21	0.27	0.91	1.47698	0.39	0.26	1	1.71601	0.54	0.34	1	1.28403	0.25	0.29	0.94
B2FP85	2	Putative ABC transporter toluene tolerance exported protein	2735.84		1.05127	0.05	0.16	0.71	1.33643	0.29	0.2	1	1.27125	0.24	0.21	1	1.66529	0.51	0.18	1	1.58407	0.46	0.18	1	1.24608	0.22	0.16	0.98	1.80399	0.59	0.16	1	1.71601	0.54	0.19	1	1.34986	0.3	0.2	1	1.08329	0.08	0.16	0.83
B2FP87	2	Putative intercellular spreading VacJ lipoprotein	997.74	3																									3	3	3	3	3	3	3	3	3	3	3	3	3	3	3	3
B2FPC3	2	Adenosylhomocysteinase	1865.52		1.15027	0.14	0.22	0.84	1.15027	0.14	0.21	0.9	1	0	0.19	0.52	1.39097	0.33	0.21	1	1.20925	0.19	0.19	0.95	1.20925	0.19	0.19	0.96	1.66529	0.51	0.19	1	1.43333	0.36	0.17	1	1.43333	0.36	0.19	1	1.19722	0.18	0.16	0.98
B2FPC7	2	S adenosylmethionine synthase	257.05		1.37713	0.32	0.29	0.98	1.07251	0.07	0.31	0.6	0.778801	-0.25	0.22	0.02	0.733447	-0.31	0.32	0.04	0.532592	-0.63	0.27	0	0.683861	-0.38	0.29	0.01	0.923116	-0.08	0.35	0.37	0.67032	-0.4	0.31	0.01	0.860708	-0.15	0.31	0.14	1.2586	0.23	0.34	0.88
B2FPG7	2	Putative survival protein SurA	537.95		1.0202	0.02	0.24	0.59	0.826959	-0.19	0.29	0.12	0.810584	-0.21	0.26	0.11	1.04081	0.04	0.25	0.61	1.0202	0.02	0.24	0.55	1.2586	0.23	0.29	0.96	0.860708	-0.15	0.3	0.17	0.83527	-0.18	0.29	0.1	1.03045	0.03	0.36	0.58	0.818731	-0.2	0.3	0.12
B2FPP3	2	Acireductone dioxygenase	1008.18		0.843665	-0.17	0.42	0.19	1.03045	0.03	0.34	0.58	1.2214	0.2	0.37	0.86	1.27125	0.24	0.41	0.86	1.50682	0.41	0.37	0.98	1.23368	0.21	0.39	0.86	1.06184	0.06	0.45	0.59	1.27125	0.24	0.45	0.82	1.04081	0.04	0.42	0.59	0.843665	-0.17	0.38	0.16
B2FPR7	2	Leucyl tRNA synthetase	787.31		1.34986	0.3	0.23	1	1.40495	0.34	0.25	1	1.04081	0.04	0.2	0.66	1.24608	0.22	0.27	0.93	0.913931	-0.09	0.22	0.29	0.878095	-0.13	0.24	0.12	1.44773	0.37	0.29	1	1.06184	0.06	0.24	0.69	1.0202	0.02	0.24	0.62	1.16183	0.15	0.22	0.89
B2FPR9	2	Putative thioredoxin protein	3945.18		1.13883	0.13	0.22	0.8	1.32313	0.28	0.22	1	1.15027	0.14	0.21	0.9	1.2586	0.23	0.24	0.97	1.09417	0.09	0.24	0.79	0.951229	-0.05	0.17	0.4	1.0202	0.02	0.27	0.53	0.88692	-0.12	0.25	0.19	0.771052	-0.26	0.23	0.01	0.810584	-0.21	0.22	0.02
B2FPT0	2	Methionyl tRNA synthetase	3999.4		1.11628	0.11	0.18	0.82	1.1853	0.17	0.17	0.98	1.06184	0.06	0.17	0.68	1.15027	0.14	0.19	0.9	1.03045	0.03	0.2	0.59	0.970446	-0.03	0.17	0.44	1.06184	0.06	0.22	0.72	0.951229	-0.05	0.19	0.32	0.904837	-0.1	0.2	0.13	0.923116	-0.08	0.2	0.26
B2FPU0	2	Putative alkylphosphonate uptake protein	1456.71		0	0	0	0	2.03399	0.71	0.66	0.99	1	1	1	1	0	0	0	0					1	1	1	1	0	0	0	0					1	1	1	1
B2FPV6	2	Putative thiolase	517.54		0.5	0.5	0.5	0.5	1	1	1	1	1.24608	0.22	0.31	0.9	2	2	2	2	1.43333	0.36	0.38	0.96	1.15027	0.14	0.32	0.77	3	3	3	3	1.93479	0.66	0.3	1	1.55271	0.44	0.26	1	1.34986	0.3	0.3	0.96
B2FPW6	2	Putative cold shock protein	9690.84		1.10517	0.1	0.22	0.83	1.80399	0.59	0.24	1	1.63232	0.49	0.17	1	2.55998	0.94	0.19	1	2.31637	0.84	0.18	1	1.41907	0.35	0.13	1	1.69893	0.53	0.24	1	1.52196	0.42	0.16	1	0.941765	-0.06	0.15	0.23	0.66365	-0.41	0.13	0
B2FPW8	2	Putative hypoxanthine phosphoribosyltransferase	5429.65		1.0202	0.02	0.21	0.55	1.23368	0.21	0.21	0.99	1.20925	0.19	0.21	0.96	1.07251	0.07	0.27	0.73	1.05127	0.05	0.26	0.62	0.869358	-0.14	0.24	0.19	0.895834	-0.11	0.28	0.31	0.878095	-0.13	0.33	0.24	0.726149	-0.32	0.3	0.02	0.83527	-0.18	0.29	0.12
B2FPY3	2	Putative transaldolase B	4091.26		1.11628	0.11	0.16	0.87	1.49182	0.4	0.16	1	1.34986	0.3	0.15	1	1.71601	0.54	0.15	1	1.53726	0.43	0.15	1	1.15027	0.14	0.13	0.98	1.24608	0.22	0.17	1	1.11628	0.11	0.16	0.87	0.826959	-0.19	0.15	0	0.726149	-0.32	0.14	0
B2FPY7	2	Putative alkyl hydroperoxide reductase subunit c	5126.17		1.40495	0.34	0.17	1	1.89648	0.64	0.15	1	1.34986	0.3	0.14	1	1.95424	0.67	0.18	1	1.39097	0.33	0.14	1	1.03045	0.03	0.12	0.69	1.53726	0.43	0.2	1	1.09417	0.09	0.17	0.83	0.810584	-0.21	0.17	0.02	0.786628	-0.24	0.18	0.01
B2FQ05	2	Branched chain amino acid aminotransferase	5073.31		0.980199	-0.02	0.22	0.44	1.16183	0.15	0.21	0.94	1.1853	0.17	0.21	0.93	1.34986	0.3	0.24	0.99	1.37713	0.32	0.19	1	1.16183	0.15	0.22	0.91	1.46228	0.38	0.21	1	1.49182	0.4	0.2	1	1.2586	0.23	0.18	1	1.08329	0.08	0.19	0.75
B2FQ07	2	Putative asparaginase	1754.05		0.755784	-0.28	0.31	0.03	1.01005	0.01	0.22	0.54	1.32313	0.28	0.27	0.97	1.07251	0.07	0.25	0.7	1.41907	0.35	0.29	0.98	1.07251	0.07	0.23	0.7	1.0202	0.02	0.33	0.57	1.34986	0.3	0.37	0.89	1.01005	0.01	0.31	0.54	0.951229	-0.05	0.35	0.38
B2FQ16	1	Putative transmembrane protein	469.77	0	0	0	0	0	0	0	0	0					0	0	0	0									0	0	0	0
B2FQ20	2	50S ribosomal protein L25	36363.2		1.0202	0.02	0.09	0.61	0.852144	-0.16	0.09	0	0.843665	-0.17	0.09	0	0.726149	-0.32	0.1	0	0.718924	-0.33	0.09	0	0.852144	-0.16	0.1	0	0.625002	-0.47	0.1	0	0.618783	-0.48	0.1	0	0.733447	-0.31	0.1	0	0.860708	-0.15	0.13	0.02
B2FQ31	2	Elongation factor Tu	36257.5		0.951229	-0.05	0.04	0.02	0.683861	-0.38	0.06	0	0.726149	-0.32	0.05	0	0.554327	-0.59	0.07	0	0.588605	-0.53	0.07	0	0.810584	-0.21	0.07	0	0.472367	-0.75	0.09	0	0.501576	-0.69	0.1	0	0.690734	-0.37	0.09	0	0.852144	-0.16	0.1	0
B2FQ33	2	Transcription antitermination protein nusG	7326.51		0.980199	-0.02	0.23	0.39	0.802519	-0.22	0.2	0.02	0.818731	-0.2	0.23	0.04	0.923116	-0.08	0.22	0.22	0.941765	-0.06	0.24	0.26	1.15027	0.14	0.2	0.88	0.83527	-0.18	0.27	0.1	0.852144	-0.16	0.22	0.08	1.04081	0.04	0.27	0.68	0.904837	-0.1	0.21	0.25
B2FQ34	2	50S ribosomal protein L11	13784.6		1.20925	0.19	0.13	1	1.16183	0.15	0.14	0.98	0.960789	-0.04	0.13	0.28	1.29693	0.26	0.14	1	1.07251	0.07	0.11	0.87	1.11628	0.11	0.12	0.93	1.68203	0.52	0.12	1	1.40495	0.34	0.1	1	1.44773	0.37	0.11	1	1.30996	0.27	0.11	1
B2FQ35	2	50S ribosomal protein L1	18746.6		1.04081	0.04	0.08	0.85	0.99005	-0.01	0.09	0.36	0.941765	-0.06	0.07	0.11	0.778801	-0.25	0.12	0	0.748264	-0.29	0.07	0	0.794534	-0.23	0.09	0	0.612626	-0.49	0.11	0	0.588605	-0.53	0.1	0	0.618783	-0.48	0.1	0	0.786628	-0.24	0.09	0
B2FQ36	2	50S ribosomal protein L10	2171.71		1.89648	0.64	0.25	1	1.63232	0.49	0.26	1	0.860708	-0.15	0.18	0.04	1.63232	0.49	0.24	1	0.860708	-0.15	0.16	0.05	1	0	0.2	0.48	1.55271	0.44	0.29	1	0.818731	-0.2	0.2	0.05	0.951229	-0.05	0.24	0.33	0.951229	-0.05	0.19	0.28
B2FQ37	2	50S ribosomal protein L7 L12	17717.7		1.69893	0.53	0.1	1	1.59999	0.47	0.09	1	0.951229	-0.05	0.08	0.2	1.2214	0.2	0.1	1	0.718924	-0.33	0.11	0	0.763379	-0.27	0.1	0	0.826959	-0.19	0.12	0	0.491644	-0.71	0.11	0	0.516851	-0.66	0.1	0	0.677057	-0.39	0.1	0
B2FQ39	2	DNA directed RNA polymerase subunit beta	524.89		1.58407	0.46	0.15	1	1.73325	0.55	0.17	1	1.09417	0.09	0.12	0.9	1.97388	0.68	0.15	1	1.24608	0.22	0.13	1	1.13883	0.13	0.11	1	2.36316	0.86	0.15	1	1.49182	0.4	0.13	1	1.36343	0.31	0.12	1	1.19722	0.18	0.12	1
B2FQ40	2	30S ribosomal protein S12	1432.55		0.5	0.5	0.5	0.5	1	1	1	1	1.27125	0.24	0.24	0.96	2	2	2	2	1.63232	0.49	0.2	1	1.28403	0.25	0.2	0.99	3	3	3	3	2.29332	0.83	0.21	1	1.80399	0.59	0.23	1	1.40495	0.34	0.2	1
B2FQ41	2	30S ribosomal protein S7	25512.4		0.895834	-0.11	0.06	0	0.826959	-0.19	0.05	0	0.923116	-0.08	0.05	0	0.559898	-0.58	0.07	0	0.625002	-0.47	0.08	0	0.683861	-0.38	0.08	0	0.559898	-0.58	0.11	0	0.625002	-0.47	0.1	0	0.677057	-0.39	0.12	0	1	0	0.14	0.44
B2FQ42	2	Elongation factor G	34281.1		1.0202	0.02	0.07	0.63	0.980199	-0.02	0.07	0.36	0.970446	-0.03	0.06	0.13	0.878095	-0.13	0.08	0	0.860708	-0.15	0.07	0	0.895834	-0.11	0.09	0	0.771052	-0.26	0.09	0	0.755784	-0.28	0.11	0	0.786628	-0.24	0.1	0	0.878095	-0.13	0.1	0
B2FQ44	2	30S ribosomal protein S10	23690.3		1.05127	0.05	0.09	0.83	1.2586	0.23	0.08	1	1.19722	0.18	0.08	1	0.99005	-0.01	0.09	0.41	0.941765	-0.06	0.09	0.1	0.786628	-0.24	0.08	0	0.677057	-0.39	0.12	0	0.644036	-0.44	0.11	0	0.537944	-0.62	0.11	0	0.683861	-0.38	0.11	0
B2FQ45	2	50S ribosomal protein L3	26827.2		1.08329	0.08	0.12	0.88	0.913931	-0.09	0.13	0.09	0.843665	-0.17	0.12	0	0.904837	-0.1	0.14	0.09	0.83527	-0.18	0.13	0.01	0.99005	-0.01	0.13	0.44	0.704688	-0.35	0.12	0	0.650509	-0.43	0.13	0	0.771052	-0.26	0.12	0	0.778801	-0.25	0.11	0
B2FQ46	2	50S ribosomal protein L4	5746.88		1.15027	0.14	0.16	0.95	1.08329	0.08	0.17	0.77	0.932394	-0.07	0.14	0.19	0.904837	-0.1	0.19	0.1	0.778801	-0.25	0.15	0	0.83527	-0.18	0.16	0.01	0.612626	-0.49	0.21	0	0.532592	-0.63	0.22	0	0.565525	-0.57	0.23	0	0.677057	-0.39	0.22	0
B2FQ47	2	50S ribosomal protein L23	19061.3		1.10517	0.1	0.14	0.93	0.904837	-0.1	0.16	0.1	0.810584	-0.21	0.15	0	0.860708	-0.15	0.15	0.02	0.771052	-0.26	0.13	0	0.951229	-0.05	0.15	0.27	0.778801	-0.25	0.15	0	0.697676	-0.36	0.15	0	0.860708	-0.15	0.15	0.04	0.904837	-0.1	0.18	0.12
B2FQ48	2	50S ribosomal protein L2	242.7		4.30596	1.46	0.36	1	5.81244	1.76	0.36	1	1.33643	0.29	0.14	1	6.75309	1.91	0.37	1	1.56831	0.45	0.12	1	1.16183	0.15	0.13	0.99	6.68589	1.9	0.38	1	1.55271	0.44	0.14	1	1.16183	0.15	0.13	0.98	0.99005	-0.01	0.11	0.48
B2FQ51	2	30S ribosomal protein S3	1152.91		2.2705	0.82	0.32	1	2.36316	0.86	0.26	1	1.04081	0.04	0.2	0.69	2.7456	1.01	0.26	1	1.20925	0.19	0.16	1	1.16183	0.15	0.16	0.96	3.59664	1.28	0.26	1	1.58407	0.46	0.16	1	1.52196	0.42	0.15	1	1.29693	0.26	0.12	1
B2FQ52	2	50S ribosomal protein L16	1784.81		2.33965	0.85	0.75	1	2.53451	0.93	0.64	1	1.09417	0.09	0.28	0.73	2.82922	1.04	0.66	1	1.20925	0.19	0.38	0.86	1.10517	0.1	0.32	0.72	3.89619	1.36	0.69	1	1.68203	0.52	0.39	0.99	1.53726	0.43	0.32	0.99	1.37713	0.32	0.35	0.96
B2FQ53	2	50S ribosomal protein L29	13603.2	0	0	0	0	0	0	0	0	0					0	0	0	0									0	0	0	0
B2FQC5	2	Putative subfamily S1C unassigned peptidase	1315.8		1.10517	0.1	0.25	0.74	1.27125	0.24	0.28	0.93	1.15027	0.14	0.26	0.8	1.93479	0.66	0.24	1	1.75067	0.56	0.31	1	1.50682	0.41	0.28	1	2.33965	0.85	0.24	1	2.117	0.75	0.24	1	1.82212	0.6	0.26	1	1.20925	0.19	0.2	0.95
B2FQJ4	2	50S ribosomal protein L14	4745.97		1.32313	0.28	0.2	0.99	1.28403	0.25	0.16	1	0.970446	-0.03	0.16	0.33	1.50682	0.41	0.2	1	1.13883	0.13	0.17	0.87	1.17351	0.16	0.16	0.98	1.19722	0.18	0.23	0.92	0.904837	-0.1	0.22	0.14	0.932394	-0.07	0.19	0.25	0.794534	-0.23	0.2	0.02
B2FQJ5	2	50S ribosomal protein L24	12757.3		1.2214	0.2	0.11	1	1.03045	0.03	0.13	0.71	0.843665	-0.17	0.12	0	0.733447	-0.31	0.15	0	0.594521	-0.52	0.13	0	0.71177	-0.34	0.16	0	0.748264	-0.29	0.18	0	0.612626	-0.49	0.19	0	0.726149	-0.32	0.17	0	1.0202	0.02	0.2	0.64
B2FQJ7	2	30S ribosomal protein S14	1705.47		0.5	0.5	0.5	0.5	1	1	1	1	1.24608	0.22	0.28	0.9	2	2	2	2	1.32313	0.28	0.26	0.97	1.06184	0.06	0.32	0.65	3	3	3	3	1.19722	0.18	0.43	0.77	0.960789	-0.04	0.47	0.45	0.913931	-0.09	0.46	0.36
B2FQJ8	2	30S ribosomal protein S8	12042.7		1.2586	0.23	0.15	1	1.04081	0.04	0.15	0.68	0.826959	-0.19	0.15	0	0.66365	-0.41	0.16	0	0.527292	-0.64	0.15	0	0.637628	-0.45	0.16	0	0.516851	-0.66	0.18	0	0.410656	-0.89	0.18	0	0.501576	-0.69	0.19	0	0.778801	-0.25	0.2	0.01
B2FQJ9	2	50S ribosomal protein L6	9159.32		1	0	0.12	0.48	0.83527	-0.18	0.12	0.02	0.826959	-0.19	0.13	0	0.683861	-0.38	0.12	0	0.683861	-0.38	0.13	0	0.818731	-0.2	0.12	0	0.431711	-0.84	0.18	0	0.431711	-0.84	0.19	0	0.516851	-0.66	0.17	0	0.631284	-0.46	0.19	0
B2FQK1	2	30S ribosomal protein S5	5057.75		1.43333	0.36	0.14	1	1.2586	0.23	0.17	1	0.878095	-0.13	0.16	0.08	0.970446	-0.03	0.17	0.35	0.677057	-0.39	0.15	0	0.763379	-0.27	0.13	0	0.843665	-0.17	0.19	0.05	0.588605	-0.53	0.17	0	0.66365	-0.41	0.18	0	0.869358	-0.14	0.17	0.06
B2FQK3	2	50S ribosomal protein L15	6528.04		2.77319	1.02	0.24	1	3.18993	1.16	0.23	1	1.15027	0.14	0.15	0.97	3.89619	1.36	0.21	1	1.40495	0.34	0.16	1	1.2214	0.2	0.14	1	3.93535	1.37	0.23	1	1.41907	0.35	0.14	1	1.23368	0.21	0.14	1	1.01005	0.01	0.15	0.53
B2FQK7	2	30S ribosomal protein S4	4656.47		1.64872	0.5	0.15	1	1.41907	0.35	0.16	1	0.860708	-0.15	0.16	0.02	1.30996	0.27	0.18	1	0.794534	-0.23	0.13	0	0.923116	-0.08	0.13	0.12	1.53726	0.43	0.17	1	0.932394	-0.07	0.15	0.21	1.08329	0.08	0.17	0.86	1.17351	0.16	0.16	0.97
B2FQK8	2	DNA directed RNA polymerase subunit alpha	13801.2		1.05127	0.05	0.09	0.88	1.03045	0.03	0.1	0.72	0.980199	-0.02	0.09	0.31	0.878095	-0.13	0.1	0	0.83527	-0.18	0.12	0	0.852144	-0.16	0.1	0	0.66365	-0.41	0.1	0	0.631284	-0.46	0.1	0	0.650509	-0.43	0.11	0	0.755784	-0.28	0.11	0
B2FQK9	2	50S ribosomal protein L17	7624.32		1.97388	0.68	0.24	1	1.71601	0.54	0.26	1	0.869358	-0.14	0.21	0.15	2.7456	1.01	0.24	1	1.39097	0.33	0.18	1	1.59999	0.47	0.23	1	2.82922	1.04	0.27	1	1.44773	0.37	0.2	1	1.66529	0.51	0.2	1	1.03045	0.03	0.14	0.68
B2FQL7	2	Peptidyl prolyl cis trans isomerase	19659.3		1.11628	0.11	0.13	0.95	0.99005	-0.01	0.14	0.47	0.878095	-0.13	0.13	0.03	0.99005	-0.01	0.16	0.48	0.88692	-0.12	0.17	0.05	1	0	0.16	0.54	0.594521	-0.52	0.17	0	0.532592	-0.63	0.18	0	0.600496	-0.51	0.16	0	0.600496	-0.51	0.2	0
B2FQL8	2	Malate dehydrogenase	13731.3		0.904837	-0.1	0.08	0.01	0.913931	-0.09	0.1	0.03	1.01005	0.01	0.09	0.64	0.951229	-0.05	0.09	0.13	1.05127	0.05	0.08	0.81	1.03045	0.03	0.09	0.73	1.30996	0.27	0.1	1	1.44773	0.37	0.08	1	1.43333	0.36	0.09	1	1.39097	0.33	0.1	1
B2FQM3	2	Putative glutathione S transferase	658.99		1.1853	0.17	0.8	0.63	1.30996	0.27	0.68	0.71	1.10517	0.1	0.79	0.52	1.78604	0.58	0.56	1	1.52196	0.42	0.67	0.88	1.37713	0.32	0.49	0.92	2.07508	0.73	0.61	0.99	1.76827	0.57	0.76	0.93	1.59999	0.47	0.49	0.96	1.16183	0.15	0.42	0.79
B2FQM8	2	Putative outer membrane protein	3985.08		1.91554	0.65	0.16	1	2.09594	0.74	0.15	1	1.10517	0.1	0.12	0.94	2.03399	0.71	0.15	1	1.06184	0.06	0.09	0.88	0.960789	-0.04	0.12	0.27	3.45561	1.24	0.16	1	1.80399	0.59	0.13	1	1.64872	0.5	0.13	1	1.69893	0.53	0.13	1
B2FQN5	2	Putative uncharacterized protein	982.01		0.913931	-0.09	0.26	0.27	1.30996	0.27	0.27	0.99	1.41907	0.35	0.26	1	1.46228	0.38	0.3	1	1.58407	0.46	0.26	1	1.11628	0.11	0.27	0.85	1.56831	0.45	0.25	1	1.71601	0.54	0.2	1	1.20925	0.19	0.23	0.93	1.08329	0.08	0.21	0.79
B2FQQ3	2	Putative glutaredoxin	2493.5		1.17351	0.16	0.25	0.87	1.47698	0.39	0.31	0.98	1.2586	0.23	0.27	0.93	1.87761	0.63	0.23	1	1.59999	0.47	0.24	1	1.27125	0.24	0.26	0.97	2.117	0.75	0.26	1	1.78604	0.58	0.25	1	1.43333	0.36	0.29	1	1.11628	0.11	0.2	0.88
B2FQQ5	2	Putative isocitrate isopropylmalate dehydrogenase	3183.01		1.08329	0.08	0.18	0.8	0.843665	-0.17	0.2	0.06	0.778801	-0.25	0.2	0.01	0.904837	-0.1	0.19	0.16	0.826959	-0.19	0.17	0.03	1.06184	0.06	0.24	0.73	0.786628	-0.24	0.21	0.03	0.718924	-0.33	0.2	0	0.932394	-0.07	0.2	0.27	0.869358	-0.14	0.23	0.14
B2FQR1	2	Trigger factor	7187.29		1.1853	0.17	0.11	1	1	0	0.15	0.49	0.852144	-0.16	0.15	0.02	0.951229	-0.05	0.18	0.27	0.802519	-0.22	0.15	0	0.951229	-0.05	0.17	0.3	0.740818	-0.3	0.21	0.02	0.631284	-0.46	0.19	0	0.740818	-0.3	0.22	0.01	0.778801	-0.25	0.22	0.01
B2FQR5	2	Putative DNA binding protein HU beta	36452.1		0.970446	-0.03	0.12	0.36	0.860708	-0.15	0.14	0.02	0.878095	-0.13	0.11	0.01	0.794534	-0.23	0.14	0	0.810584	-0.21	0.12	0	0.923116	-0.08	0.12	0.16	0.537944	-0.62	0.15	0	0.548812	-0.6	0.12	0	0.625002	-0.47	0.12	0	0.677057	-0.39	0.14	0
B2FQU5	2	Putative flagellin	7493.58		0.960789	-0.04	0.15	0.35	0.951229	-0.05	0.15	0.3	0.99005	-0.01	0.16	0.45	1.30996	0.27	0.15	1	1.36343	0.31	0.14	1	1.37713	0.32	0.12	1	2.2705	0.82	0.15	1	2.36316	0.86	0.12	1	2.38691	0.87	0.12	1	1.73325	0.55	0.1	1
B2FQU6	2	Putative flagellin	5304.34		0.941765	-0.06	0.16	0.22	0.895834	-0.11	0.17	0.09	0.951229	-0.05	0.16	0.32	1.2586	0.23	0.15	1	1.33643	0.29	0.19	1	1.40495	0.34	0.14	1	2.18147	0.78	0.14	1	2.31637	0.84	0.15	1	2.43513	0.89	0.16	1	1.73325	0.55	0.13	1
B2FQU7	2	Putative motility flagellin protein	1515.49		0.895834	-0.11	0.2	0.16	0.869358	-0.14	0.23	0.14	0.970446	-0.03	0.22	0.43	1.82212	0.6	0.23	1	2.03399	0.71	0.22	1	2.117	0.75	0.25	1	3.06485	1.12	0.18	1	3.42123	1.23	0.22	1	3.52542	1.26	0.19	1	1.68203	0.52	0.18	1
B2FQV5	2	Putative flagellar hook protein	783.55														2	2	2	2	2	2	2	2	2	2	2	2	3	3	3	3	3	3	3	3	3	3	3	3	0.548812	-0.6	0.57	0.03
B2FR50	2	Putative ferritin DPS family DNA binding protein	8401.08		0.951229	-0.05	0.17	0.28	0.932394	-0.07	0.17	0.2	0.980199	-0.02	0.17	0.34	0.970446	-0.03	0.19	0.43	1.0202	0.02	0.21	0.64	1.05127	0.05	0.15	0.71	0.794534	-0.23	0.2	0.01	0.83527	-0.18	0.24	0.06	0.852144	-0.16	0.23	0.13	0.810584	-0.21	0.24	0.04
B2FR63	2	Putative uncharacterized protein	8780.72		1.05127	0.05	0.38	0.63	0.970446	-0.03	0.38	0.45	0.913931	-0.09	0.39	0.33	0.537944	-0.62	0.44	0.01	0.511709	-0.67	0.44	0	0.554327	-0.59	0.45	0	0.472367	-0.75	0.6	0	0.449329	-0.8	0.58	0.01	0.486752	-0.72	0.61	0	0.878095	-0.13	0.68	0.35
B2FR77	2	Putative uncharacterized protein	6706.17		0.771052	-0.26	0.33	0.08	0.88692	-0.12	0.41	0.33	1.15027	0.14	0.33	0.76	1.01005	0.01	0.31	0.46	1.30996	0.27	0.31	0.92	1.1275	0.12	0.39	0.7	1.1853	0.17	0.34	0.8	1.53726	0.43	0.33	0.99	1.33643	0.29	0.36	0.95	1.17351	0.16	0.29	0.84
B2FR84	2	Putative characterised ACR protein	781.68	0.5	0.5	0.5	0.5	0.5					0.5	0.5	0.5	0.5					0.5	0.5	0.5	0.5									0.5	0.5	0.5	0.5
B2FR89	2	Putative 3 oxoacyl acyl carrier protein reductase	9264.07		1.0202	0.02	0.29	0.61	0.486752	-0.72	0.44	0	0.477114	-0.74	0.5	0	0.571209	-0.56	0.48	0.01	0.559898	-0.58	0.43	0	1.17351	0.16	0.54	0.71	0	0	0	0	0.5	0.5	0.5	0.5	1	1	1	1	2	2	2	2
B2FR90	2	Acyl carrier protein	33647.2		1.19722	0.18	0.09	0.99	1.10517	0.1	0.12	0.95	0.932394	-0.07	0.09	0.09	1	0	0.12	0.55	0.83527	-0.18	0.11	0.01	0.904837	-0.1	0.1	0.03	0.704688	-0.35	0.12	0	0.594521	-0.52	0.13	0	0.637628	-0.45	0.14	0	0.704688	-0.35	0.13	0
B2FR91	2	3 oxoacyl acyl carrier protein synthase 2	2345.69		1.32313	0.28	0.31	0.94	1.28403	0.25	0.36	0.95	0.970446	-0.03	0.28	0.41	1.36343	0.31	0.34	0.93	1.03045	0.03	0.25	0.62	1.06184	0.06	0.28	0.71	2.05443	0.72	0.29	1	1.53726	0.43	0.28	1	1.59999	0.47	0.28	1	1.50682	0.41	0.32	1
B2FRM8	2	Putative peptidoglycan associated lipoprotein	1547.73		1.69893	0.53	0.23	1	1.78604	0.58	0.23	1	1.05127	0.05	0.18	0.7	1.63232	0.49	0.26	1	0.960789	-0.04	0.18	0.36	0.913931	-0.09	0.2	0.24	2.71828	1	0.24	1	1.59999	0.47	0.19	1	1.52196	0.42	0.18	1	1.66529	0.51	0.24	1
B2FRM9	2	Protein tolB	5947.6		0.980199	-0.02	0.11	0.35	1.07251	0.07	0.1	0.86	1.09417	0.09	0.09	0.99	1.20925	0.19	0.11	1	1.23368	0.21	0.09	1	1.13883	0.13	0.09	1	1.20925	0.19	0.12	1	1.23368	0.21	0.11	1	1.1275	0.12	0.11	0.99	1	0	0.11	0.49
B2FRQ4	2	Putative heat shock chaperone ClpB	2082.14		0.860708	-0.15	0.14	0.01	1.03045	0.03	0.14	0.65	1.19722	0.18	0.14	1	1.1275	0.12	0.15	0.95	1.30996	0.27	0.13	1	1.09417	0.09	0.16	0.89	0.83527	-0.18	0.18	0.03	0.970446	-0.03	0.14	0.36	0.810584	-0.21	0.16	0.01	0.740818	-0.3	0.17	0
B2FRS2	2	Succinyl CoA ligase ADP forming subunit alpha	7785.75		0.869358	-0.14	0.13	0.02	0.802519	-0.22	0.11	0	0.923116	-0.08	0.12	0.13	0.755784	-0.28	0.15	0	0.869358	-0.14	0.13	0.02	0.941765	-0.06	0.16	0.21	0.733447	-0.31	0.17	0	0.843665	-0.17	0.15	0.01	0.913931	-0.09	0.17	0.15	0.970446	-0.03	0.17	0.39
B2FRW3	2	Putative sigma 54 modulation protein	22056.4		0.980199	-0.02	0.13	0.38	0.904837	-0.1	0.14	0.12	0.923116	-0.08	0.14	0.17	1.41907	0.35	0.15	1	1.44773	0.37	0.16	1	1.56831	0.45	0.17	1	0.913931	-0.09	0.15	0.13	0.932394	-0.07	0.12	0.19	1.01005	0.01	0.15	0.55	0.644036	-0.44	0.17	0
B2FRW6	2	Putative OstA family protein	2574.16		1.29693	0.26	0.45	0.87	1.47698	0.39	0.52	0.95	1.13883	0.13	0.32	0.71	1.99372	0.69	0.47	1	1.52196	0.42	0.34	0.99	1.34986	0.3	0.34	0.97	1.30996	0.27	0.46	0.93	1.01005	0.01	0.34	0.53	0.88692	-0.12	0.34	0.24	0.66365	-0.41	0.34	0.02
B2FS12	2	Putative uncharacterized protein	1139.41		1.37713	0.32	0.75	0.75	1.08329	0.08	0.81	0.61	0.794534	-0.23	0.82	0.35	1.69893	0.53	0.57	0.96	1.24608	0.22	0.64	0.79	1.56831	0.45	0.65	0.88	1.2586	0.23	0.59	0.76	0.923116	-0.08	0.68	0.38	1.16183	0.15	0.62	0.64	0.740818	-0.3	0.42	0.1
B2FSD1	1	tRNA guanine N 7 methyltransferase	188.61	0	0	0	0	0	0	0	0	0					0	0	0	0									0	0	0	0
B2FSF6	2	Putative glyceraldehyde 3 phosphate dehydrogenase	1188.94		1.80399	0.59	0.17	1	1.85893	0.62	0.21	1	1.03045	0.03	0.18	0.69	2.55998	0.94	0.19	1	1.43333	0.36	0.17	1	1.37713	0.32	0.19	1	2.69123	0.99	0.2	1	1.49182	0.4	0.19	1	1.44773	0.37	0.18	1	1.05127	0.05	0.15	0.75
B2FSF7	2	Putative outer membrane Omp family protein	33648.1		0.786628	-0.24	0.1	0	0.740818	-0.3	0.12	0	0.941765	-0.06	0.11	0.27	0.740818	-0.3	0.14	0	0.932394	-0.07	0.16	0.22	0.99005	-0.01	0.14	0.38	0.778801	-0.25	0.13	0	0.99005	-0.01	0.15	0.42	1.04081	0.04	0.11	0.76	1.05127	0.05	0.14	0.75
B2FSI7	2	Citrate synthase	5398.1		1.13883	0.13	0.12	0.98	1.34986	0.3	0.11	1	1.1853	0.17	0.1	1	1.50682	0.41	0.12	1	1.32313	0.28	0.12	1	1.11628	0.11	0.13	0.94	1.73325	0.55	0.11	1	1.53726	0.43	0.11	1	1.29693	0.26	0.12	1	1.15027	0.14	0.11	0.99
B2FSL1	2	Single stranded DNA binding protein	834.62		0.5	0.5	0.5	0.5	1	1	1	1	0.818731	-0.2	0.36	0.18	2	2	2	2	0.904837	-0.1	0.38	0.3	1.11628	0.11	0.39	0.69	3	3	3	3	1.23368	0.21	0.36	0.87	1.50682	0.41	0.33	0.99	1.36343	0.31	0.3	0.97
B2FSP2	1	Putative two component response regulator transcriptional regulatory protein	321.72	0	0	0	0	0	0	0	0	0					0	0	0	0									0	0	0	0
B2FSS3	1	Putative LacI family transcriptional regulator	247.74	0.5	0.5	0.5	0.5	0.5					0.5	0.5	0.5	0.5					0.5	0.5	0.5	0.5									0.5	0.5	0.5	0.5
B2FT03	2	Putative endoribonuclease protein	25466.1		1.16183	0.15	0.12	0.98	1.27125	0.24	0.13	1	1.09417	0.09	0.12	0.92	1.47698	0.39	0.11	1	1.27125	0.24	0.14	1	1.16183	0.15	0.11	0.99	1.2586	0.23	0.13	1	1.08329	0.08	0.11	0.89	0.99005	-0.01	0.14	0.39	0.852144	-0.16	0.11	0
B2FT86	2	Conserved hypothetical TPR repeat family protein	15434.9		1.01005	0.01	0.11	0.58	1.13883	0.13	0.09	1	1.1275	0.12	0.09	1	1.46228	0.38	0.09	1	1.44773	0.37	0.07	1	1.28403	0.25	0.09	1	1.41907	0.35	0.1	1	1.40495	0.34	0.09	1	1.2586	0.23	0.09	1	0.970446	-0.03	0.09	0.28
B2FT88	2	Putative biopolymer transport exbB protein	1946.42		2.2705	0.82	0.3	1	2.07508	0.73	0.34	1	0.913931	-0.09	0.22	0.24	3.42123	1.23	0.34	1	1.50682	0.41	0.22	1	1.66529	0.51	0.23	1	3.63279	1.29	0.29	1	1.59999	0.47	0.19	1	1.75067	0.56	0.22	1	1.06184	0.06	0.19	0.75
B2FTA3	2	Putative exported peptidase	1559.22		0.786628	-0.24	0.23	0.03	0.951229	-0.05	0.22	0.35	1.20925	0.19	0.26	0.92	1.06184	0.06	0.23	0.7	1.34986	0.3	0.26	0.99	1.11628	0.11	0.26	0.78	1.27125	0.24	0.23	0.98	1.61607	0.48	0.24	1	1.33643	0.29	0.25	0.99	1.19722	0.18	0.23	0.93
B2FTA6	2	Cell division topological specificity factor	5262.49		1.29693	0.26	0.36	0.93	1.29693	0.26	0.33	0.97	1	0	0.25	0.48	1.29693	0.26	0.31	0.97	1	0	0.27	0.54	1	0	0.24	0.43	1.61607	0.48	0.34	1	1.24608	0.22	0.32	0.9	1.24608	0.22	0.3	0.91	1.24608	0.22	0.33	0.91
B2FTA7	2	Putative septum site determining protein	5322.08		1.04081	0.04	0.18	0.61	0.740818	-0.3	0.24	0	0.71177	-0.34	0.2	0	0.726149	-0.32	0.19	0	0.697676	-0.36	0.23	0	0.980199	-0.02	0.27	0.44	0.637628	-0.45	0.24	0	0.612626	-0.49	0.26	0	0.860708	-0.15	0.27	0.11	0.878095	-0.13	0.26	0.16
B2FTB2	2	Conserved hypothetical exported protein	558.85		1.34986	0.3	0.23	1	1.28403	0.25	0.23	0.98	0.951229	-0.05	0.2	0.35	1.63232	0.49	0.23	1	1.20925	0.19	0.19	0.97	1.27125	0.24	0.16	0.99	2.03399	0.71	0.26	1	1.50682	0.41	0.18	1	1.58407	0.46	0.19	1	1.24608	0.22	0.19	0.97
B2FTD2	2	50S ribosomal protein L27	8784.66		1.28403	0.25	0.28	0.95	1.55271	0.44	0.24	1	1.20925	0.19	0.18	0.99	1.63232	0.49	0.24	1	1.27125	0.24	0.18	1	1.05127	0.05	0.17	0.71	2.07508	0.73	0.22	1	1.63232	0.49	0.16	1	1.34986	0.3	0.19	1	1.28403	0.25	0.16	0.99
B2FTM1	2	Putative metallo beta lactamase l1 Beta lactamase type ii Ec 3 5 2 6 Penicillinase	1562.33		0.5	0.5	0.5	0.5	1	1	1	1	3.03436	1.11	0.18	1	2	2	2	2	6.61937	1.89	0.14	1	2.18147	0.78	0.09	1	3	3	3	3	6.4883	1.87	0.15	1	2.117	0.75	0.11	1	0.970446	-0.03	0.08	0.26
B2FTS4	2	Putative uncharacterized protein pcm	4394.1		1.27125	0.24	0.2	1	1.23368	0.21	0.18	0.96	0.960789	-0.04	0.15	0.33	1.03045	0.03	0.18	0.57	0.802519	-0.22	0.18	0.01	0.83527	-0.18	0.18	0.02	0.554327	-0.59	0.29	0	0.436049	-0.83	0.31	0	0.453845	-0.79	0.32	0	0.543351	-0.61	0.3	0
B2FTT5	2	Putative NADP dependent malic enzyme	306.42		0.5	0.5	0.5	0.5	1	1	1	1	1.52196	0.42	0.37	0.98	2	2	2	2	2.38691	0.87	0.36	1	1.56831	0.45	0.26	1	3	3	3	3	2.97427	1.09	0.33	1	1.95424	0.67	0.21	1	1.24608	0.22	0.19	0.98
B2FTV4	2	Putative glutaredoxin	1901.68		1.19722	0.18	0.17	0.96	1.20925	0.19	0.2	0.97	1.01005	0.01	0.16	0.55	1.11628	0.11	0.21	0.85	0.932394	-0.07	0.19	0.27	0.932394	-0.07	0.21	0.27	0.860708	-0.15	0.24	0.1	0.718924	-0.33	0.24	0	0.718924	-0.33	0.23	0	0.771052	-0.26	0.23	0.03
B2FU11	2	Putative aspartate aminotransferase	2216.77		1.01005	0.01	0.24	0.5	1.30996	0.27	0.26	0.97	1.28403	0.25	0.25	0.99	1.64872	0.5	0.21	1	1.61607	0.48	0.22	1	1.2586	0.23	0.2	1	1.63232	0.49	0.23	1	1.59999	0.47	0.23	1	1.24608	0.22	0.19	0.98	0.99005	-0.01	0.19	0.5
B2FU66	2	Putative glutamate synthase nadph small chain	520.85	0	0	0	0	0	0	0	0	0					0	0	0	0									0	0	0	0
B2FUB3	2	30S ribosomal protein S16	2813.06		1.43333	0.36	0.21	1	1.43333	0.36	0.19	1	1	0	0.17	0.47	1.43333	0.36	0.18	1	1	0	0.17	0.54	1	0	0.17	0.48	1.64872	0.5	0.21	1	1.15027	0.14	0.18	0.9	1.15027	0.14	0.19	0.93	1.15027	0.14	0.18	0.9
B2FUB6	2	50S ribosomal protein L19	14461.1		1.2586	0.23	0.15	1	1.2586	0.23	0.13	1	1	0	0.13	0.48	1.07251	0.07	0.16	0.79	0.852144	-0.16	0.14	0.01	0.843665	-0.17	0.12	0	0.932394	-0.07	0.16	0.23	0.740818	-0.3	0.19	0	0.740818	-0.3	0.18	0	0.878095	-0.13	0.18	0.08
B2FUE8	2	Putative diaminobutyrate 2 oxoglutarate aminotransferase	2831.74		1.80399	0.59	0.23	1	2.63794	0.97	0.21	1	1.46228	0.38	0.18	1	3.12677	1.14	0.2	1	1.75067	0.56	0.14	1	1.19722	0.18	0.14	1	2.53451	0.93	0.21	1	1.41907	0.35	0.21	1	0.970446	-0.03	0.19	0.31	0.810584	-0.21	0.15	0
B2FUK4	1	Putative molybdenum transport related substrate binding protein	268.29	2													2	2	2	2	2	2	2	2	2	2	2	2													2	2	2	2
B2FUU5	2	Putative PEPTIDASE	375.32		1.17351	0.16	0.29	0.83	1.06184	0.06	0.29	0.62	0.904837	-0.1	0.28	0.25	1.24608	0.22	0.27	0.93	1.06184	0.06	0.25	0.68	1.17351	0.16	0.28	0.86	1.41907	0.35	0.23	1	1.20925	0.19	0.22	0.95	1.33643	0.29	0.31	0.97	1.13883	0.13	0.26	0.84
B2FUU6	2	Ubiquinone menaquinone biosynthesis methyltransferase ubiE	457.63	0.5	0.5	0.5	0.5	0.5					0.5	0.5	0.5	0.5					0.5	0.5	0.5	0.5									0.5	0.5	0.5	0.5
B2FUV6	2	ATP dependent protease ATPase subunit HslU	489.71		1.05127	0.05	0.25	0.68	0.932394	-0.07	0.25	0.31	0.88692	-0.12	0.19	0.15	1.2214	0.2	0.22	0.94	1.15027	0.14	0.18	0.94	1.29693	0.26	0.21	0.98	1.30996	0.27	0.24	0.98	1.24608	0.22	0.19	0.99	1.40495	0.34	0.22	1	1.07251	0.07	0.16	0.72
B2FUV8	0	Tyrosine recombinase xerC	221.16	2													2	2	2	2	2	2	2	2	2	2	2	2													2	2	2	2

## Sheet: Table 2
Raw data of the PLGS v2.5 IdentityE analysis of all LCMSE runs
Experimenta	Entry	Accession nr	Description	mW (Da)b	pI (pH)c	PLGS Score	Peptidesd	Theoretical Peptidesd	Coverage (%)e	Precursor RMS Mass Error (ppm)f	Productsg	Digest Peptidesd	Modified Peptidesd	Products RMS Mass Error (ppm)f	Products RMS RT Error (min)h	Amount (fmol)i	Amount (ngrams)i	PLGS Protein ID
s1_t0_r1	RL31B_STRMK	B2FSI8	50S ribosomal protein L31 type B	9340	9.4775	49699.3	9	7	80	2.4488	121	6	2	12.8799	0.0142151	114.42	1.0694	207
s1_t0_r1	RL9_STRMK	B2FKJ7	50S ribosomal protein L9	15719	5.0713	48290.8	27	15	83.8926	5.0925	217	11	0	10.2329	0.0136263	113.651	1.7876	217
s1_t0_r1	CH60_STRMK	B2FIU9	60 kDa chaperonin	57338	4.9175	45402.1	84	50	63.388	4.8647	773	36	4	9.9408	0.0140215	300.014	17.2132	27
s1_t0_r1	ALBU_BOVIN	P02769	Serum albumin OS bos taurus GN ALB PE 1 SV 4	69248	5.7583	42001.7	106	59	66.2273	5.1946	997	45	5	9.9825	0.0150891	244.997	17.4657	4370
s1_t0_r1	B2FQR5_STRMK	B2FQR5	Putative DNA binding protein HU beta	9325	10.1763	36452.1	16	7	72.2222	5.395	126	8	1	9.9494	0.0163361	146.03	1.3626	1117
s1_t0_r1	B2FQ20_STRMK	B2FQ20	50S ribosomal protein L25	22570	5.0083	36363.2	25	15	50.2439	5.1752	211	8	0	9.6211	0.0165355	112.788	2.5537	2636
s1_t0_r1	B2FQ31_STRMK	B2FQ31	Elongation factor Tu	42934	5.1914	36257.5	35	29	46.2121	4.648	364	17	2	9.4255	0.0125642	262.609	11.3119	316
s1_t0_r1	EFG_STRMK	B2FQ42	Elongation factor G	77805	5.0464	34281.1	69	54	67.0407	5.4833	682	42	6	10.6408	0.0144473	148.137	11.5586	50
s1_t0_r1	B2FSF7_STRMK	B2FSF7	Putative outer membrane Omp family protein	22153	9.2827	33648.1	24	10	62.201	4.1931	233	12	5	11.3809	0.0154364	110.521	2.45	1357
s1_t0_r1	B2FR90_STRMK	B2FR90	Acyl carrier protein	8737	3.9229	33647.2	8	5	35.443	2.9939	56	3	0	5.2646	0.0121936	183.343	1.6134	2651
s1_t0_r1	B2FND5_STRMK	B2FND5	Putative universal stress protein	15928	5.0186	29668.7	23	11	58.1081	3.6327	171	9	1	10.2425	0.0136762	116.943	1.8639	2052
s1_t0_r1	B2FJQ9_STRMK	B2FJQ9	Thioredoxin	11742	5.8389	29067.5	9	9	62.3853	8.8652	85	6	0	14.2769	0.0123579	30.6172	0.3632	894
s1_t0_r1	B2FNP5_STRMK	B2FNP5	Putative 30S ribosomal protein S1	61568	4.8296	27022.9	71	47	60.2496	7.4931	673	40	6	11.4221	0.0143022	134.712	8.299	356
s1_t0_r1	RL3_STRMK	B2FQ45	50S ribosomal protein L3	22862	10.5908	26827.2	25	15	68.5185	3.8141	178	13	0	11.0496	0.0168917	78.5422	1.7967	212
s1_t0_r1	CH10_STRMK	B2FIV0	10 kDa chaperonin	10000	5.7056	25527.7	13	9	32.6316	3.9063	84	4	0	8.4245	0.0123655	141.953	1.4204	26
s1_t0_r1	RS7_STRMK	B2FQ41	30S ribosomal protein S7	17439	10.6143	25512.4	24	13	61.1465	4.2006	167	11	2	11.2823	0.0225555	336.183	5.8665	247
s1_t0_r1	B2FT03_STRMK	B2FT03	Putative endoribonuclease protein	13482	4.4766	25466.1	15	9	85.1563	3.4388	137	9	0	12.064	0.0177164	59.7734	0.8064	2396
s1_t0_r1	TRYP_PIG	P00761	Trypsin OS sus scrofa PE 1 SV 1	24393	6.9141	24133.5	40	14	43.7229	7.7506	374	17	10	11.028	0.0226059	617.603	15.498	4374
s1_t0_r1	RS10_STRMK	B2FQ44	30S ribosomal protein S10	11693	9.8306	23690.3	24	10	47.5728	5.3339	155	7	1	10.3386	0.0134955	110.34	1.291	232
s1_t0_r1	EFTS_STRMK	B2FIA8	Elongation factor Ts	30442	4.9087	22580.7	37	25	73.1959	6.0404	330	21	4	12.9134	0.0179485	136.058	4.1523	53
s1_t0_r1	B2FRW3_STRMK	B2FRW3	Putative sigma 54 modulation protein	11739	6.7793	22056.4	10	5	34.2857	5.7336	99	5	1	10.0226	0.0157769	89.0322	1.0509	3702
s1_t0_r1	ATPA_STRMK	B2FHZ0	ATP synthase subunit alpha	55447	5.3159	20240	49	38	46.9903	6.98	433	27	1	11.2423	0.0160323	87.5124	4.8654	12
s1_t0_r1	B2FQL7_STRMK	B2FQL7	Peptidyl prolyl cis trans isomerase	17553	5.7173	19659.3	13	11	55.8282	4.386	127	9	1	10.8803	0.0145951	69.3062	1.2213	3826
s1_t0_r1	DNAK_STRMK	B2FMY5	Chaperone protein DnaK	68427	4.8091	19098	64	58	67.1875	6.5029	560	38	4	11.5435	0.0153273	63.4293	4.3502	45
s1_t0_r1	RL23_STRMK	B2FQ47	50S ribosomal protein L23	11106	10.4312	19061.3	13	4	59.596	3.8687	104	6	0	10.8257	0.0149266	60.2796	0.6699	200
s1_t0_r1	RL1_STRMK	B2FQ35	50S ribosomal protein L1	23961	9.9653	18746.6	21	16	64.6552	4.5647	200	12	0	11.3632	0.0152883	95.4669	2.2944	196
s1_t0_r1	RL7_STRMK	B2FQ37	50S ribosomal protein L7 L12	12547	4.6025	17717.7	15	18	46.7213	7.6422	107	6	0	10.2311	0.014265	71.503	0.8978	216
s1_t0_r1	B2FLH1_STRMK	B2FLH1	Superoxide dismutase	22661	5.5166	15697.1	21	15	40.3941	5.3467	134	9	0	12.7276	0.0167811	122.74	2.7832	1540
s1_t0_r1	B2FT86_STRMK	B2FT86	Conserved hypothetical TPR repeat family protein	43179	7.5249	15434.9	30	31	37.4684	10.1634	265	20	4	12.7238	0.015946	60.8293	2.6282	4052
s1_t0_r1	B2FKJ9_STRMK	B2FKJ9	30S ribosomal protein S6	15487	4.5864	14573.1	32	11	40.4412	3.5211	202	10	3	9.9739	0.0152226	81.3674	1.261	777
s1_t0_r1	RL19_STRMK	B2FUB6	50S ribosomal protein L19	14481	10.4971	14461.1	19	12	66.9173	3.8226	118	9	0	11.6759	0.0183068	34.5113	0.5001	195
s1_t0_r1	RPOA_STRMK	B2FQK8	DNA directed RNA polymerase subunit alpha	36293	5.4902	13801.2	32	29	51.8072	7.4754	257	17	2	12.4429	0.0164618	75.3314	2.7443	225
s1_t0_r1	RL11_STRMK	B2FQ34	50S ribosomal protein L11	14898	10.4048	13784.6	17	14	61.9718	5.2376	115	10	2	13.769	0.0235477	57.5774	0.8616	190
s1_t0_r1	MDH_STRMK	B2FQL8	Malate dehydrogenase	34816	5.2207	13731.3	35	28	64.939	6.4352	275	21	3	11.45	0.0158924	51.6706	1.8031	124
s1_t0_r1	B2FNJ0_STRMK	B2FNJ0	Putative fimbrial adhesin protein	17194	6.4614	13668.6	15	10	70.4142	11.2135	124	9	0	11.3921	0.0147616	52.8001	0.9145	2680
s1_t0_r1	RL29_STRMK	B2FQ53	50S ribosomal protein L29	7166	11.1182	13603.2	10	5	49.1803	4.4719	62	4	0	8.8229	0.0158106	38.5206	0.2762	204
s1_t0_r1	B2FHF0_STRMK	B2FHF0	Putative uncharacterized protein	20996	5.7451	13308.4	19	12	52.8796	6.4464	163	9	1	12.8151	0.0169967	73.6594	1.5475	1653
s1_t0_r1	RS18_STRMK	B2FKJ8	30S ribosomal protein S18	8953	10.5703	13221.4	8	8	51.3158	15.0751	38	4	0	13.5431	0.0140724	12.0751	0.1089	240
s1_t0_r1	RL24_STRMK	B2FQJ5	50S ribosomal protein L24	11159	10.6655	12757.3	10	9	44.7619	7.4254	98	7	2	11.5412	0.0165138	68.1612	0.7611	201
s1_t0_r1	RPOZ_STRMK	B2FT05	DNA directed RNA polymerase subunit omega	11139	4.2598	12690.3	6	8	68.6869	2.8688	82	5	1	13.5239	0.020851	25.275	0.2832	228
s1_t0_r1	RS8_STRMK	B2FQJ8	30S ribosomal protein S8	14313	10.2041	12042.7	10	13	49.2424	2.8876	80	6	1	11.0798	0.0152194	43.6335	0.6274	248
s1_t0_r1	NDK_STRMK	B2FNQ5	Nucleoside diphosphate kinase	15314	5.5444	11244.1	23	17	34.7518	4.1932	120	6	0	8.701	0.0146388	84.061	1.2882	142
s1_t0_r1	B2FP29_STRMK	B2FP29	Peptidyl prolyl cis trans isomerase	17488	5.8345	10817.2	8	17	50.625	7.0755	67	5	0	11.7799	0.0208407	34.0173	0.5953	1833
s1_t0_r1	KAD_STRMK	B2FT48	Adenylate kinase	19901	4.8164	10592.2	23	11	56.6845	4.7933	137	11	1	11.3791	0.0150807	37.6194	0.7491	107
s1_t0_r1	B2FMP5_STRMK	B2FMP5	Putative electron transfer flavoprotein subunit alpha	31330	5.2236	10582.5	15	22	48.7179	8.5671	122	10	1	12.4452	0.0175837	25.3228	0.7953	4293
s1_t0_r1	ENO_STRMK	B2FK88	Enolase	45698	4.8457	10396.1	36	29	54.8837	8.071	302	22	0	12.6126	0.0160639	31.7073	1.4517	55
s1_t0_r1	B2FLF0_STRMK	B2FLF0	Putative cold shock protein	7689	9.5347	10314.7	27	8	81.1594	3.8733	106	11	3	13.5432	0.0163385	37.1591	0.2859	509
s1_t0_r1	ATPE_STRMK	B2FHY7	ATP synthase epsilon chain	15108	5.1064	10250.7	11	9	42.1429	4.1116	79	6	1	10.7714	0.0145902	21.8443	0.3315	15
s1_t0_r1	ATPB_STRMK	B2FHY8	ATP synthase subunit beta	50783	4.9189	10188.6	29	37	53.4188	5.8234	238	20	0	13.9855	0.0197625	48.5097	2.4678	13
s1_t0_r1	B2FLB8_STRMK	B2FLB8	Putative isomerase	37095	9.668	10171.6	17	23	47.3088	5.1212	171	16	5	12.1597	0.0163696	32.761	1.2179	780
s1_t0_r1	B2FPW6_STRMK	B2FPW6	Putative cold shock protein	7274	5.5107	9690.84	11	5	75	5.2862	66	4	0	12.3462	0.0193071	32.503	0.2366	3963
s1_t0_r1	B2FR89_STRMK	B2FR89	Putative 3 oxoacyl acyl carrier protein reductase	25193	6.5259	9264.07	5	18	29.5547	15.979	79	7	0	13.7049	0.0159592	27.5355	0.6941	3890
s1_t0_r1	ATPD_STRMK	B2FHZ1	ATP synthase subunit delta	18301	5.1973	9207.51	8	15	41.1429	6.1292	67	6	0	11.5688	0.0191006	23.9904	0.4393	14
s1_t0_r1	RL6_STRMK	B2FQJ9	50S ribosomal protein L6	18333	10.0474	9159.32	15	14	27.5862	3.188	119	8	2	11.1048	0.0145635	50.8152	0.9322	215
s1_t0_r1	RS15_STRMK	B2FN87	30S ribosomal protein S15	10032	10.7153	9002.91	9	8	51.1628	3.1289	51	6	0	12.7979	0.0147603	18.4582	0.1853	237
s1_t0_r1	RL27_STRMK	B2FTD2	50S ribosomal protein L27	9198	11.2017	8784.66	5	6	56.3218	1.2155	53	5	1	14.0163	0.0169305	21.6655	0.1994	202
s1_t0_r1	B2FR63_STRMK	B2FR63	Putative uncharacterized protein	15238	5.3804	8780.72	16	11	74.6269	4.5389	87	9	0	13.3013	0.0181896	12.3096	0.1877	3690
s1_t0_r1	B2FN10_STRMK	B2FN10	Putative cold shock protein	7572	9.5947	8633.79	15	5	85.5072	4.5664	92	7	1	12.1733	0.0196209	117.694	0.8918	1164
s1_t0_r1	B2FR50_STRMK	B2FR50	Putative ferritin DPS family DNA binding protein	20285	6.52	8401.08	11	14	46.7033	3.7137	96	8	1	10.6115	0.0166818	28.3446	0.577	1186
s1_t0_r1	HEMTB_STRMK	B2FJ68	Bacteriohemerythrin	17905	5.6367	8224.95	15	14	43.7909	4.3582	130	11	2	15.2405	0.0203445	56.6122	1.0176	88
s1_t0_r1	B2FNJ3_STRMK	B2FNJ3	Putative fimbria adhesin protein	35984	9.271	7862.2	29	23	68.4211	7.4154	200	19	2	12.8947	0.0164963	29.8739	1.0825	2832
s1_t0_r1	B2FRS2_STRMK	B2FRS2	Succinyl CoA ligase ADP forming subunit alpha	29596	6.4175	7785.75	18	15	35.7388	5.8308	128	9	0	11.4683	0.014072	62.9333	1.8817	4273
s1_t0_r1	RL17_STRMK	B2FQK9	50S ribosomal protein L17	14299	10.8193	7624.32	4	9	29.1339	2.4101	42	4	0	9.9244	0.0142351	8.9297	0.1283	194
s1_t0_r1	RL22_STRMK	B2FQ50	50S ribosomal protein L22	12321	11.0947	7595.42	5	6	52.2124	2.5948	57	5	0	11.1441	0.0138249	17.7799	0.2192	199
s1_t0_r1	RL32_STRMK	B2FR85	50S ribosomal protein L32	7167	10.7153	7498.85	3	4	21.875	1.7698	22	1	0	10.4674	0.0106489	32.0051	0.2295	208
s1_t0_r1	B2FQU5_STRMK	B2FQU5	Putative flagellin	41407	4.9658	7493.58	37	31	54.9261	4.1537	215	21	3	13.5086	0.0166479	16.2801	0.6745	457
s1_t0_r1	B2FNJ1_STRMK	B2FNJ1	Putative pili chaperone protein	26080	5.9092	7493.31	14	13	30.1653	4.1769	118	10	2	12.3602	0.0176333	59.7523	1.5627	4238
s1_t0_r1	B2FQ33_STRMK	B2FQ33	Transcription antitermination protein nusG	21200	5.4302	7326.51	12	14	47.8495	4.114	67	10	3	14.1492	0.0178316	32.33	0.6859	3020
s1_t0_r1	B2FJA4_STRMK	B2FJA4	Putative uncharacterized protein	9508	4.749	7259.31	15	9	87.6404	11.9539	70	8	1	11.8464	0.016713	17.5555	0.167	3927
s1_t0_r1	TIG_STRMK	B2FQR1	Trigger factor	47968	4.8076	7187.29	33	37	52.6682	4.5051	225	22	2	14.1801	0.017082	29.2487	1.4039	285
s1_t0_r1	B2FIF8_STRMK	B2FIF8	Peptidyl prolyl cis trans isomerase	25099	9.6636	6894.17	19	15	48.4979	8.3007	142	11	2	10.6592	0.0143428	44.1601	1.1091	1044
s1_t0_r1	RS2_STRMK	B2FIA9	30S ribosomal protein S2	29559	8.9692	6782.91	27	28	55.2239	8.297	156	17	1	14.6717	0.0160279	38.9938	1.1556	244
s1_t0_r1	B2FR77_STRMK	B2FR77	Putative uncharacterized protein	13186	6.1567	6706.17	6	14	60.5042	3.1981	54	6	1	12.5624	0.0174871	17.1263	0.227	1798
s1_t0_r1	B2FQK3_STRMK	B2FQK3	50S ribosomal protein L15	15043	11.2148	6528.04	9	11	53.0612	9.7208	75	10	1	15.9953	0.0177723	17.108	0.2575	2897
s1_t0_r1	B2FRM9_STRMK	B2FRM9	Protein tolB	47149	9.646	5947.6	28	34	41.2301	5.5788	180	21	1	12.6648	0.0163526	33.765	1.593	4253
s1_t0_r1	DEF_STRMK	B2FIR4	Peptide deformylase	19109	5.2383	5819.03	5	12	30	2.9426	47	5	0	14.3734	0.0168704	7.883	0.1516	41
s1_t0_r1	RL4_STRMK	B2FQ46	50S ribosomal protein L4	21623	10.0474	5746.89	11	17	46.7662	4.139	74	8	0	12.6692	0.0137318	27.7646	0.6023	213
s1_t0_r1	B2FJV2_STRMK	B2FJV2	Putative uncharacterized protein	14409	4.5894	5667.83	4	11	33.3333	5.6877	37	4	0	16.7228	0.0151966	6.8631	0.099	3096
s1_t0_r1	RL5_STRMK	B2FQJ6	50S ribosomal protein L5	20170	10.2598	5538.16	22	17	66.1111	3.8262	105	14	0	14.2518	0.0172858	18.1539	0.3674	214
s1_t0_r1	EFP_STRMK	B2FMF6	Elongation factor P	20725	4.6421	5511.18	9	11	28.7234	4.2548	51	4	1	8.3159	0.0134494	56.2803	1.1704	52
s1_t0_r1	B2FPW8_STRMK	B2FPW8	Putative hypoxanthine phosphoribosyltransferase	20252	5.2017	5429.65	13	18	60.3261	4.1392	81	10	0	13.7571	0.0172169	19.6084	0.3996	2267
s1_t0_r1	B2FSI7_STRMK	B2FSI7	Citrate synthase	46330	5.2456	5398.1	25	28	40.4706	9.7773	168	17	1	13.6707	0.0171446	34.8395	1.6191	1123
s1_t0_r1	B2FTA7_STRMK	B2FTA7	Putative septum site determining protein	28813	5.0947	5322.08	11	26	40.5204	11.0098	98	13	0	13.4469	0.0162872	14.7134	0.4267	2884
s1_t0_r1	B2FQU6_STRMK	B2FQU6	Putative flagellin	39862	5.4829	5304.34	32	29	51.2887	7.8176	167	23	4	12.2155	0.0186518	6.648	0.2652	559
s1_t0_r1	MINE_STRMK	B2FTA6	Cell division topological specificity factor	9630	6.1055	5262.49	6	11	31.3953	11.7811	31	4	0	9.1749	0.0174981	12.6232	0.1216	129
s1_t0_r1	B2FPY7_STRMK	B2FPY7	Putative alkyl hydroperoxide reductase subunit c	20588	5.6895	5126.17	5	15	26.738	2.6826	60	5	0	12.4328	0.0122656	18.3044	0.3792	1425
s1_t0_r1	B2FQ05_STRMK	B2FQ05	Branched chain amino acid aminotransferase	39611	5.9282	5073.31	13	31	37.0879	3.4375	102	11	1	12.7007	0.0210908	12.6754	0.5046	1426
s1_t0_r1	RS5_STRMK	B2FQK1	30S ribosomal protein S5	19274	10.7813	5057.75	21	14	66.1111	5.2959	135	14	3	12.6012	0.0154368	21.0042	0.4051	246
s1_t0_r1	B2FNY2_STRMK	B2FNY2	Putative flavonol synthase dioxygenase	36259	5.8184	4911.96	14	27	32.6154	5.9902	120	12	0	13.4062	0.0203528	23.3591	0.8488	3088
s1_t0_r1	PYGM_RABIT	P00489	Glycogen phosphorylase muscle form OS Oryctolagus cuniculus GN PYGM PE 1 SV 3	97227	6.7954	4893.35	51	76	39.1459	6.8896	334	36	5	12.8315	0.0175106	50	4.8901	4371
s1_t0_r1	B2FKK1_STRMK	B2FKK1	Putative uncharacterized protein Putative iron sulfur cluster assembly protein	11913	4.5205	4878.74	8	10	49.1071	3.2049	45	6	1	12.3774	0.0222362	10.9428	0.1323	2689
s1_t0_r1	DAPA_STRMK	B2FL61	Dihydrodipicolinate synthase	30812	5.8623	4787.99	9	19	40.404	3.4521	77	9	1	13.1579	0.0161485	15.875	0.4922	36
s1_t0_r1	RL14_STRMK	B2FQJ4	50S ribosomal protein L14	13415	10.5835	4745.97	17	12	55.7377	6.5619	100	9	1	15.5359	0.018735	21.2188	0.286	192
s1_t0_r1	RS4_STRMK	B2FQK7	30S ribosomal protein S4	23117	10.2788	4656.47	11	16	42.5837	4.5647	100	11	3	12.0444	0.0165615	17.1607	0.3989	245
s1_t0_r1	B2FHX5_STRMK	B2FHX5	Putative CBS domain protein	15432	6.0864	4651.12	8	18	51.049	10.4356	55	9	1	12.6612	0.0149932	16.1259	0.249	3934
s1_t0_r1	RS17_STRMK	B2FQJ3	30S ribosomal protein S17	10104	10.103	4503.22	7	7	16.8539	4.7276	34	2	0	10.4109	0.0104975	40.7228	0.4141	239
s1_t0_r1	B2FTS4_STRMK	B2FTS4	Putative uncharacterized protein pcm	23367	4.6641	4394.1	11	20	53.9535	12.8354	71	11	0	13.3336	0.0157339	17.2343	0.4049	3031
s1_t0_r1	B2FMP6_STRMK	B2FMP6	Putative electron transfer flavoprotein subunit beta	26747	6.2095	4109.46	7	18	25	10.5802	63	7	0	17.2964	0.0159122	17.9919	0.4815	3921
s1_t0_r1	B2FPY3_STRMK	B2FPY3	Putative transaldolase B	33943	4.7959	4091.26	20	29	68.239	9.3854	178	22	2	14.3616	0.0159908	23.2959	0.7966	1552
s1_t0_r1	B2FPY9_STRMK	B2FPY9	Proline iminopeptidase	35656	5.4829	4019.09	14	19	36.1022	3.5664	87	10	1	14.6654	0.0144965	15.2653	0.5473	2016
s1_t0_r1	SYM_STRMK	B2FPT0	Methionyl tRNA synthetase	74923	5.7363	3999.4	19	57	25.578	7.5033	161	23	3	15.7898	0.0188043	20.6451	1.5584	273
s1_t0_r1	B2FQM8_STRMK	B2FQM8	Putative outer membrane protein	39466	4.6069	3985.08	25	28	60.1093	6.6627	185	20	2	15.0236	0.0178814	19.7555	0.7847	1974
s1_t0_r1	GRPE_STRMK	B2FMY4	Protein grpE	18599	4.7256	3946.63	12	15	32.1637	2.5274	82	8	0	11.4093	0.0138598	13.5574	0.2523	82
s1_t0_r1	B2FPR9_STRMK	B2FPR9	Putative thioredoxin protein	30715	4.3286	3945.18	17	23	36.1404	8.6748	111	12	0	14.723	0.0187759	19.0073	0.5864	3646
s1_t0_r1	B2FI93_STRMK	B2FI93	Putative two component transcriptional regulator response regulatory protein	25357	5.0054	3911.27	10	18	42.7313	11.7466	81	8	0	14.6466	0.0171664	30.0688	0.7647	2993
s1_t0_r1	RBFA_STRMK	B2FN89	Ribosome binding factor A	14539	6.2593	3886.31	8	17	48.8189	3.54	51	7	0	12.4155	0.0141082	8.4553	0.123	176
s1_t0_r1	RL13_STRMK	B2FJU4	50S ribosomal protein L13	16098	10.0649	3825.24	16	11	52.8169	8.9482	75	7	0	14.8371	0.0195801	37.7507	0.6081	191
s1_t0_r1	B2FQ73_STRMK	B2FQ73	Transcription elongation factor greA 1	17228	4.8911	3656	7	19	40.5063	4.011	53	5	0	11.3831	0.0169178	15.1631	0.2614	878
s1_t0_r1	PYRE_STRMK	B2FJX2	Orotate phosphoribosyltransferase	23328	6.3677	3477.5	16	21	42.4658	13.2482	98	14	1	15.0337	0.018434	14.1948	0.333	171
s1_t0_r1	B2FJ51_STRMK	B2FJ51	Putative uncharacterized protein	12183	5.5723	3461.68	8	14	45.4545	6.0408	66	8	0	15.431	0.0170097	13.6469	0.1664	1726
s1_t0_r1	B2FII7_STRMK	B2FII7	Putative uncharacterized protein	13173	11.1108	3304.01	4	13	30.8943	13.1476	29	4	0	15.073	0.0165897	7.8267	0.1045	3866
s1_t0_r1	Y4090_STRMK	B2FHW7	UPF0234 protein Smlt4090	17989	7.626	3239.03	6	13	26.875	6.5655	51	7	1	13.991	0.0168644	7.6057	0.1369	309
s1_t0_r1	B2FQQ5_STRMK	B2FQQ5	Putative isocitrate isopropylmalate dehydrogenase	35613	5.5122	3183.01	14	16	40.4192	5.1728	107	10	0	15.1138	0.016535	26.9468	0.9664	4232
s1_t0_r1	B2FLE4_STRMK	B2FLE4	Putative outer membrane antigen protein	28921	8.1753	3132.82	23	22	64.2857	3.9546	168	18	5	15.6668	0.0206719	17.8412	0.5183	1834
s1_t0_r1	B2FLW5_STRMK	B2FLW5	Conserved hypothetical exported protein	17581	4.8032	3017.72	7	16	23.3129	8.0302	53	7	1	15.8051	0.0190637	8.0529	0.1421	1769
s1_t0_r1	B2FPD8_STRMK	B2FPD8	Putative ribokinase	32604	4.793	3001.13	9	22	33.6449	7.5663	75	12	2	16.1777	0.0177705	13.7509	0.4518	747
s1_t0_r1	RRF_STRMK	B2FIA5	Ribosome recycling factor	20362	9.5376	2959.41	8	17	21.1957	6.4231	73	10	3	11.9655	0.0169955	23.7463	0.4838	230
s1_t0_r1	B2FT63_STRMK	B2FT63	Putative inorganic pyrophosphatase	19590	5.0757	2837.9	17	16	32.5843	11.927	84	11	0	14.5376	0.0185531	33.2498	0.6575	2764
s1_t0_r1	B2FUE8_STRMK	B2FUE8	Putative diaminobutyrate 2 oxoglutarate aminotransferase	52090	5.7759	2831.74	14	33	27.897	4.0697	152	22	4	16.8308	0.019879	13.0671	0.6833	3678
s1_t0_r1	B2FP55_STRMK	B2FP55	Conserved hypothetical exported protein	30746	5.877	2826.68	16	19	33.3333	6.9483	102	12	1	13.4496	0.0189712	22.2191	0.6836	1253
s1_t0_r1	RS16_STRMK	B2FUB3	30S ribosomal protein S16	9649	10.9526	2813.06	5	7	24.4186	5.2337	66	9	2	15.3781	0.0218612	20.9298	0.2021	238
s1_t0_r1	GPMA_STRMK	B2FHH6	2 3 bisphosphoglycerate dependent phosphoglycerate mutase	28061	6.3457	2757.56	20	23	49.7992	8.3726	115	15	4	17.362	0.0192439	14.9307	0.4192	81
s1_t0_r1	B2FJV0_STRMK	B2FJV0	Putative uncharacterized protein	21020	6.0674	2746.17	13	13	42.6316	9.7753	94	11	4	16.8952	0.0193898	11.9066	0.2504	1884
s1_t0_r1	B2FP85_STRMK	B2FP85	Putative ABC transporter toluene tolerance exported protein	23744	10.2861	2735.84	13	18	37.7273	11.225	63	10	1	11.2431	0.0168468	21.8342	0.5188	675
s1_t0_r1	B2FNZ9_STRMK	B2FNZ9	Putative aspartate semialdehyde dehydrogenase	36745	5.0273	2713.17	13	27	32.1637	7.1008	118	15	3	16.1837	0.0216725	20.113	0.7407	1150
s1_t0_r1	B2FQG8_STRMK	B2FQG8	Putative redoxin	17715	5.0229	2669.68	4	15	29.375	4.1904	28	6	0	15.2956	0.0177956	9.4359	0.1683	2476
s1_t0_r1	B2FRW6_STRMK	B2FRW6	Putative OstA family protein	19429	9.7573	2574.16	6	12	26.776	4.2734	53	4	0	12.6157	0.0156101	4.7638	0.0926	609
s1_t0_r1	B2FI85_STRMK	B2FI85	Putative organic hydroperoxide resistance protein	14504	4.8779	2541.45	7	12	37.5887	4.7482	34	4	0	17.8558	0.020551	11.6965	0.1711	2289
s1_t0_r1	B2FTC9_STRMK	B2FTC9	Putative thioesterase	15144	5.8535	2511.6	7	10	24.4444	14.1139	27	4	0	12.513	0.0174013	6.2522	0.0947	1936
s1_t0_r1	B2FQQ3_STRMK	B2FQQ3	Putative glutaredoxin	10875	6.0908	2493.5	6	9	19	4.4662	46	5	1	14.5256	0.0198073	11.1486	0.1226	2643
s1_t0_r1	B2FHZ3_STRMK	B2FHZ3	ATP synthase subunit c	10158	9.627	2457.46	3	5	10.8911	4.5241	21	1	0	6.3156	0.0123567	28.4575	0.2893	2135
s1_t0_r1	B2FLX9_STRMK	B2FLX9	Putative outer membrane lipoprotein	24506	9.583	2457.32	6	12	29.8701	4.8912	62	8	0	15.9814	0.0158777	9.7811	0.2404	1295
s1_t0_r1	B2FLE9_STRMK	B2FLE9	Putative outer membrane antigen lipoprotein	16442	9.4438	2424.29	5	10	29.878	8.4774	49	6	1	15.2671	0.0212224	11.3501	0.1887	773
s1_t0_r1	B2FRY5_STRMK	B2FRY5	Putative peptidase	53625	4.689	2401.87	13	29	20.9256	7.0326	94	12	2	15.8376	0.0189475	11.3625	0.6155	2273
s1_t0_r1	B2FN78_STRMK	B2FN78	Translation initiation factor IF 3	20732	9.6108	2375.69	6	14	33.8889	5.4311	54	6	0	14.9585	0.0213655	9.7113	0.202	3739
s1_t0_r1	B2FR91_STRMK	B2FR91	3 oxoacyl acyl carrier protein synthase 2	44049	5.3071	2345.69	6	26	16.9048	2.5614	70	10	1	13.7571	0.0178252	13.934	0.6182	1135
s1_t0_r1	B2FI82_STRMK	B2FI82	Putative enoyl CoA hydratase isomerase	28119	5.8755	2344.26	9	25	24.9057	6.7342	87	11	1	15.2839	0.0264688	10.7781	0.3057	2760
s1_t0_r1	RIMP_STRMK	B2FN92	Ribosome maturation factor rimP	21190	4.7666	2332.6	5	13	26.0204	3.4033	29	4	0	12.8523	0.020567	14.6667	0.3118	187
s1_t0_r1	B2FI84_STRMK	B2FI84	Putative 3 hydroxyisobutyrate dehydrogenase	29819	5.436	2324.54	6	18	40.8784	14.285	57	7	0	15.9127	0.0182485	10.4176	0.3126	3676
s1_t0_r1	B2FLG2_STRMK	B2FLG2	Putative peptidyl dipeptidase oligopeptidase	78196	6.7383	2302.51	29	57	32.0225	7.7766	223	29	2	16.8892	0.022701	19.1795	1.5007	3101
s1_t0_r1	FABA_STRMK	B2FLR1	3 hydroxydecanoyl acyl carrier protein dehydratase	19129	6.3545	2289.74	10	15	35.6725	10.0575	62	9	0	16.7717	0.0159997	18.871	0.3645	61
s1_t0_r1	RS9_STRMK	B2FJU3	30S ribosomal protein S9	14407	11.499	2249.13	5	12	34.6154	11.5461	48	7	0	18.0708	0.0188306	12.1367	0.175	249
s1_t0_r1	B2FK91_STRMK	B2FK91	2 C methyl D erythritol 2 4 cyclodiphosphate synthase	17385	5.8403	2236.07	2	10	14.5455	3.2141	20	3	0	13.0196	0.013163	4.1098	0.0724	981
s1_t0_r1	B2FU11_STRMK	B2FU11	Putative aspartate aminotransferase	42943	5.8184	2216.77	11	33	25.75	10.1857	100	11	0	13.6438	0.0172259	19.459	0.8395	1405
s1_t0_r1	RL10_STRMK	B2FQ36	50S ribosomal protein L10	18447	5.6631	2171.7	5	14	27.5281	16.8323	60	9	1	15.3929	0.016064	18.0521	0.3332	189
s1_t0_r1	B2FN91_STRMK	B2FN91	Putative N utilization substance protein A	54970	4.2773	2099.16	17	38	26.2425	10.5379	133	20	3	15.775	0.019302	20.7218	1.1421	869
s1_t0_r1	B2FQZ2_STRMK	B2FQZ2	Putative YciI family periplasmic protein	19607	9.082	2095.71	6	9	41.0526	2.5957	45	8	2	15.3419	0.0187131	10.1643	0.1994	4350
s1_t0_r1	B2FKK4_STRMK	B2FKK4	Putative uncharacterized protein	11482	4.0166	2089.61	3	8	43.2692	11.1004	27	4	1	15.8924	0.0255864	12.205	0.1402	2438
s1_t0_r1	B2FL62_STRMK	B2FL62	Conserved hypothetical exported protein	17195	9.1143	2082.84	5	10	26.9006	13.8077	41	4	0	10.5436	0.0159047	6.4745	0.1118	3463
s1_t0_r1	B2FRQ4_STRMK	B2FRQ4	Putative heat shock chaperone ClpB	95237	5.1782	2082.14	22	67	22.8804	6.218	203	25	2	14.6217	0.0170307	17.9923	1.7167	2395
s1_t0_r1	THIG_STRMK	B2FSD0	Thiazole synthase	27931	5.3716	2036.02	8	24	18.9394	8.4826	63	9	0	17.9713	0.0226791	11.9347	0.3363	284
s1_t0_r1	B2FQY3_STRMK	B2FQY3	Thioredoxin reductase	34801	5.6484	2014.34	11	20	38.3901	3.5736	74	7	0	14.4049	0.0166808	16.525	0.5792	861
s1_t0_r1	B2FME4_STRMK	B2FME4	Putative uncharacterized protein	21495	5.9077	1986.41	6	14	24.2268	3.0669	38	5	1	11.4	0.015097	5.5561	0.1205	2458
s1_t0_r1	B2FT88_STRMK	B2FT88	Putative biopolymer transport exbB protein	26891	6.0659	1946.42	5	9	20.5534	3.0214	51	5	1	13.7152	0.015442	9.7031	0.2611	1601
s1_t0_r1	B2FSF0_STRMK	B2FSF0	Fructose bisphosphate aldolase	36262	4.8384	1946.13	6	25	21.8563	4.1878	78	12	5	14.0857	0.020325	9.5436	0.3501	2450
s1_t0_r1	B2FMQ5_STRMK	B2FMQ5	Putative succinyl CoA 3 ketoacid coenzyme A	26013	6.2549	1942.36	3	21	13.5802	20.5099	37	6	1	16.5101	0.0185463	7.1925	0.1884	375
s1_t0_r1	B2FKR6_STRMK	B2FKR6	Putative uncharacterized protein	9312	4.6465	1933.94	4	13	36.1446	18.9332	34	7	0	15.8222	0.0183198	5.8318	0.0543	4088
s1_t0_r1	B2FPA8_STRMK	B2FPA8	Cell division protein ftsZ	42308	4.5674	1925.77	11	26	33.09	12.5471	80	13	1	13.4613	0.017215	10.6563	0.4524	4255
s1_t0_r1	RISB_STRMK	B2FNL3	6 7 dimethyl 8 ribityllumazine synthase	16554	5.1812	1921.31	3	13	14.8387	5.8126	32	5	1	12.2116	0.0184258	6.9079	0.1152	188
s1_t0_r1	B2FME8_STRMK	B2FME8	Putative DNA binding protein regulator	40719	10.7344	1913.76	15	35	20.6186	9.0558	95	13	3	13.1639	0.0186696	13.0919	0.5342	881
s1_t0_r1	B2FTV4_STRMK	B2FTV4	Putative glutaredoxin	32585	4.5278	1901.68	21	24	28.5714	4.6569	93	11	2	15.2136	0.0177387	17.4437	0.5708	3149
s1_t0_r1	B2FPC3_STRMK	B2FPC3	Adenosylhomocysteinase	52827	5.3584	1865.52	15	38	22.869	8.97	135	17	4	14.2488	0.0176879	14.3698	0.7662	1630
s1_t0_r1	B2FKT0_STRMK	B2FKT0	Putative TonB dependent receptor protein	83725	5.7437	1811.46	14	43	21.114	8.0167	114	18	1	16.2485	0.0186304	11.0596	0.9278	4161
s1_t0_r1	EX7S_STRMK	B2FP36	Exodeoxyribonuclease 7 small subunit	9468	4.0679	1792.33	2	3	38.3721	0.4046	12	2	0	13.8276	0.0210372	5.0355	0.048	59
s1_t0_r1	B2FNX4_STRMK	B2FNX4	Putative NADH dehydrogenase I chain F	48281	6.2139	1777.25	12	33	31.8386	9.9133	87	13	2	15.0008	0.0210859	10.1343	0.4971	2460
s1_t0_r1	B2FIA6_STRMK	B2FIA6	Putative uridylate kinase	26031	5.4126	1769.75	6	19	21.0744	7.2859	53	8	1	17.2555	0.0194542	24.9942	0.6525	3116
s1_t0_r1	B2FQ07_STRMK	B2FQ07	Putative asparaginase	17687	6.0747	1754.05	7	18	36.0248	4.7588	41	7	0	12.4517	0.0208121	8.582	0.1524	2944
s1_t0_r1	B2FS16_STRMK	B2FS16	Putative osmotically inducible protein C	14971	5.8726	1739.92	4	9	39.1608	3.6789	35	5	0	15.4827	0.0213472	6.304	0.0952	3808
s1_t0_r1	B2FIM3_STRMK	B2FIM3	Putative orn arg lys decarboxylase	84963	5.7656	1728.56	20	54	25.9843	11.4997	162	24	1	17.2908	0.0180713	12.7841	1.0905	801
s1_t0_r1	B2FKR5_STRMK	B2FKR5	Putative nitrogen regulatory protein P II	12102	5.2588	1709.55	4	8	29.4643	2.2557	23	4	0	10.4898	0.0217575	9.5769	0.116	4137
s1_t0_r1	B2FID6_STRMK	B2FID6	Putative tRNA rRNA methyltransferase	25904	6.2007	1708.05	4	21	19.4332	15.6928	75	12	3	18.023	0.0156969	4.6685	0.1218	842
s1_t0_r1	B2FN29_STRMK	B2FN29	Putative inositol 1 monophosphatase	29920	7.1763	1667.5	7	26	29.0909	14.5633	92	18	3	16.7746	0.0188996	7.7511	0.2334	1039
s1_t0_r1	B2FUU7_STRMK	B2FUU7	Putative deaminase	16475	4.6611	1639.53	2	12	17.3333	11.1864	36	5	1	14.2493	0.0176674	9.1084	0.1522	2468
s1_t0_r1	MTNC_STRMK	B2FPP2	Enolase phosphatase E1	25572	4.8691	1616.66	5	21	21.2121	9.2088	44	7	0	18.0995	0.0173658	9.4192	0.2416	136
s1_t0_r1	B2FI65_STRMK	B2FI65	Putative ribonucleotide diphosphate reductase small chain	39687	4.8735	1602.92	7	21	14.7493	7.0734	47	5	0	14.089	0.0231208	14.2013	0.568	2810
s1_t0_r1	B2FQK0_STRMK	B2FQK0	50S ribosomal protein L18	12640	11.187	1598.95	2	6	28.2051	19.1045	26	3	0	14.1337	0.0203397	12.5243	0.1584	2220
s1_t0_r1	B2FJA5_STRMK	B2FJA5	Putative phosphoribosylaminoimidazole carboxylase catalytic subunit	17132	6.0557	1595.14	3	9	15.5689	5.9291	27	3	0	13.8728	0.0176291	13.1473	0.2254	1647
s1_t0_r1	PGK_STRMK	B2FSF3	Phosphoglycerate kinase	40895	4.6948	1587.26	5	32	15.3453	10.6334	74	10	2	13.8855	0.018156	15.3526	0.63	158
s1_t0_r1	B2FLD2_STRMK	B2FLD2	Putative dihydrolipoamide succinyltransferase E2 component	41992	5.6133	1574	13	29	19.75	9.2888	89	10	1	13.6902	0.0211104	14.4105	0.6055	1156
s1_t0_r1	B2FTA3_STRMK	B2FTA3	Putative exported peptidase	77467	6.123	1559.22	15	48	24.8603	10.7892	140	19	1	14.6453	0.0188211	9.1768	0.714	4044
s1_t0_r1	B2FRM8_STRMK	B2FRM8	Putative peptidoglycan associated lipoprotein	18603	6.9741	1547.73	5	14	37.7907	7.8452	37	5	0	13.2356	0.0155314	12.0961	0.2286	743
s1_t0_r1	B2FLW2_STRMK	B2FLW2	Chaperone protein htpG	69760	4.8794	1529.84	20	63	29.6825	10.8744	199	35	3	16.2907	0.020711	11.1864	0.7809	4314
s1_t0_r1	B2FQU7_STRMK	B2FQU7	Putative motility flagellin protein	41449	5.2456	1515.49	16	29	26.8473	11.3729	94	19	4	13.2913	0.0201302	11.9509	0.4957	3916
s1_t0_r1	Y4048_STRMK	B2FUT0	UPF0250 protein Smlt4048	10504	6.2153	1502.07	4	7	20.6522	4.2984	25	3	0	6.5308	0.0157026	14.8249	0.1558	308
s1_t0_r1	B2FLB9_STRMK	B2FLB9	Glutathione peroxidase	21145	9.2827	1490.65	4	17	13.8462	3.4723	41	7	2	16.71	0.0218723	3.3174	0.0706	541
s1_t0_r1	B2FSP6_STRMK	B2FSP6	Putative inosine uridine preferring nucleoside hydrolase	33012	4.916	1466.05	4	13	19.3651	6.6065	38	5	0	15.1517	0.0154661	7.2658	0.2413	558
s1_t0_r1	B2FPU0_STRMK	B2FPU0	Putative alkylphosphonate uptake protein	11892	4.8706	1456.71	4	6	35.1351	3.8593	33	4	1	15.117	0.0173252	9.6082	0.1171	4153
s1_t0_r1	B2FHT8_STRMK	B2FHT8	Putative uncharacterized protein	33468	4.7476	1455.41	5	19	20.2614	11.3463	55	9	1	18.0116	0.0189335	5.8784	0.1982	2353
s1_t0_r1	B2FQX4_STRMK	B2FQX4	Conserved hypothetical exported protein	17184	4.396	1448.82	4	13	23.0769	3.6463	50	7	1	11.5808	0.0171109	9.7118	0.167	3811
s1_t0_r1	B2FN99_STRMK	B2FN99	Conserved hypothetical exported protein	15630	9.8672	1388.02	2	14	17.8082	7.0987	60	9	1	16.4374	0.0197026	8.7395	0.1377	2263
s1_t0_r1	B2FJ20_STRMK	B2FJ20	Putative peptidase	59764	5.6777	1378.35	6	41	13.2727	5.2789	111	17	2	12.9309	0.0180265	10.8615	0.6514	2576
s1_t0_r1	B2FTW1_STRMK	B2FTW1	Putative uncharacterized protein	12544	5.1182	1370.08	3	10	18.75	2.4698	21	3	0	14.3291	0.0183546	13.3739	0.1679	4259
s1_t0_r1	B2FLP5_STRMK	B2FLP5	Putative uncharacterized protein	17512	4.5483	1352.26	4	9	18.5185	5.612	32	3	0	15.5742	0.0149584	19.0602	0.334	3329
s1_t0_r1	B2FMB1_STRMK	B2FMB1	Putative aminotransferase	42221	6.0645	1346.24	5	23	15.1832	4.8328	36	6	0	12.4007	0.0163936	10.5075	0.4463	2185
s1_t0_r1	B2FP71_STRMK	B2FP71	GTP cyclohydrolase 1	22811	5.8667	1340.85	6	19	22.1675	3.9173	32	5	0	15.3233	0.0155696	7.5675	0.174	3150
s1_t0_r1	NUSB_STRMK	B2FNL4	N utilization substance protein B homolog	17938	9.019	1335.51	4	16	20.7547	3.7513	34	5	1	14.3525	0.0181881	16.2603	0.2919	149
s1_t0_r1	B2FQC5_STRMK	B2FQC5	Putative subfamily S1C unassigned peptidase	52254	9.2417	1315.8	3	33	11.546	15.3341	64	12	0	16.6193	0.0199292	6.9636	0.3645	1721
s1_t0_r1	B2FL86_STRMK	B2FL86	Putative succinate dehydrogenase flavoprotein subunit	64990	5.9883	1298.42	10	44	10.5705	11.176	101	16	3	17.224	0.0190738	8.6495	0.5679	2204
s1_t0_r1	B2FKK2_STRMK	B2FKK2	Asparaginyl tRNA synthetase	51918	5.1533	1296.83	14	41	28.2328	9.5291	110	19	0	17.0874	0.018465	6.9829	0.3648	3128
s1_t0_r1	B2FP88_STRMK	B2FP88	Glutathione peroxidase	19504	4.5103	1268.72	5	13	20.442	13.6092	45	7	0	18.2462	0.0181356	10.3323	0.2028	2211
s1_t0_r1	ATPF_STRMK	B2FHZ2	ATP synthase subunit b	17118	5.3672	1263.98	8	16	27.5641	5.3626	45	8	2	14.3468	0.0201183	4.9264	0.0844	16
s1_t0_r1	B2FQY6_STRMK	B2FQY6	Outer membrane lipoprotein carrier protein	23387	8.5898	1252.74	9	25	25.4717	5.4626	62	12	1	16.4835	0.0212463	6.285	0.1474	1176
s1_t0_r1	B2FSF6_STRMK	B2FSF6	Putative glyceraldehyde 3 phosphate dehydrogenase	36004	5.4565	1188.94	5	29	14.0719	11.2437	71	10	1	17.2232	0.0176368	10.3621	0.3763	1952
s1_t0_r1	SUCC_STRMK	B2FRS3	Succinyl CoA ligase ADP forming subunit beta	41223	4.7373	1174.13	7	25	17.7378	5.4353	77	11	3	13.3378	0.0211713	10.8047	0.4475	263
s1_t0_r1	B2FHE8_STRMK	B2FHE8	Putative transmembrane protein	9668	10.1792	1163.43	5	8	15.5556	5.2253	24	3	0	14.3884	0.0156996	13.5752	0.1321	1060
s1_t0_r1	B2FTA9_STRMK	B2FTA9	Putative uncharacterized protein	22163	5.7598	1161.19	5	17	23.7374	4.5838	36	5	0	12.5348	0.0172	5.0552	0.1127	1818
s1_t0_r1	B2FQ51_STRMK	B2FQ51	30S ribosomal protein S3	27574	10.5513	1152.91	6	22	13.5246	4.6054	40	6	0	15.1075	0.0145074	14.0589	0.3879	2155
s1_t0_r1	B2FU37_STRMK	B2FU37	Putative phenylalanine 4 hydroxylase	33615	4.5308	1149.04	6	18	15.1515	9.5735	64	9	1	14.6375	0.0199425	12.555	0.423	972
s1_t0_r1	B2FS12_STRMK	B2FS12	Putative uncharacterized protein	20647	9.9712	1139.41	3	10	32.8283	4.3414	53	6	2	15.746	0.0176204	8.3567	0.1727	529
s1_t0_r1	B2FT34_STRMK	B2FT34	Thiamine phosphate pyrophosphorylase	20968	5.6938	1136.29	3	13	13.9423	9.4348	27	4	0	13.4932	0.0189545	6.44	0.1359	738
s1_t0_r1	B2FNK9_STRMK	B2FNK9	Putative uncharacterized protein	31152	4.6626	1123.77	5	17	17.6871	5.9189	52	9	0	16.0028	0.0173862	5.0393	0.1591	999
s1_t0_r1	B2FU62_STRMK	B2FU62	Recombination associated protein rdgC 1	33969	5.0376	1090.64	3	29	10.299	18.9449	37	7	0	18.4475	0.0190236	1.5469	0.0528	2109
s1_t0_r1	SPEE_STRMK	B2FKR1	Spermidine synthase	31319	4.6641	1079.81	5	23	12.0141	6.6504	49	6	0	14.2907	0.0123216	16.8625	0.5342	261
s1_t0_r1	B2FJN7_STRMK	B2FJN7	Putative biotin carboxylase	49210	6.5786	1071.54	10	31	19.3407	6.0069	72	12	0	17.4401	0.0184106	7.1348	0.3542	2491
s1_t0_r1	B2FK78_STRMK	B2FK78	Putative pit accessory protein	23590	5.1885	1057.97	2	20	12.5	11.3781	48	8	1	16.8749	0.018772	20.9685	0.4962	2986
s1_t0_r1	B2FJA9_STRMK	B2FJA9	Glutaredoxin	11391	4.4971	1051.01	1	9	10.6796	3.1731	24	3	1	13.4989	0.022104	9.3388	0.1075	3138
s1_t0_r1	PEPQ_STRMK	B2FT23	Xaa Pro dipeptidase	48647	5.562	1016.9	4	30	4.2889	13.1372	34	4	0	15.5283	0.0139356	7.9249	0.388	157
s1_t0_r1	MTND_STRMK	B2FPP3	Acireductone dioxygenase	20752	4.5938	1008.18	3	12	25.4054	4.6476	34	5	0	14.9736	0.017947	9.2594	0.1928	137
s1_t0_r1	B2FUU0_STRMK	B2FUU0	Putative rod shape determining protein	37180	5.5356	1008.15	7	26	19.5402	14.4739	54	10	0	15.7597	0.0158804	6.8685	0.2571	1893
s1_t0_r1	B2FR78_STRMK	B2FR78	Putative outer membrane lipoprotein	19275	8.7847	1001.51	3	11	14.8571	2.3967	12	2	0	15.5673	0.0157195	4.3744	0.0851	335
s1_t0_r1	Y3713_STRMK	B2FRN8	UPF0082 protein Smlt3713	25688	4.4502	999.521	2	17	13.9918	3.2385	22	3	1	14.9274	0.0209434	8.525	0.2201	306
s1_t0_r1	B2FQN5_STRMK	B2FQN5	Putative uncharacterized protein	77896	8.3584	982.014	8	61	9.0278	12.7274	113	20	0	17.9887	0.0202573	7.7612	0.6067	1503
s1_t0_r1	Y3470_STRMK	B2FP40	UPF0307 protein Smlt3470	22073	5.5049	980.772	3	25	18.4615	5.8196	39	7	1	16.1623	0.0215298	4.0977	0.0907	305
s1_t0_r1	B2FT51_STRMK	B2FT51	Putative uncharacterized protein	17966	9.375	961.396	2	11	17.3653	15.5159	37	5	1	16.0651	0.0187943	11.9776	0.2181	3877
s1_t0_r1	B2FT26_STRMK	B2FT26	Putative uncharacterized protein	19183	3.9419	945.62	2	11	7.1429	4.9872	17	3	0	16.4746	0.021473	7.5678	0.1457	3396
s1_t0_r1	B2FT38_STRMK	B2FT38	Putative succinylornithine aminotransferase	43509	6.3501	944.149	6	26	12.7451	5.1121	66	10	2	15.4441	0.0202305	6.041	0.264	4042
s1_t0_r1	B2FRZ2_STRMK	B2FRZ2	Conserved hypothetical exported protein	29071	8.8799	933.933	2	15	12.7341	17.953	20	4	0	17.6731	0.0176579	7.3138	0.2128	1377
s1_t0_r1	B2FKP1_STRMK	B2FKP1	Putative dihydrolipoamide acetyltransferase component of pyruvate dehydrogenase complex	47638	5.937	929.761	7	28	15.6989	7.9426	49	8	1	14.3197	0.0174973	8.9137	0.4254	1606
s1_t0_r1	Y482_STRMK	B2FKV6	Putative NADH dehydrogenase NAD P H nitroreductase Smlt0482	21100	5.9253	927.082	3	15	13.2653	7.8398	44	9	1	17.3887	0.0213919	6.6738	0.1409	312
s1_t0_r1	B2FMZ8_STRMK	B2FMZ8	Putative aminotransferase	53586	5.8491	923.836	7	34	9.0361	12.4348	69	12	1	17.2825	0.0189381	6.5399	0.3525	4209
s1_t0_r1	ERA_STRMK	B2FPX8	GTPase Era	32923	8.5884	919.02	3	26	12.7517	10.5033	57	12	1	16.9444	0.0197885	3.2279	0.1065	56
s1_t0_r1	B2FN25_STRMK	B2FN25	Putative carbon nitrogen hydrolase	32555	5.6016	916.751	6	21	15.5932	16.1305	50	8	0	16.0586	0.0155541	9.6973	0.3181	3596
s1_t0_r1	SURE_STRMK	B2FK94	5 nucleotidase surE	27658	5.2148	916.11	4	19	17.3745	8.011	58	8	1	18.6155	0.0206718	4.0974	0.1139	264
s1_t0_r1	B2FQH8_STRMK	B2FQH8	Putative methylisocitrate lyase	31732	5.3467	909.07	5	26	22.8956	9.4375	42	9	1	16.1853	0.0194497	4.6247	0.1479	4256
s1_t0_r1	B2FK04_STRMK	B2FK04	Putative uncharacterized protein	15906	5.1357	902.239	3	13	10.2041	3.6219	19	3	1	9.5736	0.0155728	5.3645	0.0854	1406
s1_t0_r1	B2FKN2_STRMK	B2FKN2	Putative 4 hydroxyphenylpyruvate dioxygenase	40050	4.9131	879.974	4	26	9.5506	9.316	55	7	0	14.8673	0.0173722	11.3578	0.4584	1624
s1_t0_r1	B2FMF0_STRMK	B2FMF0	Putative amidohydrolase	49273	5.5854	866.451	4	34	8.2589	10.6285	69	14	1	16.3624	0.0164534	6.8702	0.3411	1298
s1_t0_r1	B2FI83_STRMK	B2FI83	Putative enoyl CoA hydratase	41373	4.9541	861.266	4	26	9.9744	5.3065	51	9	2	13.2186	0.0176677	9.345	0.3895	3047
s1_t0_r1	GLYA_STRMK	B2FNK2	Serine hydroxymethyltransferase	44950	6.1201	860.915	6	33	10.3118	10.0131	59	11	0	15.5239	0.0204443	16.2254	0.7326	79
s1_t0_r1	TPIS_STRMK	B2FNY1	Triosephosphate isomerase	26175	4.897	852.563	5	12	19.5219	3.1339	35	5	1	15.5148	0.0196723	5.5513	0.146	286
s1_t0_r1	SYE_STRMK	B2FHI7	Glutamyl tRNA synthetase	51925	4.9438	844.666	3	36	7.9229	13.9647	83	14	0	17.8307	0.0193231	6.1529	0.3207	267
s1_t0_r1	B2FR88_STRMK	B2FR88	Putative malonyl CoA acyl carrier protein transacylase	32473	5.1211	840.685	5	16	17.5159	15.0455	39	5	0	14.2763	0.0155824	12.805	0.4183	3260
s1_t0_r1	B2FLW7_STRMK	B2FLW7	Putative gamma glutamyltranspeptidase	61338	6.6841	830.042	6	38	10.2431	8.8314	86	18	5	15.617	0.0201227	7.1369	0.4384	1524
s1_t0_r1	B2FN04_STRMK	B2FN04	Putative short chain dehydrogenase reductase	45076	4.894	810.506	5	21	10.0239	9.091	50	8	0	14.7546	0.0164618	15.8698	0.7194	380
s1_t0_r1	B2FNG6_STRMK	B2FNG6	Acetyl coenzyme A synthetase	71651	5.4551	797.079	8	45	9.2736	4.6076	88	16	3	17.7324	0.0176772	8.5295	0.6154	1079
s1_t0_r1	SYL_STRMK	B2FPR7	Leucyl tRNA synthetase	98384	5.4551	787.307	6	68	7.9545	6.9877	186	32	5	16.2528	0.0202069	8.1065	0.8018	272
s1_t0_r1	B2FRQ3_STRMK	B2FRQ3	Putative MltA scaffolding protein	28324	8.5005	787.241	2	19	7.1429	13.9782	43	7	2	14.4069	0.0183937	8.1032	0.2301	2330
s1_t0_r1	PNP_STRMK	B2FN86	Polyribonucleotide nucleotidyltransferase	75334	5.2617	784.524	5	57	7.6923	11.1663	139	28	3	16.4324	0.0231731	11.6185	0.8771	161
s1_t0_r1	B2FL87_STRMK	B2FL87	Putative succinate dehydrogenase iron sulfur protein	29653	7.9175	781.997	5	27	11.8774	4.7165	30	5	0	13.5131	0.0176114	5.7036	0.1738	3534
s1_t0_r1	B2FME6_STRMK	B2FME6	Putative Fe S cluster cysteine desulfuration protein	16734	4.5806	774.106	1	13	6	9.7912	29	4	0	19.7807	0.0173856	4.4642	0.075	4207
s1_t0_r1	B2FKU5_STRMK	B2FKU5	Putative halogenase like hydrolase	27691	4.8384	767.631	1	23	6	12.6337	31	5	0	17.2698	0.0168802	5.6507	0.1566	2443
s1_t0_r1	B2FHX0_STRMK	B2FHX0	Putative oligopeptidase A	72606	5.1196	761.907	5	48	7.3507	16.9502	71	13	1	16.7551	0.0188721	5.3092	0.3869	2509
s1_t0_r1	SYI_STRMK	B2FTJ0	Isoleucyl tRNA synthetase	104845	5.5898	752.225	15	62	9.3319	10.6085	133	20	3	15.7771	0.0210387	8.1231	0.8573	271
s1_t0_r1	NFUA_STRMK	B2FM87	Fe S biogenesis protein nfuA	20854	4.6128	737.059	1	14	6.5327	15.2189	39	7	1	18.5348	0.0210956	9.1084	0.1916	143
s1_t0_r1	B2FMT0_STRMK	B2FMT0	Putative thiol disulfide interchange protein DsbC	27511	9.5215	736.075	3	21	13.4615	13.1252	35	5	0	15.174	0.0194217	4.8475	0.1348	1755
s1_t0_r1	B2FUE9_STRMK	B2FUE9	Putative phosphatase	26214	4.9424	731.257	2	17	5.8824	11.941	37	6	0	17.7859	0.0234736	13.2589	0.3546	4134
s1_t0_r1	B2FIM6_STRMK	B2FIM6	Putative thiol disulfide interchange protein	27605	5.9561	702.75	1	22	5.7034	11.2033	59	11	0	18.4315	0.0179765	3.8531	0.1071	1321
s1_t0_r1	B2FNR0_STRMK	B2FNR0	Putative PQQ containing lipoprotein	42232	9.7954	695.736	4	27	8.933	10.334	67	12	1	16.2138	0.0169108	5.1255	0.2169	2015
s1_t0_r1	B2FPR3_STRMK	B2FPR3	Putative uncharacterized protein	14987	4.3301	692.069	1	12	5.8824	14.5529	32	5	0	18.4999	0.0265048	7.6867	0.1157	4237
s1_t0_r1	RS13_STRMK	B2FQK5	30S ribosomal protein S13	13320	11.7656	688.1	2	11	10.1695	4.104	11	2	0	9.1936	0.0149594	4.2017	0.0565	235
s1_t0_r1	B2FRT5_STRMK	B2FRT5	Putative two component system response regulator transcriptional regulatory protein	24977	4.9263	676.423	2	14	10.2222	5.7265	28	5	1	18.6608	0.0235124	4.6953	0.1176	1430
s1_t0_r1	AROE_STRMK	B2FMH7	Shikimate dehydrogenase	30237	5.0464	667.057	1	23	3.9146	15.9782	44	8	1	17.9476	0.0246824	5.8402	0.1774	7
s1_t0_r1	B2FHX3_STRMK	B2FHX3	Putative lactoylglutathione lyase	19048	4.8018	664.114	1	16	5.2326	7.092	29	5	1	16.8035	0.0204717	9.029	0.1731	2749
s1_t0_r1	B2FQM3_STRMK	B2FQM3	Putative glutathione S transferase	21892	5.8857	658.988	3	10	9.8522	4.0668	23	3	0	18.2181	0.017055	8.2867	0.182	4215
s1_t0_r1	B2FIB6_STRMK	B2FIB6	Methionine aminopeptidase	28371	6.0571	640.443	1	19	4.2636	8.5248	40	9	2	16.0504	0.0177496	15.9987	0.4578	1898
s1_t0_r1	B2FUW0_STRMK	B2FUW0	Diaminopimelate epimerase	29741	5.4141	629.851	2	18	3.1802	6.104	40	5	1	14.7885	0.0227478	5.0649	0.1522	3655
s1_t0_r1	B2FRM7_STRMK	B2FRM7	Putative TPR repeat exported protein	29299	7.6948	615.998	1	13	8.0882	6.4493	45	5	0	18.9185	0.0251336	8.1248	0.2382	2208
s1_t0_r1	B2FNM5_STRMK	B2FNM5	Putative LppC family lipoprotein	58901	9.8994	610.276	3	46	4.1885	11.1777	115	20	2	18.4426	0.0189372	4.6558	0.2747	3822
s1_t0_r1	SYA_STRMK	B2FL33	Alanyl tRNA synthetase	94760	5.0947	606.37	4	65	5.5556	8.8123	157	25	1	16.8472	0.0210691	7.1833	0.6836	265
s1_t0_r1	B2FR06_STRMK	B2FR06	Putative heat shock chaperonin	32000	4.5571	602.205	2	23	7.0707	14.2586	38	6	1	13.1848	0.0182053	3.8763	0.1254	3687
s1_t0_r1	B2FPW7_STRMK	B2FPW7	Putative purine nucleoside phosphorylase	26659	5.5283	590.886	2	14	5.9761	5.2822	19	3	0	14.347	0.0275835	4.2721	0.1154	1419
s1_t0_r1	B2FRX3_STRMK	B2FRX3	Conserved hypothetical exported protein	24964	9.9434	580.274	2	19	7.0485	14.1295	40	6	3	15.0181	0.0228943	4.979	0.1244	3560
s1_t0_r1	MURA_STRMK	B2FRX1	UDP N acetylglucosamine 1 carboxyvinyltransferase	44459	5.6104	577.379	3	25	7.0922	5.1004	53	9	1	16.3958	0.0201813	5.5977	0.2506	138
s1_t0_r1	B2FSJ7_STRMK	B2FSJ7	Putative octaprenyl diphosphate synthase	35767	4.8398	562.428	2	20	3.012	13.273	38	6	0	19.4405	0.0162506	3.2926	0.1178	948
s1_t0_r1	B2FHP5_STRMK	B2FHP5	Putative uncharacterized protein	33644	4.4429	560.639	1	18	6.5359	15.536	25	4	0	14.939	0.0228933	3.6287	0.1232	3208
s1_t0_r1	B2FTB2_STRMK	B2FTB2	Conserved hypothetical exported protein	39043	6.1187	558.852	1	39	3.3613	15.7083	39	10	0	20.4029	0.0223173	4.2223	0.1652	2766
s1_t0_r1	RANDOM3639	RANDOM3639	Random Sequence 3639	32586	9.8101	558.201	4	22	2.3333	5.8732	32	5	1	17.5949	0.0185134	1.0637	0.0347	8014
s1_t0_r1	B2FJU0_STRMK	B2FJU0	Bacterioferritin	18088	4.5103	557.682	2	16	9.6154	6.2397	34	7	3	15.02	0.0213547	2.6195	0.0476	603
s1_t0_r1	AMPA_STRMK	B2FMS4	Probable cytosol aminopeptidase	51171	5.2192	550.564	4	34	5.9063	6.8384	58	10	0	17.7702	0.0198587	6.5096	0.3355	2
s1_t0_r1	EFPL_STRMK	B2FQ58	Elongation factor P like protein	20645	4.2334	545.126	5	9	14.3617	3.9055	58	6	4	13.5151	0.0194461	15.1585	0.3131	51
s1_t0_r1	B2FPG7_STRMK	B2FPG7	Putative survival protein SurA	48561	5.2148	537.946	1	31	1.566	6.2466	71	13	2	16.9499	0.0203213	8.6853	0.422	1280
s1_t0_r1	B2FQH3_STRMK	B2FQH3	Putative uncharacterized protein	41104	5.1592	536.565	2	20	7.9082	4.9679	70	12	3	17.3512	0.020147	6.0562	0.2501	2126
s1_t0_r1	B2FQG7_STRMK	B2FQG7	Putative curved DNA binding protein	31757	6.1567	528.71	1	19	4.7138	8.3003	39	7	1	14.5537	0.0180736	5.8172	0.1848	3803
s1_t0_r1	RPOC_STRMK	B2FQ39	DNA directed RNA polymerase subunit beta	155189	6.6885	524.894	5	126	1.0669	13.798	241	46	5	18.002	0.0226893	11.478	1.7896	227
s1_t0_r1	B2FU66_STRMK	B2FU66	Putative glutamate synthase nadph small chain	51531	5.3994	520.85	1	41	4.5738	19.0415	33	7	1	19.8605	0.0156357	45.9297	2.3997	1289
s1_t0_r1	B2FMC5_STRMK	B2FMC5	Putative cytochrome D ubiquinol oxidase subunit I	59229	7.0459	516.692	2	24	2.8355	8.6335	34	6	0	19.9026	0.0159956	6.8894	0.4091	812
s1_t0_r1	B2FMQ6_STRMK	B2FMQ6	Putative succinyl CoA 3 ketoacid coenzyme A transferase subunit B	21979	4.4985	515.094	1	13	5.2381	5.8113	34	6	1	17.7657	0.0146755	8.4517	0.1864	841
s1_t0_r1	B2FR86_STRMK	B2FR86	3 oxoacyl acyl carrier protein synthase 3	34571	4.9556	512.495	1	23	3.3846	9.7955	50	7	0	21.3077	0.0198376	3.4724	0.1211	397
s1_t0_r1	TDH_STRMK	B2FQN4	L threonine 3 dehydrogenase	36988	6.2153	502.328	2	21	3.2353	4.3276	32	7	2	12.3675	0.0189797	3.7694	0.1415	281
s1_t0_r1	B2FUS0_STRMK	B2FUS0	Putative two component system response regulator transcriptional regulatory protein	16403	4.3315	490.181	4	13	15.7534	7.8196	23	3	0	11.716	0.0152412	5.5708	0.0914	4095
s1_t0_r1	B2FUV6_STRMK	B2FUV6	ATP dependent protease ATPase subunit HslU	50777	5.5093	489.709	3	44	4.5952	14.7653	65	13	0	18.1725	0.0199124	5.9339	0.3018	1416
s1_t0_r1	B2FTX7_STRMK	B2FTX7	Putative hydrolase	25979	6.085	488.03	1	23	4.329	3.0285	16	4	0	17.7858	0.0209369	2.1586	0.0566	2745
s1_t0_r1	B2FST5_STRMK	B2FST5	Putative glucan 1 4 beta glucosidase	92024	6.1333	486.839	1	65	1.7401	10.0451	104	21	1	15.8361	0.0223617	7.379	0.682	2100
s1_t0_r1	B2FHZ7_STRMK	B2FHZ7	Putative dihydrolipoamide dehydrogenase	62647	5.5723	484.722	3	37	3.4884	14.4064	56	10	1	16.166	0.0178445	5.8758	0.3697	3381
s1_t0_r1	SYR_STRMK	B2FJW0	Arginyl tRNA synthetase	61418	5.5122	478.693	3	48	4.9822	13.6841	58	12	0	17.4545	0.0201804	4.7812	0.2947	275
s1_t0_r1	B2FNH0_STRMK	B2FNH0	Conserved hypothetical exported protein	77861	8.9648	473.092	1	64	1.2587	14.433	90	18	3	17.9981	0.0188296	4.2087	0.3284	2813
s1_t0_r1	LPXA_STRMK	B2FHN6	Acyl acyl carrier protein UDP N acetylglucosamine O acyltransferase	28082	6.4395	457.685	1	15	4.943	22.8031	22	5	1	16.8186	0.0177237	5.2235	0.148	119
s1_t0_r1	B2FLU6_STRMK	B2FLU6	Putative cystathionine beta synthase	49616	5.0405	447.592	1	34	2.6316	17.4386	70	13	1	17.5797	0.0213722	3.5401	0.1766	4039
s1_t0_r1	B2FJ52_STRMK	B2FJ52	Putative protease	49633	7.9673	444.791	1	32	2.0964	7.8848	61	12	1	18.9704	0.0177832	3.26	0.1619	3755
s1_t0_r1	GCST_STRMK	B2FR21	Aminomethyltransferase	40243	5.269	439.688	1	36	2.1622	5.4252	45	10	2	12.8271	0.0211338	5.7123	0.2304	71
s1_t0_r1	OPGD_STRMK	B2FU50	Glucans biosynthesis protein D	60003	5.8887	436.78	1	42	2.6217	12.636	62	12	1	16.9545	0.0230133	9.7532	0.5878	151
s1_t0_r1	B2FJQ0_STRMK	B2FJQ0	Putative phosphoribosylglycineamide synthetase	44385	4.7783	427.432	2	28	4.2155	11.6883	31	5	0	16.2657	0.0195559	2.9543	0.1315	3958
s1_t0_r1	FMT_STRMK	B2FIR3	Methionyl tRNA formyltransferase	32523	8.8682	415.284	1	23	4.2345	18.3012	32	8	2	21.2726	0.0233955	4.5333	0.1483	64
s1_t0_r1	B2FPJ1_STRMK	B2FPJ1	Putative aldehyde dehydrogenase	54395	5.2324	414.678	1	29	2.3529	15.1707	29	6	0	19.9233	0.0181774	1.8387	0.1008	2313
s1_t0_r1	B2FT80_STRMK	B2FT80	Putative DNA polymerase III beta subunit	40731	5.0288	414.658	6	38	4.3716	10.1096	51	8	0	16.7985	0.0229478	5.6661	0.2313	1396
s1_t0_r1	B2FMQ3_STRMK	B2FMQ3	Putative phosphohexose mutase	48467	5.4111	407.489	1	29	2.0089	7.407	56	10	1	15.7966	0.0217599	4.5886	0.2238	1887
s1_t0_r1	B2FMH2_STRMK	B2FMH2	Putative glutathionylspermidine synthetase	44035	4.604	384.014	1	29	2.2959	1.9949	34	7	3	16.3788	0.0191981	2.2148	0.0978	1275
s1_t0_r1	B2FIH6_STRMK	B2FIH6	Putative exported amidohydrolase family protein	53851	6.7222	378.614	2	34	2.7888	7.4315	84	17	3	16.4551	0.0209776	1.6748	0.0903	1736
s1_t0_r1	B2FSF8_STRMK	B2FSF8	Putative endonuclease P1	29782	8.5898	376.808	1	21	2.9412	6.8866	36	7	1	16.8231	0.0218484	6.4128	0.1926	3840
s1_t0_r1	B2FQL6_STRMK	B2FQL6	Putative GTP binding protein	68024	5.1665	364.493	3	48	2.9268	13.9296	75	13	1	16.1909	0.0233989	7.8852	0.5372	2157
s1_t0_r1	B2FIQ1_STRMK	B2FIQ1	RNA polymerase sigma factor	69398	4.6084	320.159	1	54	1.7828	18.6787	58	14	1	20.4767	0.0203085	7.664	0.5322	3705
s1_t0_r1	B2FMV2_STRMK	B2FMV2	Putative phage protein	82752	5.0361	270.397	1	64	0.9682	9.5961	65	14	1	19.1156	0.0195978	1.7993	0.1496	3211
s1_t0_r2	RL9_STRMK	B2FKJ7	50S ribosomal protein L9	15719	5.0713	35763.6	27	15	79.8658	4.627	198	10	0	10.8327	0.0118961	85.594	1.3463	217
s1_t0_r2	RL31B_STRMK	B2FSI8	50S ribosomal protein L31 type B	9340	9.4775	30379	7	7	61.25	1.4248	90	4	0	10.5835	0.0136147	89.8161	0.8395	207
s1_t0_r2	CH60_STRMK	B2FIU9	60 kDa chaperonin	57338	4.9175	29943.5	60	50	44.2623	4.5322	634	24	1	10.1497	0.0123666	216.709	12.4336	27
s1_t0_r2	ALBU_BOVIN	P02769	Serum albumin OS bos taurus GN ALB PE 1 SV 4	69248	5.7583	29434.7	76	59	60.9555	4.6729	775	37	2	10.0579	0.0126802	195.094	13.9081	4370
s1_t0_r2	B2FQ31_STRMK	B2FQ31	Elongation factor Tu	42934	5.1914	28369.1	26	29	48.4848	8.955	311	16	1	10.6009	0.0114725	148.382	6.3916	316
s1_t0_r2	EFG_STRMK	B2FQ42	Elongation factor G	77805	5.0464	20891.1	45	54	54.1374	7.3419	508	33	4	12.6709	0.0111042	89.6657	6.9963	50
s1_t0_r2	RS10_STRMK	B2FQ44	30S ribosomal protein S10	11693	9.8306	20528.9	17	10	45.6311	4.2815	129	6	0	9.097	0.0106839	99.739	1.167	232
s1_t0_r2	B2FRW3_STRMK	B2FRW3	Putative sigma 54 modulation protein	11739	6.7793	19918.1	7	5	32.381	3.7722	81	4	1	9.1912	0.0133411	28.3335	0.3344	3702
s1_t0_r2	B2FND5_STRMK	B2FND5	Putative universal stress protein	15928	5.0186	19903.9	15	11	56.7568	3.7109	132	7	0	11.4597	0.0137775	99.1539	1.5803	2052
s1_t0_r2	B2FQ20_STRMK	B2FQ20	50S ribosomal protein L25	22570	5.0083	18936.7	17	15	55.122	8.1989	166	9	1	11.6344	0.0108409	83.1407	1.8824	2636
s1_t0_r2	B2FR90_STRMK	B2FR90	Acyl carrier protein	8737	3.9229	17804.8	3	5	26.5823	3.9224	54	2	0	9.9049	0.015654	208.614	1.8358	2651
s1_t0_r2	RL7_STRMK	B2FQ37	50S ribosomal protein L7 L12	12547	4.6025	17434	10	18	36.0656	4.8455	84	4	0	10.358	0.0125848	58.4582	0.734	216
s1_t0_r2	B2FJQ9_STRMK	B2FJQ9	Thioredoxin	11742	5.8389	16058.5	8	9	55.9633	3.8326	93	6	1	14.0711	0.00945781	14.4536	0.1715	894
s1_t0_r2	RS7_STRMK	B2FQ41	30S ribosomal protein S7	17439	10.6143	14932.9	16	13	50.3185	6.7339	138	9	1	10.5194	0.017057	97.593	1.703	247
s1_t0_r2	B2FNP5_STRMK	B2FNP5	Putative 30S ribosomal protein S1	61568	4.8296	14008.8	43	47	43.4938	3.9026	401	26	4	11.787	0.0131906	85.2891	5.2543	356
s1_t0_r2	B2FQL7_STRMK	B2FQL7	Peptidyl prolyl cis trans isomerase	17553	5.7173	13375.8	8	11	36.1963	3.2007	89	5	0	10.7585	0.0119381	44.833	0.79	3826
s1_t0_r2	RL3_STRMK	B2FQ45	50S ribosomal protein L3	22862	10.5908	13249.5	11	15	54.6296	6.6736	115	10	0	10.3973	0.0128908	34.0491	0.7789	212
s1_t0_r2	ATPA_STRMK	B2FHZ0	ATP synthase subunit alpha	55447	5.3159	12726	35	38	40.5825	6.0737	307	20	2	12.9494	0.0132899	70.6761	3.9293	12
s1_t0_r2	B2FQR5_STRMK	B2FQR5	Putative DNA binding protein HU beta	9325	10.1763	12534.1	7	7	43.3333	3.4568	81	3	1	9.4576	0.013903	126.241	1.1779	1117
s1_t0_r2	B2FSF7_STRMK	B2FSF7	Putative outer membrane Omp family protein	22153	9.2827	12121.2	21	10	36.8421	4.0147	169	9	3	10.076	0.0125453	101.931	2.2596	1357
s1_t0_r2	B2FT86_STRMK	B2FT86	Conserved hypothetical TPR repeat family protein	43179	7.5249	12101.9	25	31	40	4.5415	203	18	4	13.5542	0.0137464	52.069	2.2497	4052
s1_t0_r2	EFTS_STRMK	B2FIA8	Elongation factor Ts	30442	4.9087	12055.8	23	25	58.7629	5.4834	202	14	2	13.3358	0.0139009	85.7693	2.6176	53
s1_t0_r2	TRYP_PIG	P00761	Trypsin OS sus scrofa PE 1 SV 1	24393	6.9141	11816.1	18	14	32.9004	9.5084	221	11	6	9.4313	0.0185346	399.85	10.0338	4374
s1_t0_r2	RL1_STRMK	B2FQ35	50S ribosomal protein L1	23961	9.9653	11271	20	16	56.8965	3.0356	141	11	1	10.8499	0.0117319	70.4403	1.6929	196
s1_t0_r2	RL19_STRMK	B2FUB6	50S ribosomal protein L19	14481	10.4971	10338.1	11	12	56.391	10.8197	87	7	0	15.4814	0.0154584	28.7842	0.4171	195
s1_t0_r2	RPOZ_STRMK	B2FT05	DNA directed RNA polymerase subunit omega	11139	4.2598	9897.19	6	8	30.303	3.9528	43	4	1	12.1385	0.0117385	18.8845	0.2116	228
s1_t0_r2	DNAK_STRMK	B2FMY5	Chaperone protein DnaK	68427	4.8091	9234.87	42	58	53.2812	6.0475	361	31	1	13.2467	0.0128333	44.5568	3.0559	45
s1_t0_r2	B2FLF0_STRMK	B2FLF0	Putative cold shock protein	7689	9.5347	9105.82	11	8	73.913	2.6532	105	7	1	12.7277	0.0109512	31.5324	0.2426	509
s1_t0_r2	RL11_STRMK	B2FQ34	50S ribosomal protein L11	14898	10.4048	8352.15	12	14	61.2676	10.2219	80	8	0	12.5891	0.0183421	39.9021	0.5971	190
s1_t0_r2	B2FHF0_STRMK	B2FHF0	Putative uncharacterized protein	20996	5.7451	8332.4	23	12	54.9738	5.0653	134	12	2	12.8254	0.0137082	41.7083	0.8763	1653
s1_t0_r2	B2FLB8_STRMK	B2FLB8	Putative isomerase	37095	9.668	8283.22	17	23	47.5921	12.0503	150	17	5	15.8851	0.0128475	17.4439	0.6485	780
s1_t0_r2	B2FKJ9_STRMK	B2FKJ9	30S ribosomal protein S6	15487	4.5864	8069.72	25	11	47.7941	4.0058	167	11	4	10.097	0.0124561	57.1932	0.8863	777
s1_t0_r2	RL23_STRMK	B2FQ47	50S ribosomal protein L23	11106	10.4312	7847.16	8	4	56.5657	3.4982	69	5	0	12.1098	0.0147198	41.0932	0.4567	200
s1_t0_r2	RS16_STRMK	B2FUB3	30S ribosomal protein S16	9649	10.9526	7603.88	6	7	24.4186	4.2066	36	3	1	13.8138	0.0114931	47.4359	0.458	238
s1_t0_r2	B2FLH1_STRMK	B2FLH1	Superoxide dismutase	22661	5.5166	7507.3	13	15	33.9901	3.8592	83	7	0	13.7571	0.0177028	135.011	3.0614	1540
s1_t0_r2	B2FNJ0_STRMK	B2FNJ0	Putative fimbrial adhesin protein	17194	6.4614	7491.53	9	10	57.9882	3.6349	67	7	0	10.9417	0.0122224	24.9599	0.4323	2680
s1_t0_r2	RPOA_STRMK	B2FQK8	DNA directed RNA polymerase subunit alpha	36293	5.4902	7481.09	30	29	52.1084	7.7527	194	16	1	12.956	0.0133986	76.6146	2.791	225
s1_t0_r2	RL6_STRMK	B2FQJ9	50S ribosomal protein L6	18333	10.0474	7316.21	11	14	27.5862	4.6445	102	6	0	11.6989	0.00899282	64.9348	1.1912	215
s1_t0_r2	NDK_STRMK	B2FNQ5	Nucleoside diphosphate kinase	15314	5.5444	7221.3	15	17	34.0426	3.6302	106	5	0	11.9897	0.0120733	75.4812	1.1567	142
s1_t0_r2	B2FPW8_STRMK	B2FPW8	Putative hypoxanthine phosphoribosyltransferase	20252	5.2017	6850.64	9	18	41.3043	6.4746	78	8	1	15.0257	0.011882	11.2863	0.23	2267
s1_t0_r2	B2FT03_STRMK	B2FT03	Putative endoribonuclease protein	13482	4.4766	6672.17	12	9	60.9375	4.0878	90	8	1	12.7957	0.0134243	47.9865	0.6474	2396
s1_t0_r2	B2FR50_STRMK	B2FR50	Putative ferritin DPS family DNA binding protein	20285	6.52	6312.01	8	14	47.8022	14.1536	102	8	1	14.7669	0.0104532	28.9613	0.5895	1186
s1_t0_r2	B2FIF8_STRMK	B2FIF8	Peptidyl prolyl cis trans isomerase	25099	9.6636	5958.68	10	15	33.9056	3.3654	92	7	1	10.761	0.0121325	39.356	0.9884	1044
s1_t0_r2	RL24_STRMK	B2FQJ5	50S ribosomal protein L24	11159	10.6655	5381.86	7	9	39.0476	11.1681	72	5	1	13.1541	0.0132746	50.6268	0.5653	201
s1_t0_r2	KAD_STRMK	B2FT48	Adenylate kinase	19901	4.8164	5366.11	11	11	49.7326	2.7833	80	9	0	12.572	0.0148014	18.1685	0.3618	107
s1_t0_r2	B2FRS2_STRMK	B2FRS2	Succinyl CoA ligase ADP forming subunit alpha	29596	6.4175	5216.28	9	15	16.8385	12.9086	89	6	1	14.7648	0.0133351	62.2827	1.8623	4273
s1_t0_r2	RL13_STRMK	B2FJU4	50S ribosomal protein L13	16098	10.0649	4977.61	10	11	43.662	2.7238	68	6	0	12.4734	0.0169928	30.7836	0.4959	191
s1_t0_r2	B2FPY7_STRMK	B2FPY7	Putative alkyl hydroperoxide reductase subunit c	20588	5.6895	4818.3	3	15	20.8556	1.3956	50	3	0	16.2358	0.00900595	12.4842	0.2586	1425
s1_t0_r2	ENO_STRMK	B2FK88	Enolase	45698	4.8457	4798.17	21	29	39.0698	5.666	168	18	2	13.5089	0.0120897	25.2409	1.1556	55
s1_t0_r2	PYGM_RABIT	P00489	Glycogen phosphorylase muscle form OS Oryctolagus cuniculus GN PYGM PE 1 SV 3	97227	6.7954	4767	31	76	30.2491	7.5757	284	28	2	13.9455	0.0138567	50	4.8901	4371
s1_t0_r2	B2FJA4_STRMK	B2FJA4	Putative uncharacterized protein	9508	4.749	4658.96	7	9	41.573	4.4004	47	5	2	10.1755	0.0141221	15.2236	0.1448	3927
s1_t0_r2	B2FNJ1_STRMK	B2FNJ1	Putative pili chaperone protein	26080	5.9092	4598.98	12	13	26.8595	2.8596	94	7	1	12.5783	0.0123445	36.6013	0.9573	4238
s1_t0_r2	RL32_STRMK	B2FR85	50S ribosomal protein L32	7167	10.7153	4591.8	3	4	21.875	4.2282	25	1	0	13.1972	0.0105504	37.7675	0.2709	208
s1_t0_r2	B2FI82_STRMK	B2FI82	Putative enoyl CoA hydratase isomerase	28119	5.8755	4428.44	6	25	23.0189	9.8795	52	7	0	13.8652	0.0110253	6.7964	0.1928	2760
s1_t0_r2	MINE_STRMK	B2FTA6	Cell division topological specificity factor	9630	6.1055	4312.45	7	11	66.2791	5.9776	40	5	0	14.4753	0.0121099	10.332	0.0996	129
s1_t0_r2	B2FQU5_STRMK	B2FQU5	Putative flagellin	41407	4.9658	4232.61	14	31	29.5567	6.2434	104	11	0	12.677	0.0133161	19.1635	0.794	457
s1_t0_r2	CH10_STRMK	B2FIV0	10 kDa chaperonin	10000	5.7056	4218.96	6	9	32.6316	2.6626	45	5	0	12.5133	0.010174	34.2947	0.3432	26
s1_t0_r2	ATPB_STRMK	B2FHY8	ATP synthase subunit beta	50783	4.9189	4145.8	16	37	44.0171	7.8779	134	16	0	15.9291	0.0154743	39.0025	1.9841	13
s1_t0_r2	B2FP29_STRMK	B2FP29	Peptidyl prolyl cis trans isomerase	17488	5.8345	4095.01	5	17	31.25	9.2485	68	5	1	15.141	0.0106796	26.2421	0.4592	1833
s1_t0_r2	RS18_STRMK	B2FKJ8	30S ribosomal protein S18	8953	10.5703	4089.6	4	8	55.2632	9.0611	42	5	1	15.6936	0.0103617	11.7733	0.1062	240
s1_t0_r2	B2FKK1_STRMK	B2FKK1	Putative uncharacterized protein Putative iron sulfur cluster assembly protein	11913	4.5205	4069.58	5	10	56.25	2.3676	42	5	0	12.8565	0.0123377	13.9641	0.1689	2689
s1_t0_r2	ATPD_STRMK	B2FHZ1	ATP synthase subunit delta	18301	5.1973	3973.08	3	15	24.5714	3.8808	29	3	0	10.489	0.0117297	6.8403	0.1253	14
s1_t0_r2	RS2_STRMK	B2FIA9	30S ribosomal protein S2	29559	8.9692	3925.53	9	28	22.3881	3.8237	89	9	1	14.62	0.0115122	26.8821	0.7967	244
s1_t0_r2	B2FQ33_STRMK	B2FQ33	Transcription antitermination protein nusG	21200	5.4302	3914.65	8	14	38.172	3.336	56	8	1	14.4381	0.011631	20.609	0.4372	3020
s1_t0_r2	B2FJ51_STRMK	B2FJ51	Putative uncharacterized protein	12183	5.5723	3771.2	4	14	36.3636	4.572	48	7	0	14.1004	0.0133519	8.5215	0.1039	1726
s1_t0_r2	B2FSI7_STRMK	B2FSI7	Citrate synthase	46330	5.2456	3739.1	19	28	34.1176	4.3097	138	13	0	14.8927	0.0157829	37.8451	1.7588	1123
s1_t0_r2	B2FN10_STRMK	B2FN10	Putative cold shock protein	7572	9.5947	3729.18	6	5	23.1884	3.7058	42	2	0	9.0897	0.013095	156.593	1.1866	1164
s1_t0_r2	B2FRM9_STRMK	B2FRM9	Protein tolB	47149	9.646	3625.45	19	34	36.2187	3.2674	145	17	0	12.0308	0.0150191	29.0193	1.3691	4253
s1_t0_r2	RL22_STRMK	B2FQ50	50S ribosomal protein L22	12321	11.0947	3618.72	12	6	64.6018	5.994	83	7	1	14.7655	0.00999312	13.3584	0.1647	199
s1_t0_r2	RL27_STRMK	B2FTD2	50S ribosomal protein L27	9198	11.2017	3501.29	4	6	55.1724	1.0077	45	4	1	16.5608	0.0149321	23.3295	0.2147	202
s1_t0_r2	RS17_STRMK	B2FQJ3	30S ribosomal protein S17	10104	10.103	3308.9	9	7	26.9663	9.3246	44	4	0	10.4164	0.0132435	17.6205	0.1792	239
s1_t0_r2	EFP_STRMK	B2FMF6	Elongation factor P	20725	4.6421	3153.36	6	11	15.9574	2.5315	39	3	0	11.7201	0.0113637	20.1863	0.4198	52
s1_t0_r2	RBFA_STRMK	B2FN89	Ribosome binding factor A	14539	6.2593	3136.74	6	17	40.1575	8.5007	57	8	0	15.1234	0.0124911	8.9868	0.1307	176
s1_t0_r2	RS8_STRMK	B2FQJ8	30S ribosomal protein S8	14313	10.2041	3135.12	8	13	38.6364	12.7101	62	7	0	12.9284	0.0130787	26.8118	0.3856	248
s1_t0_r2	HEMTB_STRMK	B2FJ68	Bacteriohemerythrin	17905	5.6367	3121.33	4	14	26.7974	4.0084	51	6	1	11.716	0.0118396	19.494	0.3504	88
s1_t0_r2	RS5_STRMK	B2FQK1	30S ribosomal protein S5	19274	10.7813	3080.61	12	14	33.3333	4.6433	60	6	1	10.3708	0.0125921	23.8987	0.4609	246
s1_t0_r2	B2FNJ3_STRMK	B2FNJ3	Putative fimbria adhesin protein	35984	9.271	3027.74	14	23	43.2749	14.2541	123	13	2	13.4799	0.0131914	14.5898	0.5287	2832
s1_t0_r2	B2FQU6_STRMK	B2FQU6	Putative flagellin	39862	5.4829	3022.49	9	29	18.0412	8.857	73	9	0	13.6903	0.0129138	0	0	559
s1_t0_r2	B2FQK3_STRMK	B2FQK3	50S ribosomal protein L15	15043	11.2148	2979.31	5	11	40.8163	4.0627	42	5	0	13.9348	0.0104275	7.9086	0.119	2897
s1_t0_r2	TIG_STRMK	B2FQR1	Trigger factor	47968	4.8076	2948.47	11	37	25.29	10.0328	104	13	1	13.0885	0.0135614	20.5868	0.9881	285
s1_t0_r2	B2FTA7_STRMK	B2FTA7	Putative septum site determining protein	28813	5.0947	2929.24	7	26	34.5725	7.8491	87	11	1	14.8063	0.0131514	11.3859	0.3302	2884
s1_t0_r2	ATPE_STRMK	B2FHY7	ATP synthase epsilon chain	15108	5.1064	2857.49	4	9	33.5714	1.8669	40	4	0	11.4242	0.0116601	8.4746	0.1286	15
s1_t0_r2	MDH_STRMK	B2FQL8	Malate dehydrogenase	34816	5.2207	2827.56	22	28	31.4024	6.796	146	13	1	12.4032	0.0122585	55.3486	1.9314	124
s1_t0_r2	B2FR63_STRMK	B2FR63	Putative uncharacterized protein	15238	5.3804	2732.52	6	11	26.8657	3.3874	48	6	1	17.5135	0.0152002	5.3501	0.0816	3690
s1_t0_r2	B2FMP5_STRMK	B2FMP5	Putative electron transfer flavoprotein subunit alpha	31330	5.2236	2721.23	6	22	16.3462	6.318	63	6	0	13.1692	0.0108254	17.3932	0.5463	4293
s1_t0_r2	B2FTS4_STRMK	B2FTS4	Putative uncharacterized protein pcm	23367	4.6641	2518.55	9	20	38.6046	13.4423	62	9	0	15.761	0.010605	17.9393	0.4215	3031
s1_t0_r2	RL4_STRMK	B2FQ46	50S ribosomal protein L4	21623	10.0474	2431.61	7	17	18.408	3.9926	54	5	1	12.0391	0.0106556	18.4474	0.4002	213
s1_t0_r2	B2FPY3_STRMK	B2FPY3	Putative transaldolase B	33943	4.7959	2399.51	8	29	29.5597	8.8018	78	12	0	14.2253	0.0152781	17.8311	0.6097	1552
s1_t0_r2	B2FHX5_STRMK	B2FHX5	Putative CBS domain protein	15432	6.0864	2396.27	5	18	37.0629	11.116	25	5	0	14.0792	0.0146026	9.6856	0.1496	3934
s1_t0_r2	RS4_STRMK	B2FQK7	30S ribosomal protein S4	23117	10.2788	2328.33	10	16	38.2775	3.3839	53	7	0	11.7268	0.0103781	7.5233	0.1749	245
s1_t0_r2	B2FLE4_STRMK	B2FLE4	Putative outer membrane antigen protein	28921	8.1753	2291.81	8	22	28.9286	11.8051	66	8	1	12.5577	0.0131924	14.8322	0.4309	1834
s1_t0_r2	NUSB_STRMK	B2FNL4	N utilization substance protein B homolog	17938	9.019	2271.21	6	16	24.5283	4.3954	49	5	0	13.2731	0.0138612	17.8303	0.32	149
s1_t0_r2	B2FQK0_STRMK	B2FQK0	50S ribosomal protein L18	12640	11.187	2241.08	7	6	33.3333	10.4031	49	3	0	15.7196	0.0141999	6.5407	0.0827	2220
s1_t0_r2	RL5_STRMK	B2FQJ6	50S ribosomal protein L5	20170	10.2598	2235.49	7	17	38.8889	3.9304	64	9	0	14.1853	0.0128957	9.1979	0.1862	214
s1_t0_r2	B2FQQ3_STRMK	B2FQQ3	Putative glutaredoxin	10875	6.0908	2234.58	6	9	27	5.3496	40	3	0	14.018	0.0160157	13.6635	0.1503	2643
s1_t0_r2	B2FRQ4_STRMK	B2FRQ4	Putative heat shock chaperone ClpB	95237	5.1782	2182.53	16	67	21.6028	11.5467	198	28	2	16.7319	0.0129658	19.8373	1.8927	2395
s1_t0_r2	B2FTC9_STRMK	B2FTC9	Putative thioesterase	15144	5.8535	2170.53	2	10	14.0741	17.8837	30	3	0	17.6611	0.0143729	6.8698	0.1041	1936
s1_t0_r2	B2FT63_STRMK	B2FT63	Putative inorganic pyrophosphatase	19590	5.0757	2151.32	8	16	23.0337	7.9625	52	8	1	15.6825	0.0146683	38.1896	0.7551	2764
s1_t0_r2	B2FNZ9_STRMK	B2FNZ9	Putative aspartate semialdehyde dehydrogenase	36745	5.0273	2128.27	4	27	14.9123	15.268	75	10	1	14.4672	0.0120341	16.4488	0.6057	1150
s1_t0_r2	FETP_STRMK	B2FL93	Probable Fe 2 trafficking protein	10258	5.5327	2041.66	2	8	29.2135	3.3978	15	2	0	11.9481	0.0128902	8.4401	0.0871	62
s1_t0_r2	SPEE_STRMK	B2FKR1	Spermidine synthase	31319	4.6641	2017.48	12	23	21.2014	3.4272	59	7	0	13.2018	0.0139006	19.142	0.6065	261
s1_t0_r2	B2FQQ5_STRMK	B2FQQ5	Putative isocitrate isopropylmalate dehydrogenase	35613	5.5122	1999.27	6	16	20.0599	2.7775	52	7	0	15.0818	0.010906	12.4071	0.445	4232
s1_t0_r2	RL14_STRMK	B2FQJ4	50S ribosomal protein L14	13415	10.5835	1912.86	7	12	30.3279	2.6869	45	6	1	13.0252	0.0202707	13.4754	0.1817	192
s1_t0_r2	B2FPY9_STRMK	B2FPY9	Proline iminopeptidase	35656	5.4829	1844.96	7	19	20.7668	10.3766	58	8	1	15.5816	0.0122047	7.7566	0.2781	2016
s1_t0_r2	B2FQG8_STRMK	B2FQG8	Putative redoxin	17715	5.0229	1830.4	1	15	10.625	10.0339	25	3	0	16.8655	0.00748153	6.7843	0.121	2476
s1_t0_r2	B2FP85_STRMK	B2FP85	Putative ABC transporter toluene tolerance exported protein	23744	10.2861	1783.58	11	18	39.5455	2.5771	54	10	0	12.4707	0.0127039	23.1113	0.5491	675
s1_t0_r2	B2FRM8_STRMK	B2FRM8	Putative peptidoglycan associated lipoprotein	18603	6.9741	1769.34	4	14	37.2093	3.8311	40	6	1	15.9176	0.0157788	4.8729	0.0921	743
s1_t0_r2	B2FQ73_STRMK	B2FQ73	Transcription elongation factor greA 1	17228	4.8911	1727.12	3	19	22.7848	21.7857	43	6	0	13.7441	0.012341	10.0349	0.173	878
s1_t0_r2	B2FQM8_STRMK	B2FQM8	Putative outer membrane protein	39466	4.6069	1726.87	11	28	36.612	5.6961	101	12	1	15.7016	0.0118218	11.0626	0.4394	1974
s1_t0_r2	GCSH_STRMK	B2FR20	Glycine cleavage system H protein	14077	3.9009	1701.15	4	6	15.2672	3.5667	23	3	0	15.5873	0.00746472	8.0346	0.1132	69
s1_t0_r2	B2FR77_STRMK	B2FR77	Putative uncharacterized protein	13186	6.1567	1688.66	6	14	64.7059	14.5042	45	6	0	16.7843	0.0155517	9.7295	0.1289	1798
s1_t0_r2	B2FTV4_STRMK	B2FTV4	Putative glutaredoxin	32585	4.5278	1685.11	9	24	25.6494	11.9452	100	10	1	14.5347	0.0114424	23.9057	0.7822	3149
s1_t0_r2	B2FPD8_STRMK	B2FPD8	Putative ribokinase	32604	4.793	1684.8	3	22	18.0685	4.1637	32	4	0	13.5937	0.0140477	10.711	0.3519	747
s1_t0_r2	DAPA_STRMK	B2FL61	Dihydrodipicolinate synthase	30812	5.8623	1659.58	3	19	15.4882	4.8217	42	4	0	15.2367	0.0161693	10.3111	0.3197	36
s1_t0_r2	B2FLD2_STRMK	B2FLD2	Putative dihydrolipoamide succinyltransferase E2 component	41992	5.6133	1657.2	5	29	11	14.2406	62	7	0	14.0587	0.0145233	5.9339	0.2493	1156
s1_t0_r2	RL10_STRMK	B2FQ36	50S ribosomal protein L10	18447	5.6631	1623.13	5	14	27.5281	5.0974	37	5	0	13.4037	0.0122182	6.6532	0.1228	189
s1_t0_r2	B2FI93_STRMK	B2FI93	Putative two component transcriptional regulator response regulatory protein	25357	5.0054	1620.72	3	18	15.4185	16.5008	51	5	0	13.463	0.0115232	17.4296	0.4432	2993
s1_t0_r2	RIMP_STRMK	B2FN92	Ribosome maturation factor rimP	21190	4.7666	1613.33	3	13	17.3469	2.1696	23	3	0	15.4646	0.0138266	6.4116	0.1363	187
s1_t0_r2	GRPE_STRMK	B2FMY4	Protein grpE	18599	4.7256	1560.8	9	15	25.731	1.5794	48	6	0	14.0374	0.0147325	11.4227	0.2126	82
s1_t0_r2	B2FJV0_STRMK	B2FJV0	Putative uncharacterized protein	21020	6.0674	1501.59	3	13	19.4737	2.8943	68	8	3	15.5833	0.0132908	6.3781	0.1342	1884
s1_t0_r2	PYRE_STRMK	B2FJX2	Orotate phosphoribosyltransferase	23328	6.3677	1461.26	3	21	14.6119	5.4804	46	7	1	18.3846	0.012962	6.8141	0.1598	171
s1_t0_r2	AROE_STRMK	B2FMH7	Shikimate dehydrogenase	30237	5.0464	1445.52	7	23	23.1317	10.9511	63	8	0	17.4515	0.0134996	6.4038	0.1945	7
s1_t0_r2	B2FLW2_STRMK	B2FLW2	Chaperone protein htpG	69760	4.8794	1367.58	11	63	14.127	9.4433	140	24	1	14.9776	0.0140804	12.1808	0.8503	4314
s1_t0_r2	B2FI85_STRMK	B2FI85	Putative organic hydroperoxide resistance protein	14504	4.8779	1351	1	12	8.5106	4.752	41	4	1	18.521	0.0127251	8.8554	0.1295	2289
s1_t0_r2	B2FQ05_STRMK	B2FQ05	Branched chain amino acid aminotransferase	39611	5.9282	1276.69	5	31	20.0549	2.1488	57	8	2	16.7079	0.0139066	13.0108	0.5179	1426
s1_t0_r2	B2FLG2_STRMK	B2FLG2	Putative peptidyl dipeptidase oligopeptidase	78196	6.7383	1275.35	8	57	9.691	12.6662	136	18	4	17.514	0.0146402	14.8168	1.1593	3101
s1_t0_r2	B2FLB9_STRMK	B2FLB9	Glutathione peroxidase	21145	9.2827	1260.23	5	17	18.4615	4.2927	41	6	0	17.2102	0.0126104	3.3956	0.0722	541
s1_t0_r2	B2FRM7_STRMK	B2FRM7	Putative TPR repeat exported protein	29299	7.6948	1253.21	2	13	11.7647	4.6439	36	4	1	14.9921	0.0161654	5.4427	0.1596	2208
s1_t0_r2	RRF_STRMK	B2FIA5	Ribosome recycling factor	20362	9.5376	1249.58	7	17	21.1957	5.2055	49	8	2	16.5983	0.0123505	13.4542	0.2741	230
s1_t0_r2	B2FKT0_STRMK	B2FKT0	Putative TonB dependent receptor protein	83725	5.7437	1230.09	12	43	14.8964	8.6617	97	14	2	15.2555	0.0136983	7.9964	0.6708	4161
s1_t0_r2	B2FU11_STRMK	B2FU11	Putative aspartate aminotransferase	42943	5.8184	1222.14	8	33	19.5	3.8563	77	9	2	13.3894	0.0127589	6.9548	0.3	1405
s1_t0_r2	B2FTW1_STRMK	B2FTW1	Putative uncharacterized protein	12544	5.1182	1215.92	3	10	13.3929	3.4301	27	3	0	13.1485	0.0109107	8.5081	0.1068	4259
s1_t0_r2	B2FT51_STRMK	B2FT51	Putative uncharacterized protein	17966	9.375	1206.66	4	11	17.3653	3.5043	37	4	0	15.4805	0.0159041	10.7993	0.1966	3877
s1_t0_r2	B2FME4_STRMK	B2FME4	Putative uncharacterized protein	21495	5.9077	1204.71	1	14	8.2474	17.5623	32	6	1	18.851	0.0145237	9.0541	0.1963	2458
s1_t0_r2	B2FKR5_STRMK	B2FKR5	Putative nitrogen regulatory protein P II	12102	5.2588	1176.06	4	8	29.4643	11.1442	24	4	0	10.8877	0.0117762	6.6494	0.0805	4137
s1_t0_r2	B2FQ07_STRMK	B2FQ07	Putative asparaginase	17687	6.0747	1168.46	3	18	16.7702	11.8969	51	7	1	17.1646	0.0121663	5.6454	0.1002	2944
s1_t0_r2	B2FN78_STRMK	B2FN78	Translation initiation factor IF 3	20732	9.6108	1147.05	5	14	12.7778	7.0657	48	5	0	12.135	0.0135366	26.9913	0.5615	3739
s1_t0_r2	B2FLX9_STRMK	B2FLX9	Putative outer membrane lipoprotein	24506	9.583	1134.44	4	12	18.1818	9.2461	57	7	1	17.0517	0.012371	3.3466	0.0823	1295
s1_t0_r2	B2FSF0_STRMK	B2FSF0	Fructose bisphosphate aldolase	36262	4.8384	1121.69	7	25	23.9521	15.4991	49	8	1	15.322	0.0138203	5.1794	0.19	2450
s1_t0_r2	B2FNY2_STRMK	B2FNY2	Putative flavonol synthase dioxygenase	36259	5.8184	1114.44	4	27	14.7692	5.2054	67	10	0	15.5638	0.0118089	10.6301	0.3863	3088
s1_t0_r2	B2FTA9_STRMK	B2FTA9	Putative uncharacterized protein	22163	5.7598	1113.96	4	17	16.6667	4.1801	25	4	0	16.2973	0.0165273	3.7512	0.0836	1818
s1_t0_r2	B2FMB1_STRMK	B2FMB1	Putative aminotransferase	42221	6.0645	1113.37	3	23	13.3508	15.2075	34	5	0	16.7997	0.0111308	6.6378	0.282	2185
s1_t0_r2	B2FLE9_STRMK	B2FLE9	Putative outer membrane antigen lipoprotein	16442	9.4438	1101.1	2	10	19.5122	3.5119	39	4	0	13.9699	0.0116568	8.2844	0.1377	773
s1_t0_r2	B2FN29_STRMK	B2FN29	Putative inositol 1 monophosphatase	29920	7.1763	1086.42	3	26	7.6364	4.1425	69	11	2	17.3395	0.0124091	4.0331	0.1214	1039
s1_t0_r2	SYM_STRMK	B2FPT0	Methionyl tRNA synthetase	74923	5.7363	1083.7	9	57	14.7399	17.4574	124	22	1	17.2177	0.0143517	9.8228	0.7415	273
s1_t0_r2	FABA_STRMK	B2FLR1	3 hydroxydecanoyl acyl carrier protein dehydratase	19129	6.3545	1042.78	2	15	9.9415	7.7795	26	5	0	17.0694	0.0131654	24.703	0.4771	61
s1_t0_r2	THIG_STRMK	B2FSD0	Thiazole synthase	27931	5.3716	1033.38	3	24	18.5606	14.7449	36	6	0	16.9891	0.0108644	4.2593	0.12	284
s1_t0_r2	B2FJ20_STRMK	B2FJ20	Putative peptidase	59764	5.6777	976.073	5	41	11.6364	14.1202	57	10	0	17.3229	0.0122776	7.7445	0.4645	2576
s1_t0_r2	B2FUE8_STRMK	B2FUE8	Putative diaminobutyrate 2 oxoglutarate aminotransferase	52090	5.7759	972.157	3	33	10.0858	4.8477	74	10	1	17.1528	0.0158272	8.4773	0.4433	3678
s1_t0_r2	B2FPC3_STRMK	B2FPC3	Adenosylhomocysteinase	52827	5.3584	943.057	7	38	10.1871	10.5402	78	12	1	17.3768	0.0113866	13.4847	0.719	1630
s1_t0_r2	B2FQX4_STRMK	B2FQX4	Conserved hypothetical exported protein	17184	4.396	899.038	1	13	7.6923	2.3069	26	4	0	14.9841	0.0130767	6.5657	0.1129	3811
s1_t0_r2	B2FIM3_STRMK	B2FIM3	Putative orn arg lys decarboxylase	84963	5.7656	897.595	9	54	9.1864	5.0207	123	16	2	16.3658	0.01276	7.0159	0.5985	801
s1_t0_r2	B2FP88_STRMK	B2FP88	Glutathione peroxidase	19504	4.5103	884.78	2	13	14.9171	3.624	33	3	0	15.4831	0.0115585	5.4585	0.1072	2211
s1_t0_r2	MTND_STRMK	B2FPP3	Acireductone dioxygenase	20752	4.5938	877.364	2	12	18.3784	7.9817	39	6	0	17.6829	0.0112295	6.6461	0.1384	137
s1_t0_r2	B2FMP6_STRMK	B2FMP6	Putative electron transfer flavoprotein subunit beta	26747	6.2095	864.547	1	18	6.8548	2.4217	14	2	0	7.4784	0.00939752	5.1717	0.1384	3921
s1_t0_r2	GPMA_STRMK	B2FHH6	2 3 bisphosphoglycerate dependent phosphoglycerate mutase	28061	6.3457	844.217	2	23	6.0241	11.6399	47	8	2	16.4067	0.0127129	6.0996	0.1713	81
s1_t0_r2	B2FUU0_STRMK	B2FUU0	Putative rod shape determining protein	37180	5.5356	830.994	3	26	10.6322	11.6309	52	10	1	18.6948	0.0138692	4.0821	0.1528	1893
s1_t0_r2	B2FP71_STRMK	B2FP71	GTP cyclohydrolase 1	22811	5.8667	822.59	2	19	10.3448	15.3972	28	5	0	17.3515	0.015347	6.8744	0.1581	3150
s1_t0_r2	B2FP55_STRMK	B2FP55	Conserved hypothetical exported protein	30746	5.877	820.396	3	19	11.4478	11.9821	28	5	0	17.4678	0.0130863	4.6888	0.1443	1253
s1_t0_r2	B2FQY6_STRMK	B2FQY6	Outer membrane lipoprotein carrier protein	23387	8.5898	806.385	3	25	9.9057	11.2333	34	6	1	18.0431	0.0161492	4.4263	0.1038	1176
s1_t0_r2	EFPL_STRMK	B2FQ58	Elongation factor P like protein	20645	4.2334	792.76	3	9	20.2128	3.6571	36	3	1	11.0002	0.00973501	16.9544	0.3502	51
s1_t0_r2	B2FRY5_STRMK	B2FRY5	Putative peptidase	53625	4.689	786.219	3	29	5.835	14.6053	70	12	2	18.6708	0.0120626	6.291	0.3408	2273
s1_t0_r2	B2FJN7_STRMK	B2FJN7	Putative biotin carboxylase	49210	6.5786	776.893	5	31	10.1099	13.0722	56	9	0	16.0864	0.0125892	6.8091	0.338	2491
s1_t0_r2	B2FIA6_STRMK	B2FIA6	Putative uridylate kinase	26031	5.4126	762.997	3	19	8.6777	10.4337	58	9	0	17.783	0.0175066	4.8926	0.1277	3116
s1_t0_r2	B2FR91_STRMK	B2FR91	3 oxoacyl acyl carrier protein synthase 2	44049	5.3071	762.146	2	26	6.9048	0.7397	23	2	0	14.5444	0.0104179	5.9358	0.2633	1135
s1_t0_r2	Y4090_STRMK	B2FHW7	UPF0234 protein Smlt4090	17989	7.626	756.565	2	13	13.125	7.0652	40	6	0	17.6912	0.0111477	2.0072	0.0361	309
s1_t0_r2	B2FPA8_STRMK	B2FPA8	Cell division protein ftsZ	42308	4.5674	746.492	4	26	8.0292	3.1272	41	7	0	11.9993	0.0110105	8.6566	0.3675	4255
s1_t0_r2	B2FL86_STRMK	B2FL86	Putative succinate dehydrogenase flavoprotein subunit	64990	5.9883	717.13	3	44	5.3691	12.8431	78	12	0	17.4754	0.0118667	7.7525	0.509	2204
s1_t0_r2	B2FN91_STRMK	B2FN91	Putative N utilization substance protein A	54970	4.2773	701.58	2	38	3.7773	8.2307	90	15	2	16.8399	0.0131691	16.5166	0.9104	869
s1_t0_r2	B2FRW6_STRMK	B2FRW6	Putative OstA family protein	19429	9.7573	698.659	3	12	12.0219	5.7434	31	5	0	19.6042	0.0153122	2.701	0.0525	609
s1_t0_r2	B2FQ51_STRMK	B2FQ51	30S ribosomal protein S3	27574	10.5513	694.994	2	22	9.8361	10.0734	51	6	2	16.517	0.0148891	10.2384	0.2825	2155
s1_t0_r2	NFUA_STRMK	B2FM87	Fe S biogenesis protein nfuA	20854	4.6128	688.583	1	14	6.5327	13.7506	39	7	0	20.65	0.0156199	5.1695	0.1088	143
s1_t0_r2	PGK_STRMK	B2FSF3	Phosphoglycerate kinase	40895	4.6948	680.982	3	32	10.7417	10.0757	60	8	3	16.9395	0.0155927	6.9102	0.2836	158
s1_t0_r2	B2FUT4_STRMK	B2FUT4	Putative murein hydrolase	41795	9.1919	672.898	1	26	7.874	1.2634	31	6	1	18.8324	0.0131465	3.3247	0.1394	2167
s1_t0_r2	B2FI80_STRMK	B2FI80	DntE	53409	5.5151	661.146	3	30	4.99	13.1052	60	8	1	19.1074	0.0144628	2.4894	0.1338	2759
s1_t0_r2	B2FTA3_STRMK	B2FTA3	Putative exported peptidase	77467	6.123	659.109	6	48	6.0056	5.618	107	16	2	19.2986	0.0132062	6.8502	0.533	4044
s1_t0_r2	ATPF_STRMK	B2FHZ2	ATP synthase subunit b	17118	5.3672	649.102	1	16	8.3333	11.653	54	7	2	16.8594	0.014929	3.8348	0.0657	16
s1_t0_r2	B2FNR0_STRMK	B2FNR0	Putative PQQ containing lipoprotein	42232	9.7954	637.119	2	27	7.196	11.7494	32	6	0	19.0919	0.0128799	2.5313	0.1071	2015
s1_t0_r2	B2FUS2_STRMK	B2FUS2	Putative phospholipid membrane attached protein	12854	10.1235	636.635	1	9	11.811	6.1642	16	2	0	14.14	0.0113281	1.7273	0.0222	497
s1_t0_r2	B2FSF6_STRMK	B2FSF6	Putative glyceraldehyde 3 phosphate dehydrogenase	36004	5.4565	636.597	2	29	7.1856	7.9588	66	9	2	16.2047	0.016801	9.0476	0.3285	1952
s1_t0_r2	B2FID6_STRMK	B2FID6	Putative tRNA rRNA methyltransferase	25904	6.2007	627.844	2	21	9.3117	1.6174	30	4	0	17.7267	0.0106035	2.9235	0.0763	842
s1_t0_r2	Y3713_STRMK	B2FRN8	UPF0082 protein Smlt3713	25688	4.4502	610.334	2	17	5.7613	5.3576	26	3	1	15.8699	0.0193124	7.3495	0.1898	306
s1_t0_r2	B2FU37_STRMK	B2FU37	Putative phenylalanine 4 hydroxylase	33615	4.5308	559.018	5	18	7.0707	4.0729	26	3	0	14.3673	0.0128949	9.1812	0.3094	972
s1_t0_r2	B2FML2_STRMK	B2FML2	Putative oxidoreductase	34256	5.2427	552.298	3	17	9.434	20.8676	26	4	0	16.4109	0.0119732	7.3652	0.2525	4014
s1_t0_r2	PNP_STRMK	B2FN86	Polyribonucleotide nucleotidyltransferase	75334	5.2617	545.876	5	57	6.1254	11.3103	127	18	3	18.9307	0.0150036	17.5148	1.3223	161
s1_t0_r2	B2FNK9_STRMK	B2FNK9	Putative uncharacterized protein	31152	4.6626	522.113	1	17	5.102	17.4699	43	6	0	15.3115	0.0124205	3.9006	0.1231	999
s1_t0_r2	SURE_STRMK	B2FK94	5 nucleotidase surE	27658	5.2148	515.314	1	19	5.7915	10.6824	25	3	0	15.7026	0.0111256	5.1853	0.1441	264
s1_t0_r2	B2FPG7_STRMK	B2FPG7	Putative survival protein SurA	48561	5.2148	514.738	2	31	5.1454	13.0254	65	11	1	16.1592	0.0121913	7.9586	0.3867	1280
s1_t0_r2	B2FIB6_STRMK	B2FIB6	Methionine aminopeptidase	28371	6.0571	511.137	1	19	4.2636	10.5939	35	5	0	18.398	0.011711	10.0062	0.2864	1898
s1_t0_r2	B2FSP6_STRMK	B2FSP6	Putative inosine uridine preferring nucleoside hydrolase	33012	4.916	511.037	1	13	4.127	3.632	21	3	0	11.8435	0.0117766	5.9884	0.1988	558
s1_t0_r2	RANDOM1845	RANDOM1845	Random Sequence 1845	43075	6.7134	509.356	2	29	1.7677	4.3125	26	3	0	15.7185	0.00966245	39.9718	1.7297	6220
s1_t0_r2	DCD_STRMK	B2FP14	Deoxycytidine triphosphate deaminase	21322	5.5591	501.04	1	10	5.7895	5.1378	20	3	0	14.3953	0.0107883	5.9987	0.1297	39
s1_t0_r2	B2FQC5_STRMK	B2FQC5	Putative subfamily S1C unassigned peptidase	52254	9.2417	497.341	2	33	2.9354	7.803	42	7	0	17.9693	0.0146403	4.684	0.2452	1721
s1_t0_r2	B2FKU7_STRMK	B2FKU7	Putative uncharacterized protein	49589	5.0142	493.297	2	36	4.8458	12.9568	77	11	1	18.297	0.0133732	2.6095	0.1296	1433
s1_t0_r2	B2FL87_STRMK	B2FL87	Putative succinate dehydrogenase iron sulfur protein	29653	7.9175	483.073	1	27	3.8314	10.6053	15	3	0	10.5398	0.0112833	2.7729	0.0845	3534
s1_t0_r2	B2FR86_STRMK	B2FR86	3 oxoacyl acyl carrier protein synthase 3	34571	4.9556	470.619	1	23	4.3077	9.2553	42	6	0	18.6097	0.0114539	2.3598	0.0823	397
s1_t0_r2	B2FKK2_STRMK	B2FKK2	Asparaginyl tRNA synthetase	51918	5.1533	464.662	1	41	2.3707	9.8422	59	11	1	15.3384	0.0116506	14.984	0.7827	3128
s1_t0_r2	B2FQY3_STRMK	B2FQY3	Thioredoxin reductase	34801	5.6484	460.379	1	20	3.4056	7.0607	29	4	0	17.2994	0.015469	4.6601	0.1633	861
s1_t0_r2	SYI_STRMK	B2FTJ0	Isoleucyl tRNA synthetase	104845	5.5898	440.596	2	62	2.5451	9.4338	105	18	2	18.1978	0.0140194	6.5337	0.6896	271
s1_t0_r2	B2FMZ8_STRMK	B2FMZ8	Putative aminotransferase	53586	5.8491	427.266	2	34	1.8072	13.2553	29	6	0	16.666	0.0146003	5.7747	0.3113	4209
s1_t0_r2	GLYA_STRMK	B2FNK2	Serine hydroxymethyltransferase	44950	6.1201	420.827	1	33	2.1583	6.2819	35	7	1	14.9658	0.0125632	11.0535	0.4991	79
s1_t0_r2	B2FHX3_STRMK	B2FHX3	Putative lactoylglutathione lyase	19048	4.8018	402.313	1	16	5.2326	3.7325	14	2	0	16.729	0.00870149	11.5062	0.2206	2749
s1_t0_r2	B2FI70_STRMK	B2FI70	Putative NADH FMN oxidoreductase	39353	6.1333	389.382	1	24	5.1913	1.4431	14	2	1	13.4976	0.0128637	8.3762	0.3313	3998
s1_t0_r3	RL31B_STRMK	B2FSI8	50S ribosomal protein L31 type B	9340	9.4775	36573.2	11	7	61.25	3.0342	113	4	0	11.9821	0.0124783	112.924	1.0555	207
s1_t0_r3	ALBU_BOVIN	P02769	Serum albumin OS bos taurus GN ALB PE 1 SV 4	69248	5.7583	36234.5	101	59	62.2735	3.4493	874	43	7	9.6134	0.0139523	236.767	16.879	4370
s1_t0_r3	B2FND5_STRMK	B2FND5	Putative universal stress protein	15928	5.0186	36084.7	19	11	54.7297	4.2219	177	8	1	9.4886	0.0123252	121.088	1.9299	2052
s1_t0_r3	CH60_STRMK	B2FIU9	60 kDa chaperonin	57338	4.9175	33099.4	58	50	51.7304	6.274	645	29	3	10.2199	0.0138147	289.704	16.6217	27
s1_t0_r3	RS7_STRMK	B2FQ41	30S ribosomal protein S7	17439	10.6143	28594.7	22	13	54.1401	4.4274	169	9	1	11.6451	0.025529	352.93	6.1587	247
s1_t0_r3	RL9_STRMK	B2FKJ7	50S ribosomal protein L9	15719	5.0713	28486.2	16	15	45.6376	6.0991	149	7	0	9.4815	0.0104191	87.3706	1.3742	217
s1_t0_r3	B2FQ20_STRMK	B2FQ20	50S ribosomal protein L25	22570	5.0083	26793.2	24	15	55.122	8.5041	223	9	0	9.8389	0.0110279	116.626	2.6406	2636
s1_t0_r3	RS10_STRMK	B2FQ44	30S ribosomal protein S10	11693	9.8306	25770.5	23	10	38.8349	3.4526	177	6	1	9.1884	0.0117491	87.4951	1.0237	232
s1_t0_r3	B2FRW3_STRMK	B2FRW3	Putative sigma 54 modulation protein	11739	6.7793	25713.7	10	5	35.2381	4.3573	120	5	2	9.3772	0.0139579	81.1648	0.958	3702
s1_t0_r3	B2FQR5_STRMK	B2FQR5	Putative DNA binding protein HU beta	9325	10.1763	24767.2	7	7	36.6667	11.6289	78	3	0	10.6516	0.0147506	89.3191	0.8334	1117
s1_t0_r3	B2FR90_STRMK	B2FR90	Acyl carrier protein	8737	3.9229	24214.3	8	5	35.443	4.5876	63	3	0	10.0985	0.0148579	174.349	1.5342	2651
s1_t0_r3	B2FQ31_STRMK	B2FQ31	Elongation factor Tu	42934	5.1914	22631.8	30	29	42.9293	5.8842	302	15	1	10.4152	0.0128617	231.321	9.9642	316
s1_t0_r3	EFG_STRMK	B2FQ42	Elongation factor G	77805	5.0464	22109.4	54	54	56.5217	6.4776	593	38	5	11.0713	0.0126411	123.633	9.6466	50
s1_t0_r3	RL7_STRMK	B2FQ37	50S ribosomal protein L7 L12	12547	4.6025	20165.5	8	18	45.082	6.4122	74	6	0	10.9739	0.0113926	67.1459	0.8431	216
s1_t0_r3	CH10_STRMK	B2FIV0	10 kDa chaperonin	10000	5.7056	19523.8	10	9	32.6316	9.2057	80	5	0	12.0717	0.0155466	125.809	1.2589	26
s1_t0_r3	B2FQL7_STRMK	B2FQL7	Peptidyl prolyl cis trans isomerase	17553	5.7173	19350.1	15	11	83.4356	12.2199	136	11	0	12.4803	0.0156937	65.6456	1.1568	3826
s1_t0_r3	RL1_STRMK	B2FQ35	50S ribosomal protein L1	23961	9.9653	19036.2	19	16	61.6379	4.0547	174	11	0	10.5915	0.0128982	83.4453	2.0055	196
s1_t0_r3	B2FNP5_STRMK	B2FNP5	Putative 30S ribosomal protein S1	61568	4.8296	18654.2	64	47	52.4064	3.8184	544	34	3	11.8323	0.0135957	135.081	8.3218	356
s1_t0_r3	B2FT03_STRMK	B2FT03	Putative endoribonuclease protein	13482	4.4766	18179.9	11	9	60.9375	3.5396	101	7	0	11.5978	0.0151241	43.5332	0.5873	2396
s1_t0_r3	B2FSF7_STRMK	B2FSF7	Putative outer membrane Omp family protein	22153	9.2827	17817.6	16	10	49.7608	2.0396	186	9	3	11.9371	0.01317	94.4332	2.0933	1357
s1_t0_r3	RL23_STRMK	B2FQ47	50S ribosomal protein L23	11106	10.4312	17574.1	17	4	62.6263	4.5445	130	9	3	11.7426	0.014693	61.503	0.6835	200
s1_t0_r3	EFTS_STRMK	B2FIA8	Elongation factor Ts	30442	4.9087	16860.1	34	25	60.8247	8.5785	290	20	3	13.2868	0.0171462	130.992	3.9977	53
s1_t0_r3	B2FJQ9_STRMK	B2FJQ9	Thioredoxin	11742	5.8389	16051.3	6	9	54.1284	4.0274	67	6	2	12.7234	0.0116954	20.6523	0.245	894
s1_t0_r3	RL3_STRMK	B2FQ45	50S ribosomal protein L3	22862	10.5908	15384.2	27	15	74.0741	3.1873	172	15	3	12.9985	0.0170282	77.1924	1.7659	212
s1_t0_r3	RS8_STRMK	B2FQJ8	30S ribosomal protein S8	14313	10.2041	13537.8	10	13	42.4242	10.9476	63	6	0	10.1178	0.0169137	42.9647	0.6178	248
s1_t0_r3	DNAK_STRMK	B2FMY5	Chaperone protein DnaK	68427	4.8091	13468.5	55	58	62.6562	6.9864	492	38	4	12.2754	0.0134286	62.5393	4.2891	45
s1_t0_r3	TRYP_PIG	P00761	Trypsin OS sus scrofa PE 1 SV 1	24393	6.9141	12702.8	30	14	29.4372	3.5352	301	13	8	11.2062	0.0173739	361.869	9.0807	4374
s1_t0_r3	B2FP29_STRMK	B2FP29	Peptidyl prolyl cis trans isomerase	17488	5.8345	12472	4	17	43.125	3.5881	66	4	0	11.2356	0.0176111	33.0672	0.5787	1833
s1_t0_r3	KAD_STRMK	B2FT48	Adenylate kinase	19901	4.8164	12372.6	17	11	52.4064	3.1676	115	9	0	10.5635	0.0167037	40.2642	0.8018	107
s1_t0_r3	NDK_STRMK	B2FNQ5	Nucleoside diphosphate kinase	15314	5.5444	12082.8	14	17	37.5887	4.1393	103	6	0	8.9958	0.0117132	81.6911	1.2519	142
s1_t0_r3	B2FT86_STRMK	B2FT86	Conserved hypothetical TPR repeat family protein	43179	7.5249	11909.8	19	31	34.9367	7.9023	186	13	1	12.0286	0.0139335	57.1233	2.4681	4052
s1_t0_r3	B2FLF0_STRMK	B2FLF0	Putative cold shock protein	7689	9.5347	11725.6	20	8	75.3623	4.6931	94	8	1	13.1196	0.015095	30.8673	0.2375	509
s1_t0_r3	B2FNJ0_STRMK	B2FNJ0	Putative fimbrial adhesin protein	17194	6.4614	11290.5	6	10	35.503	3.4158	82	5	0	11.2325	0.011529	54.7918	0.949	2680
s1_t0_r3	RL6_STRMK	B2FQJ9	50S ribosomal protein L6	18333	10.0474	11085.5	19	14	33.908	4.0356	123	8	0	9.8263	0.0120657	53.6565	0.9843	215
s1_t0_r3	RL32_STRMK	B2FR85	50S ribosomal protein L32	7167	10.7153	10891	1	4	21.875	0.2365	13	1	0	3.5221	0.0106122	35.1061	0.2518	208
s1_t0_r3	B2FLB8_STRMK	B2FLB8	Putative isomerase	37095	9.668	10765	17	23	54.3909	8.2547	175	15	1	14.0935	0.0135375	31.192	1.1596	780
s1_t0_r3	RL29_STRMK	B2FQ53	50S ribosomal protein L29	7166	11.1182	10707.8	8	5	49.1803	4.264	47	4	0	9.3638	0.0125734	36.9052	0.2646	204
s1_t0_r3	ATPA_STRMK	B2FHZ0	ATP synthase subunit alpha	55447	5.3159	10641.5	42	38	46.6019	5.73	339	25	3	12.4964	0.0139418	78.198	4.3475	12
s1_t0_r3	ENO_STRMK	B2FK88	Enolase	45698	4.8457	10408.2	29	29	61.3953	5.243	267	22	2	13.2098	0.0133413	31.349	1.4353	55
s1_t0_r3	B2FLH1_STRMK	B2FLH1	Superoxide dismutase	22661	5.5166	10392.9	9	15	21.1823	7.0839	71	6	0	12.362	0.0181532	120.322	2.7284	1540
s1_t0_r3	RPOA_STRMK	B2FQK8	DNA directed RNA polymerase subunit alpha	36293	5.4902	10362.1	32	29	51.8072	4.5549	224	16	2	11.672	0.0167346	75.203	2.7396	225
s1_t0_r3	B2FHF0_STRMK	B2FHF0	Putative uncharacterized protein	20996	5.7451	10263.8	23	12	55.4974	4.2206	162	12	2	13.4818	0.0132452	76.0444	1.5976	1653
s1_t0_r3	B2FKJ9_STRMK	B2FKJ9	30S ribosomal protein S6	15487	4.5864	10177.6	33	11	68.3824	5.8232	230	14	4	11.0292	0.0158957	77.665	1.2036	777
s1_t0_r3	B2FRS2_STRMK	B2FRS2	Succinyl CoA ligase ADP forming subunit alpha	29596	6.4175	9757.6	22	15	38.1443	3.758	115	7	0	13.0888	0.0126907	70.8453	2.1183	4273
s1_t0_r3	MDH_STRMK	B2FQL8	Malate dehydrogenase	34816	5.2207	9298.81	37	28	56.0976	4.2448	239	19	2	11.371	0.0154662	57.0326	1.9902	124
s1_t0_r3	B2FR50_STRMK	B2FR50	Putative ferritin DPS family DNA binding protein	20285	6.52	9015.26	11	14	51.0989	3.2215	89	8	0	12.1797	0.014267	28.8768	0.5878	1186
s1_t0_r3	RL19_STRMK	B2FUB6	50S ribosomal protein L19	14481	10.4971	9006.3	11	12	64.6617	3.3086	91	8	1	12.7621	0.0146185	28.3994	0.4115	195
s1_t0_r3	RL24_STRMK	B2FQJ5	50S ribosomal protein L24	11159	10.6655	8848.24	6	9	34.2857	1.6794	63	3	0	10.0286	0.0127692	53.2811	0.5949	201
s1_t0_r3	B2FN10_STRMK	B2FN10	Putative cold shock protein	7572	9.5947	8185.48	12	5	49.2754	4.4959	71	4	0	9.1284	0.0167859	99.9304	0.7572	1164
s1_t0_r3	HEMTB_STRMK	B2FJ68	Bacteriohemerythrin	17905	5.6367	7390.92	13	14	51.634	9.9239	99	8	0	12.9621	0.0162157	45.4241	0.8165	88
s1_t0_r3	RS15_STRMK	B2FN87	30S ribosomal protein S15	10032	10.7153	7329.83	7	8	51.1628	2.4765	52	7	0	10.8792	0.0114716	14.9924	0.1505	237
s1_t0_r3	RL13_STRMK	B2FJU4	50S ribosomal protein L13	16098	10.0649	7145.97	11	11	43.662	6.2911	76	7	1	12.9571	0.0163572	41.0406	0.6611	191
s1_t0_r3	B2FR63_STRMK	B2FR63	Putative uncharacterized protein	15238	5.3804	7048.07	8	11	58.209	3.7484	52	7	1	10.8739	0.0132464	9.3157	0.142	3690
s1_t0_r3	B2FQU5_STRMK	B2FQU5	Putative flagellin	41407	4.9658	7033.46	22	31	50.4926	5.3786	148	17	3	14.4042	0.0144705	19.6203	0.8129	457
s1_t0_r3	B2FSI7_STRMK	B2FSI7	Citrate synthase	46330	5.2456	6947.65	22	28	36.7059	4.1251	159	14	1	12.8909	0.0147859	33.6559	1.5641	1123
s1_t0_r3	B2FR77_STRMK	B2FR77	Putative uncharacterized protein	13186	6.1567	6937.28	9	14	65.5462	3.1161	72	7	0	13.7539	0.0151262	15.4255	0.2044	1798
s1_t0_r3	ATPD_STRMK	B2FHZ1	ATP synthase subunit delta	18301	5.1973	6735.88	5	15	31.4286	3.0253	40	4	0	8.6887	0.0112841	21.4528	0.3929	14
s1_t0_r3	B2FQ33_STRMK	B2FQ33	Transcription antitermination protein nusG	21200	5.4302	6383.23	10	14	41.9355	3.5604	68	8	1	13.2083	0.0149935	32.8884	0.6977	3020
s1_t0_r3	ATPE_STRMK	B2FHY7	ATP synthase epsilon chain	15108	5.1064	6241.14	5	9	33.5714	1.1839	52	4	0	12.2958	0.0119768	8.8389	0.1341	15
s1_t0_r3	B2FNJ1_STRMK	B2FNJ1	Putative pili chaperone protein	26080	5.9092	6081.03	13	13	30.9917	4.0738	108	10	2	10.6957	0.0138206	59.0423	1.5442	4238
s1_t0_r3	B2FMP5_STRMK	B2FMP5	Putative electron transfer flavoprotein subunit alpha	31330	5.2236	6039.48	8	22	36.5385	6.4294	68	8	0	11.4466	0.0130358	21.2596	0.6677	4293
s1_t0_r3	ATPB_STRMK	B2FHY8	ATP synthase subunit beta	50783	4.9189	6036.37	26	37	48.5043	5.3485	177	17	1	13.8419	0.0154554	49.1652	2.5011	13
s1_t0_r3	B2FPY3_STRMK	B2FPY3	Putative transaldolase B	33943	4.7959	5913.35	23	29	65.7233	5.399	169	20	2	13.8441	0.0147597	22.4143	0.7664	1552
s1_t0_r3	RL27_STRMK	B2FTD2	50S ribosomal protein L27	9198	11.2017	5748.83	7	6	43.6782	2.6754	50	5	1	10.9887	0.0114984	22.3589	0.2058	202
s1_t0_r3	RS2_STRMK	B2FIA9	30S ribosomal protein S2	29559	8.9692	5715.81	22	28	40.6716	5.943	130	14	1	12.5056	0.0149581	42.6788	1.2648	244
s1_t0_r3	B2FJA4_STRMK	B2FJA4	Putative uncharacterized protein	9508	4.749	5685.39	12	9	42.6966	3.3499	60	5	1	13.4532	0.0151975	16.632	0.1582	3927
s1_t0_r3	Y4090_STRMK	B2FHW7	UPF0234 protein Smlt4090	17989	7.626	5650.48	5	13	25.625	2.99	47	3	0	14.4204	0.0150584	4.837	0.0871	309
s1_t0_r3	B2FPY7_STRMK	B2FPY7	Putative alkyl hydroperoxide reductase subunit c	20588	5.6895	5607.32	11	15	44.385	10.6512	68	7	1	13.9582	0.0138492	18.5741	0.3848	1425
s1_t0_r3	B2FIF8_STRMK	B2FIF8	Peptidyl prolyl cis trans isomerase	25099	9.6636	5344.72	18	15	34.7639	4.838	115	10	3	11.4807	0.0144607	42.9359	1.0783	1044
s1_t0_r3	TIG_STRMK	B2FQR1	Trigger factor	47968	4.8076	5325.48	24	37	31.0905	9.7321	200	26	3	15.5448	0.0157968	26.2719	1.261	285
s1_t0_r3	RL11_STRMK	B2FQ34	50S ribosomal protein L11	14898	10.4048	4995.89	7	14	38.7324	3.5749	69	7	1	15.9466	0.028407	45.6656	0.6834	190
s1_t0_r3	RPOZ_STRMK	B2FT05	DNA directed RNA polymerase subunit omega	11139	4.2598	4991.25	7	8	50.505	3.5112	50	4	1	10.7646	0.0160913	31.0087	0.3474	228
s1_t0_r3	B2FLU3_STRMK	B2FLU3	Putative outer membrane protein	14301	10.4722	4673.72	3	10	20.9302	2.9088	34	3	1	14.0518	0.0140798	6.4381	0.0921	562
s1_t0_r3	RS18_STRMK	B2FKJ8	30S ribosomal protein S18	8953	10.5703	4670.63	3	8	31.5789	16.3076	36	5	0	19.9767	0.0148627	18.0983	0.1632	240
s1_t0_r3	B2FRM9_STRMK	B2FRM9	Protein tolB	47149	9.646	4649.19	25	34	43.9636	7.5208	204	20	2	14.0779	0.0171394	32.9271	1.5535	4253
s1_t0_r3	B2FPW6_STRMK	B2FPW6	Putative cold shock protein	7274	5.5107	4430.96	13	5	75	6.1543	90	6	1	17.0206	0.0152601	19.6952	0.1434	3963
s1_t0_r3	B2FNJ3_STRMK	B2FNJ3	Putative fimbria adhesin protein	35984	9.271	4361.39	19	23	43.8596	9.0579	124	14	2	13.6201	0.0151232	27.7126	1.0042	2832
s1_t0_r3	PYGM_RABIT	P00489	Glycogen phosphorylase muscle form OS Oryctolagus cuniculus GN PYGM PE 1 SV 3	97227	6.7954	4271.57	43	76	35.2313	7.3974	339	35	2	14.0471	0.0164378	50	4.8901	4371
s1_t0_r3	B2FNZ9_STRMK	B2FNZ9	Putative aspartate semialdehyde dehydrogenase	36745	5.0273	4131.1	14	27	41.2281	3.2383	132	13	3	14.1339	0.0146436	18.1586	0.6687	1150
s1_t0_r3	RL14_STRMK	B2FQJ4	50S ribosomal protein L14	13415	10.5835	4107.51	12	12	54.0984	4.0944	62	8	1	15.0589	0.0154734	20.2788	0.2734	192
s1_t0_r3	B2FTS4_STRMK	B2FTS4	Putative uncharacterized protein pcm	23367	4.6641	3978.21	12	20	41.3953	6.5333	103	13	1	15.7338	0.0178521	19.414	0.4561	3031
s1_t0_r3	B2FPW8_STRMK	B2FPW8	Putative hypoxanthine phosphoribosyltransferase	20252	5.2017	3908.57	8	18	34.7826	10.2289	62	7	0	14.1597	0.0171229	18.0397	0.3676	2267
s1_t0_r3	B2FQQ3_STRMK	B2FQQ3	Putative glutaredoxin	10875	6.0908	3885.76	9	9	29	3.6536	44	4	0	9.661	0.018659	18.7215	0.2059	2643
s1_t0_r3	Y4048_STRMK	B2FUT0	UPF0250 protein Smlt4048	10504	6.2153	3762.96	5	7	26.087	10.6565	28	3	0	11.8249	0.0149669	15.8982	0.1671	308
s1_t0_r3	RS16_STRMK	B2FUB3	30S ribosomal protein S16	9649	10.9526	3737.03	4	7	40.6977	16.941	42	4	1	15.409	0.0135171	72.1656	0.6968	238
s1_t0_r3	RS4_STRMK	B2FQK7	30S ribosomal protein S4	23117	10.2788	3686.6	12	16	39.2345	11.608	92	9	1	13.2399	0.0138222	15.2546	0.3546	245
s1_t0_r3	RL4_STRMK	B2FQ46	50S ribosomal protein L4	21623	10.0474	3668.17	10	17	41.2935	7.6591	74	8	0	11.5997	0.0206833	25.7092	0.5577	213
s1_t0_r3	B2FPY9_STRMK	B2FPY9	Proline iminopeptidase	35656	5.4829	3616.02	5	19	23.3227	1.6653	44	5	0	11.7148	0.0146644	13.8844	0.4978	2016
s1_t0_r3	RL5_STRMK	B2FQJ6	50S ribosomal protein L5	20170	10.2598	3580.45	15	17	46.6667	9.8543	89	12	0	14.0552	0.0153392	17.646	0.3572	214
s1_t0_r3	B2FTA7_STRMK	B2FTA7	Putative septum site determining protein	28813	5.0947	3511.33	10	26	39.777	5.0851	67	10	0	13.0642	0.0138503	12.0407	0.3492	2884
s1_t0_r3	SYM_STRMK	B2FPT0	Methionyl tRNA synthetase	74923	5.7363	3434.88	18	57	23.5549	10.2323	168	24	1	14.678	0.0174584	18.92	1.4282	273
s1_t0_r3	B2FJ51_STRMK	B2FJ51	Putative uncharacterized protein	12183	5.5723	3416.17	3	14	36.3636	2.1792	33	4	0	12.9713	0.0124143	6.8698	0.0837	1726
s1_t0_r3	RS17_STRMK	B2FQJ3	30S ribosomal protein S17	10104	10.103	3382.4	6	7	16.8539	13.4413	31	3	0	9.7753	0.00802536	39.7166	0.4038	239
s1_t0_r3	B2FT63_STRMK	B2FT63	Putative inorganic pyrophosphatase	19590	5.0757	3340.63	8	16	21.3483	7.2147	35	6	0	10.505	0.015787	32.9	0.6506	2764
s1_t0_r3	B2FKK1_STRMK	B2FKK1	Putative uncharacterized protein Putative iron sulfur cluster assembly protein	11913	4.5205	3326.55	8	10	36.6071	12.4703	43	5	0	19.4138	0.0156792	10.9972	0.133	2689
s1_t0_r3	PYRE_STRMK	B2FJX2	Orotate phosphoribosyltransferase	23328	6.3677	3294.05	10	21	32.8767	9.0157	94	11	1	16.1594	0.0162151	13.7905	0.3235	171
s1_t0_r3	EFP_STRMK	B2FMF6	Elongation factor P	20725	4.6421	3179.82	6	11	15.9574	3.5171	37	3	0	7.3961	0.0120317	38.874	0.8084	52
s1_t0_r3	B2FLE4_STRMK	B2FLE4	Putative outer membrane antigen protein	28921	8.1753	3161.34	8	22	36.0714	10.7113	99	11	2	15.8814	0.0148824	17.0856	0.4964	1834
s1_t0_r3	B2FLP1_STRMK	B2FLP1	Putative uncharacterized protein	9260	5.5254	3072.83	8	6	74.3902	3.6613	41	5	1	15.6873	0.0183774	14.7446	0.1366	564
s1_t0_r3	RS19_STRMK	B2FQ49	30S ribosomal protein S19	9716	11.0039	3005.25	1	8	8.9888	12.3291	17	3	0	18.1139	0.0141498	24.7023	0.2402	241
s1_t0_r3	B2FQM8_STRMK	B2FQM8	Putative outer membrane protein	39466	4.6069	2978.14	13	28	37.1585	10.3076	111	12	0	16.2296	0.0158968	22.3388	0.8873	1974
s1_t0_r3	B2FNY2_STRMK	B2FNY2	Putative flavonol synthase dioxygenase	36259	5.8184	2971.48	17	27	36.6154	10.1972	116	12	0	14.9339	0.0168728	24.3779	0.8859	3088
s1_t0_r3	MINE_STRMK	B2FTA6	Cell division topological specificity factor	9630	6.1055	2913.45	4	11	24.4186	6.7009	39	4	1	13.7243	0.0170201	15.3946	0.1483	129
s1_t0_r3	RL10_STRMK	B2FQ36	50S ribosomal protein L10	18447	5.6631	2875.16	4	14	23.5955	9.7421	58	7	3	14.2613	0.0168703	17.0649	0.315	189
s1_t0_r3	DAPA_STRMK	B2FL61	Dihydrodipicolinate synthase	30812	5.8623	2750.49	6	19	30.6397	2.6562	58	7	0	15.124	0.0156304	14.8941	0.4618	36
s1_t0_r3	B2FMP6_STRMK	B2FMP6	Putative electron transfer flavoprotein subunit beta	26747	6.2095	2701.01	9	18	39.1129	3.4177	61	7	0	15.5793	0.021292	23.3576	0.6251	3921
s1_t0_r3	B2FQK0_STRMK	B2FQK0	50S ribosomal protein L18	12640	11.187	2672.09	2	6	28.2051	7.0682	39	4	1	15.289	0.0212577	11.4704	0.1451	2220
s1_t0_r3	B2FKK4_STRMK	B2FKK4	Putative uncharacterized protein	11482	4.0166	2670.86	2	8	43.2692	1.1353	24	3	1	16.2481	0.0207094	12.5054	0.1437	2438
s1_t0_r3	B2FHX5_STRMK	B2FHX5	Putative CBS domain protein	15432	6.0864	2609.96	6	18	29.3706	5.4462	35	4	0	18.3388	0.0181423	11.5468	0.1783	3934
s1_t0_r3	B2FHZ3_STRMK	B2FHZ3	ATP synthase subunit c	10158	9.627	2576.12	1	5	10.8911	10.3865	22	2	0	11.9804	0.0141566	21.8582	0.2222	2135
s1_t0_r3	GRPE_STRMK	B2FMY4	Protein grpE	18599	4.7256	2552.69	16	15	43.8596	6.6983	81	10	0	14.3538	0.0148939	12.9625	0.2412	82
s1_t0_r3	GPMA_STRMK	B2FHH6	2 3 bisphosphoglycerate dependent phosphoglycerate mutase	28061	6.3457	2529.78	6	23	21.6867	12.6083	72	9	2	15.8214	0.0140338	14.3244	0.4022	81
s1_t0_r3	RS5_STRMK	B2FQK1	30S ribosomal protein S5	19274	10.7813	2515.57	13	14	42.7778	4.5882	73	9	2	15.3889	0.015062	21.6738	0.418	246
s1_t0_r3	B2FT88_STRMK	B2FT88	Putative biopolymer transport exbB protein	26891	6.0659	2511.16	7	9	20.9486	2.2227	56	5	2	15.5143	0.0155324	5.3642	0.1443	1601
s1_t0_r3	B2FI82_STRMK	B2FI82	Putative enoyl CoA hydratase isomerase	28119	5.8755	2510.45	11	25	35.4717	3.8145	86	12	0	14.6573	0.0146464	10.3235	0.2928	2760
s1_t0_r3	B2FLG2_STRMK	B2FLG2	Putative peptidyl dipeptidase oligopeptidase	78196	6.7383	2497.55	29	57	31.1798	9.2589	216	27	4	15.6722	0.0168665	18.5994	1.4553	3101
s1_t0_r3	RRF_STRMK	B2FIA5	Ribosome recycling factor	20362	9.5376	2494.64	9	17	23.913	5.2456	52	6	0	11.8248	0.0143281	15.0948	0.3076	230
s1_t0_r3	B2FI93_STRMK	B2FI93	Putative two component transcriptional regulator response regulatory protein	25357	5.0054	2460.64	7	18	31.2775	4.239	63	7	0	11.1222	0.0114029	21.0716	0.5359	2993
s1_t0_r3	SPEE_STRMK	B2FKR1	Spermidine synthase	31319	4.6641	2456.09	8	23	21.2014	5.7845	55	8	0	12.4543	0.0125265	20.2222	0.6407	261
s1_t0_r3	B2FQK3_STRMK	B2FQK3	50S ribosomal protein L15	15043	11.2148	2436.36	3	11	23.8095	2.3189	34	4	0	14.331	0.014095	15.0047	0.2259	2897
s1_t0_r3	RL22_STRMK	B2FQ50	50S ribosomal protein L22	12321	11.0947	2414.69	7	6	41.5929	2.786	67	6	1	15.4678	0.0116494	16.5726	0.2043	199
s1_t0_r3	B2FT51_STRMK	B2FT51	Putative uncharacterized protein	17966	9.375	2375.6	6	11	31.7365	5.6582	52	7	0	14.1928	0.0133041	11.8081	0.215	3877
s1_t0_r3	RBFA_STRMK	B2FN89	Ribosome binding factor A	14539	6.2593	2347.58	3	17	20.4724	5.7677	40	6	0	15.7054	0.0162708	8.2662	0.1203	176
s1_t0_r3	B2FMR4_STRMK	B2FMR4	Putative H NS histone family trans acting regulatory protein	13851	11.4346	2321.98	1	12	13.3858	5.732	17	2	0	18.7258	0.0103211	3.3729	0.0467	4268
s1_t0_r3	B2FN99_STRMK	B2FN99	Conserved hypothetical exported protein	15630	9.8672	2286.14	4	14	23.2877	6.151	52	7	2	19.3565	0.0172393	7.081	0.1116	2263
s1_t0_r3	NUSB_STRMK	B2FNL4	N utilization substance protein B homolog	17938	9.019	2259.61	7	16	26.4151	3.8716	43	5	0	13.2386	0.0231564	13.8759	0.2491	149
s1_t0_r3	RIMP_STRMK	B2FN92	Ribosome maturation factor rimP	21190	4.7666	2248.95	5	13	32.1429	16.4573	37	6	1	13.1427	0.018947	13.5363	0.2878	187
s1_t0_r3	B2FLE9_STRMK	B2FLE9	Putative outer membrane antigen lipoprotein	16442	9.4438	2126.08	5	10	22.561	4.1672	61	5	1	16.4106	0.0180415	14.8797	0.2474	773
s1_t0_r3	B2FS12_STRMK	B2FS12	Putative uncharacterized protein	20647	9.9712	2114.6	2	10	23.2323	14.7591	40	5	1	17.3836	0.0147971	5.1487	0.1064	529
s1_t0_r3	B2FRM8_STRMK	B2FRM8	Putative peptidoglycan associated lipoprotein	18603	6.9741	2053.6	4	14	31.3953	2.6872	31	4	1	15.1056	0.0126711	8.8152	0.1666	743
s1_t0_r3	B2FKR5_STRMK	B2FKR5	Putative nitrogen regulatory protein P II	12102	5.2588	2046.69	5	8	37.5	5.6315	42	5	0	15.4224	0.0190218	8.1417	0.0986	4137
s1_t0_r3	B2FP85_STRMK	B2FP85	Putative ABC transporter toluene tolerance exported protein	23744	10.2861	2035.53	17	18	39.0909	7.3048	86	12	2	14.1776	0.015978	22.9707	0.5458	675
s1_t0_r3	B2FQY3_STRMK	B2FQY3	Thioredoxin reductase	34801	5.6484	2031.56	4	20	15.1703	12.5998	62	10	4	16.7488	0.0162282	15.4931	0.5431	861
s1_t0_r3	B2FQQ5_STRMK	B2FQQ5	Putative isocitrate isopropylmalate dehydrogenase	35613	5.5122	2008.13	11	16	24.5509	10.3694	83	9	0	13.653	0.0147608	26.4447	0.9484	4232
s1_t0_r3	DEF_STRMK	B2FIR4	Peptide deformylase	19109	5.2383	1984.36	1	12	7.0588	16.1338	19	3	0	8.5319	0.0199702	12.9852	0.2498	41
s1_t0_r3	B2FSF6_STRMK	B2FSF6	Putative glyceraldehyde 3 phosphate dehydrogenase	36004	5.4565	1979.55	7	29	23.9521	4.1334	88	12	3	16.8873	0.0193732	10.0987	0.3667	1952
s1_t0_r3	EFPL_STRMK	B2FQ58	Elongation factor P like protein	20645	4.2334	1976.21	5	9	20.2128	5.7342	50	5	2	15.8484	0.0181571	14.6332	0.3023	51
s1_t0_r3	B2FSF0_STRMK	B2FSF0	Fructose bisphosphate aldolase	36262	4.8384	1910.93	5	25	21.5569	13.2804	72	9	1	17.0317	0.0132228	8.0197	0.2942	2450
s1_t0_r3	RL17_STRMK	B2FQK9	50S ribosomal protein L17	14299	10.8193	1889.4	1	9	7.874	11.336	18	3	0	18.2517	0.0105231	9.3076	0.1337	194
s1_t0_r3	PGK_STRMK	B2FSF3	Phosphoglycerate kinase	40895	4.6948	1882.96	10	32	27.3657	11.1585	107	13	1	17.2087	0.0165823	14.5866	0.5986	158
s1_t0_r3	B2FTV4_STRMK	B2FTV4	Putative glutaredoxin	32585	4.5278	1870.87	15	24	28.2468	7.5584	112	14	2	12.8453	0.0173406	22.7774	0.7453	3149
s1_t0_r3	B2FTC9_STRMK	B2FTC9	Putative thioesterase	15144	5.8535	1846.88	6	10	48.1481	8.5173	40	6	1	17.8128	0.0148138	5.6683	0.0859	1936
s1_t0_r3	MTND_STRMK	B2FPP3	Acireductone dioxygenase	20752	4.5938	1844.72	7	12	47.5676	3.4187	54	6	1	15.9927	0.0161812	8.1214	0.1691	137
s1_t0_r3	B2FP55_STRMK	B2FP55	Conserved hypothetical exported protein	30746	5.877	1841.07	9	19	22.5589	3.6761	65	8	1	12.6136	0.0169649	22.8256	0.7022	1253
s1_t0_r3	B2FQ07_STRMK	B2FQ07	Putative asparaginase	17687	6.0747	1817.48	5	18	22.9814	14.9666	53	8	1	17.4792	0.0170105	7.196	0.1278	2944
s1_t0_r3	B2FUU7_STRMK	B2FUU7	Putative deaminase	16475	4.6611	1816.85	6	12	26	9.2313	50	5	1	15.8641	0.0151588	7.5555	0.1263	2468
s1_t0_r3	B2FIM3_STRMK	B2FIM3	Putative orn arg lys decarboxylase	84963	5.7656	1815.68	14	54	15.8793	7.2988	158	23	1	17.5839	0.0157829	13.0718	1.1151	801
s1_t0_r3	B2FRQ4_STRMK	B2FRQ4	Putative heat shock chaperone ClpB	95237	5.1782	1770.32	23	67	24.158	6.5482	221	30	2	15.2909	0.0172018	18.4518	1.7605	2395
s1_t0_r3	B2FU11_STRMK	B2FU11	Putative aspartate aminotransferase	42943	5.8184	1767.37	15	33	25.75	5.1539	85	11	0	13.2236	0.0146162	12.811	0.5527	1405
s1_t0_r3	B2FQ73_STRMK	B2FQ73	Transcription elongation factor greA 1	17228	4.8911	1761.06	5	19	32.9114	15.836	39	5	0	13.746	0.0130168	14.7393	0.2541	878
s1_t0_r3	B2FUE8_STRMK	B2FUE8	Putative diaminobutyrate 2 oxoglutarate aminotransferase	52090	5.7759	1692.8	9	33	26.824	3.656	92	12	1	15.3009	0.0177068	11.7565	0.6148	3678
s1_t0_r3	B2FLW2_STRMK	B2FLW2	Chaperone protein htpG	69760	4.8794	1674.6	24	63	32.8571	7.1395	211	30	2	16.3843	0.0167705	11.5275	0.8047	4314
s1_t0_r3	B2FI85_STRMK	B2FI85	Putative organic hydroperoxide resistance protein	14504	4.8779	1652.13	1	12	8.5106	9.3791	35	5	1	17.7009	0.0170778	10.5028	0.1536	2289
s1_t0_r3	B2FJV2_STRMK	B2FJV2	Putative uncharacterized protein	14409	4.5894	1632.64	3	11	31.7829	7.7691	26	4	0	15.7057	0.0117777	3.1754	0.0458	3096
s1_t0_r3	B2FPD8_STRMK	B2FPD8	Putative ribokinase	32604	4.793	1573.07	5	22	26.1682	3.6317	54	8	0	16.0029	0.0195655	12.0883	0.3971	747
s1_t0_r3	B2FLP5_STRMK	B2FLP5	Putative uncharacterized protein	17512	4.5483	1538.53	2	9	18.5185	3.9166	23	2	0	9.0074	0.0159098	12.5307	0.2196	3329
s1_t0_r3	Y3470_STRMK	B2FP40	UPF0307 protein Smlt3470	22073	5.5049	1512.3	3	25	18.4615	12.7863	35	5	0	20.2456	0.019196	5.0377	0.1116	305
s1_t0_r3	B2FTW1_STRMK	B2FTW1	Putative uncharacterized protein	12544	5.1182	1511.93	6	10	35.7143	5.4526	50	6	0	16.3534	0.0189841	12.8946	0.1619	4259
s1_t0_r3	B2FKT0_STRMK	B2FKT0	Putative TonB dependent receptor protein	83725	5.7437	1506.78	14	43	15.544	4.2033	126	17	1	16.0178	0.0157446	9.7667	0.8193	4161
s1_t0_r3	B2FLW5_STRMK	B2FLW5	Conserved hypothetical exported protein	17581	4.8032	1480.83	6	16	24.5399	6.2494	55	8	3	17.8282	0.0167271	7.0449	0.1243	1769
s1_t0_r3	B2FPG7_STRMK	B2FPG7	Putative survival protein SurA	48561	5.2148	1463.09	13	31	23.7136	3.8544	76	13	1	14.3611	0.0176025	9.6699	0.4699	1280
s1_t0_r3	B2FLB9_STRMK	B2FLB9	Glutathione peroxidase	21145	9.2827	1447.97	2	17	13.8462	15.6542	40	5	0	18.3306	0.0161652	3.7096	0.0789	541
s1_t0_r3	THIG_STRMK	B2FSD0	Thiazole synthase	27931	5.3716	1439.64	5	24	21.2121	10.1815	51	10	0	17.6745	0.0193378	9.7183	0.2738	284
s1_t0_r3	B2FN91_STRMK	B2FN91	Putative N utilization substance protein A	54970	4.2773	1438.6	12	38	14.9105	4.0951	102	16	1	14.4312	0.017126	14.8391	0.8179	869
s1_t0_r3	B2FJA5_STRMK	B2FJA5	Putative phosphoribosylaminoimidazole carboxylase catalytic subunit	17132	6.0557	1436.52	3	9	23.3533	9.105	30	5	0	17.5654	0.0132122	11.1	0.1903	1647
s1_t0_r3	B2FN78_STRMK	B2FN78	Translation initiation factor IF 3	20732	9.6108	1399.59	5	14	19.4444	11.472	51	6	1	14.5763	0.0189139	15.2809	0.3179	3739
s1_t0_r3	B2FRY5_STRMK	B2FRY5	Putative peptidase	53625	4.689	1377.93	7	29	11.0664	6.3277	67	9	0	15.8793	0.0156183	8.9437	0.4845	2273
s1_t0_r3	B2FJN7_STRMK	B2FJN7	Putative biotin carboxylase	49210	6.5786	1367.05	7	31	18.4615	8.6927	82	14	3	17.8989	0.0178761	8.8978	0.4417	2491
s1_t0_r3	B2FQX4_STRMK	B2FQX4	Conserved hypothetical exported protein	17184	4.396	1333.88	5	13	28.8462	3.0904	35	5	0	16.2455	0.0185199	9.4349	0.1622	3811
s1_t0_r3	B2FJ20_STRMK	B2FJ20	Putative peptidase	59764	5.6777	1332.59	7	41	14.5455	10.9209	90	15	1	15.7694	0.0145499	10.3901	0.6231	2576
s1_t0_r3	FABA_STRMK	B2FLR1	3 hydroxydecanoyl acyl carrier protein dehydratase	19129	6.3545	1328.02	4	15	14.6199	10.3985	53	9	0	19.3833	0.0181111	15.3978	0.2974	61
s1_t0_r3	B2FLX9_STRMK	B2FLX9	Putative outer membrane lipoprotein	24506	9.583	1324.93	5	12	17.316	7.5737	42	6	0	17.9182	0.0126662	5.7267	0.1408	1295
s1_t0_r3	B2FQC5_STRMK	B2FQC5	Putative subfamily S1C unassigned peptidase	52254	9.2417	1323.28	5	33	16.4384	6.0158	72	11	1	16.5793	0.0214757	7.8078	0.4087	1721
s1_t0_r3	B2FPA8_STRMK	B2FPA8	Cell division protein ftsZ	42308	4.5674	1308.25	6	26	19.9513	2.2592	48	8	0	17.1047	0.016095	9.1216	0.3872	4255
s1_t0_r3	B2FR89_STRMK	B2FR89	Putative 3 oxoacyl acyl carrier protein reductase	25193	6.5259	1293.52	2	18	15.7895	16.6819	29	4	0	17.2161	0.0122444	4.3276	0.1091	3890
s1_t0_r3	B2FTA3_STRMK	B2FTA3	Putative exported peptidase	77467	6.123	1257.01	13	48	16.6201	12.208	148	21	1	18.4618	0.0177123	8.3711	0.6513	4044
s1_t0_r3	RS9_STRMK	B2FJU3	30S ribosomal protein S9	14407	11.499	1245.48	1	12	7.6923	4.8974	30	5	2	17.2287	0.0156097	10.3118	0.1487	249
s1_t0_r3	B2FRX3_STRMK	B2FRX3	Conserved hypothetical exported protein	24964	9.9434	1232.14	2	19	7.0485	6.0234	58	6	3	16.6286	0.0194813	5.4725	0.1367	3560
s1_t0_r3	B2FIA6_STRMK	B2FIA6	Putative uridylate kinase	26031	5.4126	1225.84	2	19	9.5041	14.269	40	6	0	16.2676	0.0195925	6.4046	0.1672	3116
s1_t0_r3	B2FP88_STRMK	B2FP88	Glutathione peroxidase	19504	4.5103	1221.03	4	13	14.9171	10.8778	30	5	0	17.6153	0.0143911	9.0141	0.177	2211
s1_t0_r3	B2FQ51_STRMK	B2FQ51	30S ribosomal protein S3	27574	10.5513	1201.24	5	22	13.5246	6.3761	35	6	0	15.5405	0.013681	14.18	0.3913	2155
s1_t0_r3	B2FPR9_STRMK	B2FPR9	Putative thioredoxin protein	30715	4.3286	1188.15	7	23	16.8421	3.2449	59	9	2	20.1361	0.0152943	7.154	0.2207	3646
s1_t0_r3	B2FKK2_STRMK	B2FKK2	Asparaginyl tRNA synthetase	51918	5.1533	1185.31	7	41	17.2414	11.043	110	20	1	19.1211	0.0176968	7.0975	0.3707	3128
s1_t0_r3	B2FN29_STRMK	B2FN29	Putative inositol 1 monophosphatase	29920	7.1763	1154.68	6	26	21.8182	5.0532	72	12	1	15.5523	0.0173018	7.8581	0.2366	1039
s1_t0_r3	B2FLU4_STRMK	B2FLU4	Putative outer membrane protein	31071	10.106	1144.26	7	29	12.7148	10.1383	106	17	1	17.3488	0.0186799	5.9815	0.186	1025
s1_t0_r3	B2FSF8_STRMK	B2FSF8	Putative endonuclease P1	29782	8.5898	1142.16	4	21	19.8529	10.0201	54	9	2	16.4864	0.0204481	3.802	0.1142	3840
s1_t0_r3	B2FI65_STRMK	B2FI65	Putative ribonucleotide diphosphate reductase small chain	39687	4.8735	1137.77	2	21	6.4897	15.1561	23	3	0	12.6474	0.0215109	18.5659	0.7426	2810
s1_t0_r3	B2FUU0_STRMK	B2FUU0	Putative rod shape determining protein	37180	5.5356	1135.1	5	26	16.6667	5.4604	71	10	1	18.857	0.0146224	6.6103	0.2474	1893
s1_t0_r3	B2FME8_STRMK	B2FME8	Putative DNA binding protein regulator	40719	10.7344	1132.87	8	35	8.2474	5.5084	53	8	0	16.4133	0.012795	7.7811	0.3175	881
s1_t0_r3	B2FQQ4_STRMK	B2FQQ4	Putative decarboxylase	14337	5.1621	1119.74	3	17	26.1538	5.0759	30	5	0	14.1032	0.0155606	4.9149	0.0714	3145
s1_t0_r3	B2FQY6_STRMK	B2FQY6	Outer membrane lipoprotein carrier protein	23387	8.5898	1090.85	6	25	20.7547	10.6285	59	9	1	20.2423	0.016892	4.9851	0.1169	1176
s1_t0_r3	B2FUW0_STRMK	B2FUW0	Diaminopimelate epimerase	29741	5.4141	1085.46	3	18	10.9541	13.6797	40	6	0	17.1154	0.0158875	5.4302	0.1632	3655
s1_t0_r3	B2FQ05_STRMK	B2FQ05	Branched chain amino acid aminotransferase	39611	5.9282	1077.66	5	31	12.0879	6.1553	51	9	1	16.657	0.0175552	11.739	0.4673	1426
s1_t0_r3	B2FHT8_STRMK	B2FHT8	Putative uncharacterized protein	33468	4.7476	1071.66	5	19	19.281	2.5105	29	4	0	18.0203	0.0179101	6.4048	0.216	2353
s1_t0_r3	B2FPC3_STRMK	B2FPC3	Adenosylhomocysteinase	52827	5.3584	1068.68	8	38	12.474	12.2916	78	13	1	12.8687	0.0156715	13.512	0.7204	1630
s1_t0_r3	B2FID6_STRMK	B2FID6	Putative tRNA rRNA methyltransferase	25904	6.2007	1060.25	2	21	13.3603	9.3493	76	12	4	18.5249	0.0152788	4.5694	0.1192	842
s1_t0_r3	B2FN25_STRMK	B2FN25	Putative carbon nitrogen hydrolase	32555	5.6016	1043.04	3	21	7.7966	13.088	56	8	1	16.6089	0.0131587	9.3747	0.3075	3596
s1_t0_r3	B2FIB6_STRMK	B2FIB6	Methionine aminopeptidase	28371	6.0571	1039.76	4	19	19.3798	4.8046	36	5	0	15.9142	0.0158411	15.65	0.4479	1898
s1_t0_r3	B2FMQ6_STRMK	B2FMQ6	Putative succinyl CoA 3 ketoacid coenzyme A transferase subunit B	21979	4.4985	1038.46	5	13	13.3333	6.9093	36	7	0	13.3023	0.0139799	5.9381	0.1309	841
s1_t0_r3	B2FMB1_STRMK	B2FMB1	Putative aminotransferase	42221	6.0645	1036.42	1	23	4.9738	7.7137	45	5	0	18.8335	0.0159436	6.3202	0.2685	2185
s1_t0_r3	B2FKU5_STRMK	B2FKU5	Putative halogenase like hydrolase	27691	4.8384	1017.6	4	23	18.4	2.852	49	7	0	17.143	0.0198489	6.622	0.1835	2443
s1_t0_r3	B2FJV0_STRMK	B2FJV0	Putative uncharacterized protein	21020	6.0674	994.642	3	13	12.6316	4.5298	93	12	5	18.1833	0.0152946	8.7585	0.1842	1884
s1_t0_r3	B2FI83_STRMK	B2FI83	Putative enoyl CoA hydratase	41373	4.9541	983.786	7	26	19.6931	2.0677	33	6	0	16.4442	0.0137224	10.7434	0.4478	3047
s1_t0_r3	B2FJG7_STRMK	B2FJG7	Conserved hypothetical exported protein	18047	7.7886	968.807	3	13	12.7907	12.9323	19	2	0	16.7468	0.0132769	16.4614	0.3057	4265
s1_t0_r3	RS11_STRMK	B2FQK6	30S ribosomal protein S11	13706	11.5063	963.515	2	9	24.031	3.86	61	6	2	17.5432	0.015866	5.5222	0.0761	233
s1_t0_r3	B2FNX4_STRMK	B2FNX4	Putative NADH dehydrogenase I chain F	48281	6.2139	948.776	6	33	10.7623	6.0031	62	10	0	16.8345	0.0189737	9.6447	0.4731	2460
s1_t0_r3	PEPQ_STRMK	B2FT23	Xaa Pro dipeptidase	48647	5.562	946.385	6	30	9.7065	17.3354	67	12	0	19.1193	0.0146962	10.3704	0.5078	157
s1_t0_r3	B2FS16_STRMK	B2FS16	Putative osmotically inducible protein C	14971	5.8726	938.562	2	9	8.3916	3.7088	37	6	1	13.2458	0.0180214	6.4851	0.0979	3808
s1_t0_r3	B2FR91_STRMK	B2FR91	3 oxoacyl acyl carrier protein synthase 2	44049	5.3071	924.001	1	26	3.0952	5.0994	55	8	2	16.29	0.0142538	11.953	0.5303	1135
s1_t0_r3	B2FKP1_STRMK	B2FKP1	Putative dihydrolipoamide acetyltransferase component of pyruvate dehydrogenase complex	47638	5.937	904.586	3	28	6.2366	3.7702	37	5	1	18.4528	0.0186672	7.6097	0.3632	1606
s1_t0_r3	NFUA_STRMK	B2FM87	Fe S biogenesis protein nfuA	20854	4.6128	888.473	3	14	10.5528	9.2724	35	7	0	17.8263	0.0187856	5.8324	0.1227	143
s1_t0_r3	B2FLD2_STRMK	B2FLD2	Putative dihydrolipoamide succinyltransferase E2 component	41992	5.6133	887.007	5	29	8.5	12.8269	40	6	0	12.5851	0.0141751	7.4483	0.313	1156
s1_t0_r3	B2FL62_STRMK	B2FL62	Conserved hypothetical exported protein	17195	9.1143	886.677	2	10	15.7895	3.7591	24	3	0	15.5063	0.012265	5.4408	0.0939	3463
s1_t0_r3	B2FRM7_STRMK	B2FRM7	Putative TPR repeat exported protein	29299	7.6948	876.308	2	13	11.7647	6.2227	28	5	0	18.2272	0.0292389	7.0347	0.2062	2208
s1_t0_r3	B2FN04_STRMK	B2FN04	Putative short chain dehydrogenase reductase	45076	4.894	875.242	3	21	5.7279	11.734	53	6	1	14.7434	0.0207285	6.417	0.2909	380
s1_t0_r3	B2FKN2_STRMK	B2FKN2	Putative 4 hydroxyphenylpyruvate dioxygenase	40050	4.9131	843.547	5	26	8.9888	5.2703	60	8	0	17.027	0.0144292	15.8106	0.6381	1624
s1_t0_r3	SUCC_STRMK	B2FRS3	Succinyl CoA ligase ADP forming subunit beta	41223	4.7373	839.385	5	25	13.1105	3.4601	61	8	2	15.4508	0.01925	11.2366	0.4654	263
s1_t0_r3	KDSA_STRMK	B2FK85	2 dehydro 3 deoxyphosphooctonate aldolase	29745	5.9678	802.783	2	21	13.0435	3.7885	31	5	1	16.1554	0.0156208	7.2549	0.218	110
s1_t0_r3	B2FI70_STRMK	B2FI70	Putative NADH FMN oxidoreductase	39353	6.1333	773.665	1	24	5.1913	16.233	35	5	1	20.877	0.0177173	6.5647	0.2596	3998
s1_t0_r3	B2FL86_STRMK	B2FL86	Putative succinate dehydrogenase flavoprotein subunit	64990	5.9883	772.421	4	44	6.8792	10.1062	57	11	1	18.6613	0.0167007	10.7686	0.7071	2204
s1_t0_r3	PNP_STRMK	B2FN86	Polyribonucleotide nucleotidyltransferase	75334	5.2617	767.108	6	57	6.9801	7.0067	102	14	2	18.5756	0.0202586	11.3958	0.8603	161
s1_t0_r3	LPXH_STRMK	B2FQP4	UDP 2 3 diacylglucosamine hydrolase	27448	4.8369	758.974	4	17	10.4839	4.7641	19	2	0	12.9716	0.0173666	6.0815	0.1681	121
s1_t0_r3	B2FQH3_STRMK	B2FQH3	Putative uncharacterized protein	41104	5.1592	752.401	3	20	7.9082	15.836	41	8	1	16.0701	0.0154373	4.8106	0.1987	2126
s1_t0_r3	B2FME4_STRMK	B2FME4	Putative uncharacterized protein	21495	5.9077	740.24	2	14	14.433	6.2884	16	3	0	14.9823	0.0125113	6.779	0.147	2458
s1_t0_r3	B2FLS1_STRMK	B2FLS1	Putative GAF domain signalling protein	17111	4.3623	728.315	3	12	11.25	5.3544	25	4	0	16.4557	0.019748	3.1467	0.0544	2368
s1_t0_r3	SYE_STRMK	B2FHI7	Glutamyl tRNA synthetase	51925	4.9438	725.051	3	36	9.2077	15.9668	65	11	1	20.6115	0.0145541	6.4691	0.3372	267
s1_t0_r3	B2FT36_STRMK	B2FT36	Putative azurin	16095	9.9521	724.256	1	10	5.3691	22.6694	20	3	1	16.1776	0.0166401	5.448	0.0887	877
s1_t0_r3	B2FJA9_STRMK	B2FJA9	Glutaredoxin	11391	4.4971	707.615	2	9	10.6796	4.2493	29	4	1	12.783	0.0224262	4.4585	0.0513	3138
s1_t0_r3	B2FNK9_STRMK	B2FNK9	Putative uncharacterized protein	31152	4.6626	703.64	3	17	9.1837	12.9529	60	11	3	17.1806	0.0182696	6.0349	0.1905	999
s1_t0_r3	HEM3_STRMK	B2FI06	Porphobilinogen deaminase	32196	5.4199	698.471	1	20	5.2805	4.0102	28	4	0	17.8814	0.016366	5.5895	0.1814	86
s1_t0_r3	B2FJQ4_STRMK	B2FJQ4	Uracil DNA glycosylase	26337	8.7773	696.073	1	21	5.0633	19.8647	35	5	1	19.609	0.01654	4.1518	0.1099	3166
s1_t0_r3	B2FHX0_STRMK	B2FHX0	Putative oligopeptidase A	72606	5.1196	694.792	4	48	5.9724	4.5638	66	9	1	14.4845	0.0162717	5.5353	0.4034	2509
s1_t0_r3	MTNC_STRMK	B2FPP2	Enolase phosphatase E1	25572	4.8691	680.579	1	21	6.9264	5.4003	40	6	1	17.1566	0.0160396	7.7848	0.1996	136
s1_t0_r3	Y482_STRMK	B2FKV6	Putative NADH dehydrogenase NAD P H nitroreductase Smlt0482	21100	5.9253	680.13	1	15	5.6122	11.7463	32	7	0	19.4663	0.021744	4.5909	0.0969	312
s1_t0_r3	SURE_STRMK	B2FK94	5 nucleotidase surE	27658	5.2148	677.892	1	19	4.6332	6.8282	50	8	0	15.4304	0.0180948	2.9103	0.0809	264
s1_t0_r3	SYI_STRMK	B2FTJ0	Isoleucyl tRNA synthetase	104845	5.5898	676.093	6	62	6.5748	12.9404	117	20	2	17.235	0.0184242	7.1146	0.7509	271
s1_t0_r3	B2FRF2_STRMK	B2FRF2	Putative SapC related protein	27797	4.7183	666.779	1	16	5.1793	11.0491	16	3	0	18.746	0.0160829	3.9691	0.1106	2234
s1_t0_r3	B2FRQ3_STRMK	B2FRQ3	Putative MltA scaffolding protein	28324	8.5005	647.165	2	19	4.1353	5.514	27	3	0	15.4365	0.0135682	11.105	0.3154	2330
s1_t0_r3	SYR_STRMK	B2FJW0	Arginyl tRNA synthetase	61418	5.5122	645.323	1	48	3.2028	12.9254	70	14	1	18.3781	0.0189525	19.5614	1.2055	275
s1_t0_r3	B2FQI4_STRMK	B2FQI4	Pyridoxine pyridoxamine 5 phosphate oxidase	22657	5.833	640.049	3	16	6.0302	4.6268	34	7	1	14.7865	0.0177213	6.254	0.1421	2124
s1_t0_r3	B2FLW7_STRMK	B2FLW7	Putative gamma glutamyltranspeptidase	61338	6.6841	636.874	4	38	7.6389	9.9545	91	15	0	18.8658	0.0157871	8.5701	0.5265	1524
s1_t0_r3	B2FQ22_STRMK	B2FQ22	Putative ATP GTP binding protein	38770	4.8955	630.816	3	25	6.0606	11.5337	56	10	2	14.5513	0.0190747	4.9506	0.1929	349
s1_t0_r3	B2FUV6_STRMK	B2FUV6	ATP dependent protease ATPase subunit HslU	50777	5.5093	629.336	2	44	4.5952	8.6682	91	14	4	17.0886	0.0175397	12.5076	0.6362	1416
s1_t0_r3	B2FUN7_STRMK	B2FUN7	Putative AsnC family transcriptional regulator	17686	5.3262	618.272	1	17	5	15.0828	29	6	0	16.5813	0.0171522	3.3657	0.0598	3911
s1_t0_r3	ERA_STRMK	B2FPX8	GTPase Era	32923	8.5884	608.113	2	26	6.7114	18.5971	50	10	1	18.1787	0.0176047	3.7311	0.1231	56
s1_t0_r3	B2FNM5_STRMK	B2FNM5	Putative LppC family lipoprotein	58901	9.8994	598.725	2	46	2.7923	7.486	96	16	3	15.5701	0.0184723	46.8656	2.7648	3822
s1_t0_r3	B2FMF0_STRMK	B2FMF0	Putative amidohydrolase	49273	5.5854	594	3	34	6.9196	7.2479	64	11	1	18.2189	0.0162386	4.6427	0.2305	1298
s1_t0_r3	B2FRU4_STRMK	B2FRU4	Putative aldo keto reductase	35602	5.6558	588.952	2	27	4.5872	12.239	33	6	1	16.1448	0.0173825	4.249	0.1516	4131
s1_t0_r3	RANDOM3053	RANDOM3053	Random Sequence 3053	13314	5.2427	588.532	1	10	11.7647	2.4775	17	1	0	16.0359	0.0135957	84.8181	1.13	7428
s1_t0_r3	B2FL87_STRMK	B2FL87	Putative succinate dehydrogenase iron sulfur protein	29653	7.9175	579.651	2	27	8.4291	16.3012	26	5	0	14.1522	0.0150405	4.7286	0.1441	3534
s1_t0_r3	B2FI81_STRMK	B2FI81	Putative acyl CoA dehydrogenase	41503	5.6338	573.572	1	34	6.4433	12.2294	55	10	1	18.8258	0.0218309	2.2679	0.095	448
s1_t0_r3	B2FQH8_STRMK	B2FQH8	Putative methylisocitrate lyase	31732	5.3467	571.452	2	26	7.0707	8.4807	40	7	0	15.7559	0.0160162	5.5624	0.1779	4256
s1_t0_r3	SYL_STRMK	B2FPR7	Leucyl tRNA synthetase	98384	5.4551	563.777	4	68	5.3409	5.435	139	22	4	15.7953	0.0160026	7.4809	0.7399	272
s1_t0_r3	B2FR88_STRMK	B2FR88	Putative malonyl CoA acyl carrier protein transacylase	32473	5.1211	555.818	1	16	3.8217	3.5978	32	4	0	13.8474	0.0171761	10.9348	0.3572	3260
s1_t0_r3	B2FQ59_STRMK	B2FQ59	Putative short chain dehydrogenase family protein	26182	6.3618	549.847	1	13	3.9063	13.0266	27	4	0	18.1351	0.0171788	2.9965	0.0787	1959
s1_t0_r3	B2FQM3_STRMK	B2FQM3	Putative glutathione S transferase	21892	5.8857	536.414	1	10	5.9113	6.7784	26	4	1	18.2677	0.0211992	12.6537	0.2779	4215
s1_t0_r3	B2FMZ8_STRMK	B2FMZ8	Putative aminotransferase	53586	5.8491	526.848	1	34	2.4096	16.7485	51	10	1	17.3325	0.0175004	4.8371	0.2607	4209
s1_t0_r3	B2FSP6_STRMK	B2FSP6	Putative inosine uridine preferring nucleoside hydrolase	33012	4.916	525.456	1	13	3.4921	7.1228	21	3	0	9.4026	0.0111213	7.7778	0.2583	558
s1_t0_r3	B2FNG6_STRMK	B2FNG6	Acetyl coenzyme A synthetase	71651	5.4551	518.014	1	45	2.3184	6.9832	75	12	0	16.9986	0.0176264	8.2988	0.5988	1079
s1_t0_r3	B2FQL6_STRMK	B2FQL6	Putative GTP binding protein	68024	5.1665	510.716	3	48	4.2276	8.7132	75	13	3	18.0092	0.0159154	8.7128	0.5935	2157
s1_t0_r3	MURA_STRMK	B2FRX1	UDP N acetylglucosamine 1 carboxyvinyltransferase	44459	5.6104	508.696	2	25	4.7281	14.1438	56	9	3	17.0272	0.015511	3.6392	0.1629	138
s1_t0_r3	B2FU37_STRMK	B2FU37	Putative phenylalanine 4 hydroxylase	33615	4.5308	507.304	2	18	2.3569	8.6111	35	6	0	15.1238	0.0134596	10.9213	0.368	972
s1_t0_r3	B2FUU5_STRMK	B2FUU5	Putative PEPTIDASE	69827	5.0273	497.889	1	53	0.6279	13.8216	96	17	1	17.6679	0.0206415	15.2384	1.0656	3684
s1_t0_r3	B2FRZ2_STRMK	B2FRZ2	Conserved hypothetical exported protein	29071	8.8799	476.815	1	15	4.1199	3.0379	29	6	1	16.7769	0.0199562	6.6816	0.1944	1377
s1_t0_r3	B2FNN3_STRMK	B2FNN3	Putative UDP N acetylmuramoylalanyl D glutamate 2 6 dia minopimelate ligase	51711	5.5811	465.897	2	32	2.3904	21.0717	41	7	0	19.5683	0.017773	5.5886	0.2898	3648
s1_t0_r3	GLYA_STRMK	B2FNK2	Serine hydroxymethyltransferase	44950	6.1201	436.138	2	33	4.0767	15.5363	28	7	0	18.5059	0.0147456	9.5611	0.4317	79
s1_t0_r3	B2FNJ2_STRMK	B2FNJ2	Putative outer membrane usher protein mrkc	92884	6.895	396.262	2	61	1.3937	11.0945	121	20	2	20.3973	0.017156	10.2298	0.9543	1792
s1_t0_r3	Y1108_STRMK	B2FRW0	UPF0042 nucleotide binding protein Smlt1108	32858	5.5796	391.563	2	34	2.7211	9.5283	45	7	1	16.8251	0.0283844	203.747	6.7223	302
s1_t0_r3	RPOC_STRMK	B2FQ39	DNA directed RNA polymerase subunit beta	155189	6.6885	390.305	1	126	0.4979	11.7355	250	45	5	18.1327	0.017699	11.2006	1.7463	227
s1_t0_r3	B2FHW0_STRMK	B2FHW0	Putative aminotransferase	43595	6.0425	343.093	1	23	4	14.8926	26	4	0	22.6962	0.0160935	2.7639	0.1212	4327
s1_t0_r3	SYD_STRMK	B2FRP1	Aspartyl tRNA synthetase	64513	5.1973	298.616	1	44	1.2007	15.515	64	11	0	21.1175	0.0192263	3.4748	0.2249	266
s1_t0_r4	B2FRW3_STRMK	B2FRW3	Putative sigma 54 modulation protein	11739	6.7793	30227.2	9	5	32.381	5.3089	103	5	2	11.6817	0.0108439	74.0294	0.8738	3702
s1_t0_r4	B2FND5_STRMK	B2FND5	Putative universal stress protein	15928	5.0186	25648.4	18	11	57.4324	4.2222	152	8	0	11.4682	0.0133748	136.119	2.1695	2052
s1_t0_r4	B2FQ20_STRMK	B2FQ20	50S ribosomal protein L25	22570	5.0083	24171.3	19	15	43.4146	4.3599	192	8	0	9.4075	0.0126247	108.328	2.4527	2636
s1_t0_r4	RS7_STRMK	B2FQ41	30S ribosomal protein S7	17439	10.6143	19975.8	17	13	57.3248	7.325	146	10	2	15.4274	0.0251057	526.698	9.191	247
s1_t0_r4	ALBU_BOVIN	P02769	Serum albumin OS bos taurus GN ALB PE 1 SV 4	69248	5.7583	19153.7	85	59	54.86	3.9712	740	36	3	10.3572	0.0120508	232.109	16.547	4370
s1_t0_r4	RS10_STRMK	B2FQ44	30S ribosomal protein S10	11693	9.8306	17895.7	14	10	38.8349	3.1358	131	5	0	9.6806	0.011224	127.451	1.4912	232
s1_t0_r4	B2FQL7_STRMK	B2FQL7	Peptidyl prolyl cis trans isomerase	17553	5.7173	16823.7	10	11	36.8098	3.3819	122	7	1	11.4082	0.0113748	108.05	1.904	3826
s1_t0_r4	B2FT03_STRMK	B2FT03	Putative endoribonuclease protein	13482	4.4766	16780.5	14	9	60.9375	9.0442	116	8	1	12.6061	0.0107243	65.5622	0.8845	2396
s1_t0_r4	B2FQ31_STRMK	B2FQ31	Elongation factor Tu	42934	5.1914	16321.5	26	29	51.7677	5.5277	278	15	0	10.2444	0.0128805	157.192	6.7711	316
s1_t0_r4	B2FR90_STRMK	B2FR90	Acyl carrier protein	8737	3.9229	15032	5	5	26.5823	3.5339	48	2	0	7.8064	0.0116857	263.037	2.3147	2651
s1_t0_r4	CH60_STRMK	B2FIU9	60 kDa chaperonin	57338	4.9175	14524.6	54	50	36.4299	5.1403	496	27	5	11.0987	0.011578	332.738	19.0908	27
s1_t0_r4	RL31B_STRMK	B2FSI8	50S ribosomal protein L31 type B	9340	9.4775	12710.2	10	7	61.25	2.5665	82	4	0	11.6334	0.0157035	128.513	1.2012	207
s1_t0_r4	RL9_STRMK	B2FKJ7	50S ribosomal protein L9	15719	5.0713	11052.1	17	15	57.047	6.5805	111	8	0	11.9707	0.0106079	95.2532	1.4982	217
s1_t0_r4	B2FNP5_STRMK	B2FNP5	Putative 30S ribosomal protein S1	61568	4.8296	9944	37	47	39.5722	4.0933	353	20	4	12.2451	0.0123117	124.488	7.6692	356
s1_t0_r4	RL1_STRMK	B2FQ35	50S ribosomal protein L1	23961	9.9653	9903.39	22	16	44.3966	3.6318	164	9	0	11.0164	0.011442	80.1745	1.9269	196
s1_t0_r4	B2FSF7_STRMK	B2FSF7	Putative outer membrane Omp family protein	22153	9.2827	9441.04	16	10	42.5837	3.7862	180	8	3	11.767	0.011108	111.323	2.4678	1357
s1_t0_r4	CH10_STRMK	B2FIV0	10 kDa chaperonin	10000	5.7056	9388.15	5	9	20	4.4741	36	3	0	10.2172	0.0144926	133.397	1.3348	26
s1_t0_r4	RL19_STRMK	B2FUB6	50S ribosomal protein L19	14481	10.4971	9137.24	14	12	51.8797	6.2661	108	8	1	14.8518	0.0127132	35.5581	0.5153	195
s1_t0_r4	HEMTB_STRMK	B2FJ68	Bacteriohemerythrin	17905	5.6367	8880.64	8	14	31.3726	15.2676	80	6	0	14.0182	0.0146034	62.6827	1.1267	88
s1_t0_r4	RL7_STRMK	B2FQ37	50S ribosomal protein L7 L12	12547	4.6025	8703.92	8	18	44.2623	3.1012	70	5	0	11.4385	0.0108924	70.629	0.8868	216
s1_t0_r4	RL3_STRMK	B2FQ45	50S ribosomal protein L3	22862	10.5908	8201.37	13	15	46.2963	2.7384	124	9	0	14.4491	0.0105381	72.5802	1.6604	212
s1_t0_r4	ATPA_STRMK	B2FHZ0	ATP synthase subunit alpha	55447	5.3159	8174.78	32	38	36.8932	5.6405	275	20	1	13.2101	0.0133554	90.3644	5.0239	12
s1_t0_r4	RL24_STRMK	B2FQJ5	50S ribosomal protein L24	11159	10.6655	7855.41	7	9	37.1429	3.4603	63	4	0	11.9454	0.0126027	60.3363	0.6737	201
s1_t0_r4	B2FN10_STRMK	B2FN10	Putative cold shock protein	7572	9.5947	7760.52	8	5	34.7826	9.0152	69	5	1	11.9279	0.0152619	132.325	1.0027	1164
s1_t0_r4	RS16_STRMK	B2FUB3	30S ribosomal protein S16	9649	10.9526	7601.48	5	7	29.0698	4.1157	53	4	2	16.0362	0.0122205	66.924	0.6462	238
s1_t0_r4	B2FQR5_STRMK	B2FQR5	Putative DNA binding protein HU beta	9325	10.1763	7232.17	5	7	28.8889	1.2012	63	2	0	7.2945	0.014256	133.699	1.2475	1117
s1_t0_r4	TRYP_PIG	P00761	Trypsin OS sus scrofa PE 1 SV 1	24393	6.9141	6974.98	16	14	31.6017	2.7003	211	9	5	11.1171	0.0150287	276.438	6.9369	4374
s1_t0_r4	EFG_STRMK	B2FQ42	Elongation factor G	77805	5.0464	6763.13	39	54	38.9902	8.2514	346	27	2	14.0423	0.0126934	100.075	7.8085	50
s1_t0_r4	EFTS_STRMK	B2FIA8	Elongation factor Ts	30442	4.9087	6435.44	17	25	33.3333	4.7321	135	13	3	14.7817	0.0134015	69.5786	2.1235	53
s1_t0_r4	KAD_STRMK	B2FT48	Adenylate kinase	19901	4.8164	6344.96	11	11	40.107	7.6179	76	8	1	10.6821	0.0112962	30.8486	0.6143	107
s1_t0_r4	B2FT63_STRMK	B2FT63	Putative inorganic pyrophosphatase	19590	5.0757	6300.44	12	16	24.1573	5.0262	82	5	0	15.7886	0.012137	38.3591	0.7585	2764
s1_t0_r4	DNAK_STRMK	B2FMY5	Chaperone protein DnaK	68427	4.8091	6289.02	37	58	47.5	5.236	303	25	1	12.9628	0.0124431	59.491	4.0801	45
s1_t0_r4	RL29_STRMK	B2FQ53	50S ribosomal protein L29	7166	11.1182	5923.07	4	5	37.7049	1.8366	38	3	0	11.3173	0.00925202	39.8651	0.2858	204
s1_t0_r4	B2FNJ0_STRMK	B2FNJ0	Putative fimbrial adhesin protein	17194	6.4614	5390.03	8	10	53.8462	10.0867	99	7	1	15.47	0.0133814	41.5576	0.7197	2680
s1_t0_r4	MDH_STRMK	B2FQL8	Malate dehydrogenase	34816	5.2207	5015.56	24	28	38.4146	3.6224	192	17	4	14.3017	0.0130474	57.9602	2.0226	124
s1_t0_r4	NDK_STRMK	B2FNQ5	Nucleoside diphosphate kinase	15314	5.5444	4981.7	17	17	34.0426	4.9457	93	5	0	9.0909	0.0131887	74.5079	1.1418	142
s1_t0_r4	B2FNJ1_STRMK	B2FNJ1	Putative pili chaperone protein	26080	5.9092	4978.21	16	13	39.2562	3.3439	127	10	3	13.7516	0.0115249	58.6123	1.5329	4238
s1_t0_r4	RPOA_STRMK	B2FQK8	DNA directed RNA polymerase subunit alpha	36293	5.4902	4819.65	22	29	37.9518	6.31	180	13	1	13.283	0.00960416	79.7108	2.9038	225
s1_t0_r4	B2FRS2_STRMK	B2FRS2	Succinyl CoA ligase ADP forming subunit alpha	29596	6.4175	4628.24	13	15	20.2749	4.1301	79	4	0	10.9175	0.0184982	76.8642	2.2983	4273
s1_t0_r4	B2FLF0_STRMK	B2FLF0	Putative cold shock protein	7689	9.5347	4342.68	10	8	66.6667	4.8377	67	6	0	11.8013	0.0164502	43.5755	0.3353	509
s1_t0_r4	RL6_STRMK	B2FQJ9	50S ribosomal protein L6	18333	10.0474	4241.71	15	14	32.1839	3.4944	92	7	0	9.2678	0.0104092	61.9014	1.1355	215
s1_t0_r4	B2FIF8_STRMK	B2FIF8	Peptidyl prolyl cis trans isomerase	25099	9.6636	4087.26	11	15	27.4678	11.6737	87	8	1	14.2274	0.0113363	50.0811	1.2578	1044
s1_t0_r4	B2FT86_STRMK	B2FT86	Conserved hypothetical TPR repeat family protein	43179	7.5249	4057.51	12	31	22.2785	11.0926	124	11	2	13.2897	0.0119647	65.4261	2.8268	4052
s1_t0_r4	RL10_STRMK	B2FQ36	50S ribosomal protein L10	18447	5.6631	3988.75	2	14	17.4157	5.659	48	3	0	15.2446	0.00784035	16.4779	0.3042	189
s1_t0_r4	RL11_STRMK	B2FQ34	50S ribosomal protein L11	14898	10.4048	3841.55	6	14	34.507	3.4136	61	6	0	16.0293	0.0201925	33.0026	0.4939	190
s1_t0_r4	RL23_STRMK	B2FQ47	50S ribosomal protein L23	11106	10.4312	3650.35	5	4	50.505	3.7244	59	5	1	13.8683	0.0107489	51.5281	0.5727	200
s1_t0_r4	ATPD_STRMK	B2FHZ1	ATP synthase subunit delta	18301	5.1973	3489.18	2	15	20.5714	2.0739	22	2	0	9.5934	0.0113916	11.0637	0.2026	14
s1_t0_r4	FETP_STRMK	B2FL93	Probable Fe 2 trafficking protein	10258	5.5327	3331.86	3	8	29.2135	15.498	24	3	0	18.3088	0.00986393	11.9971	0.1238	62
s1_t0_r4	B2FHF0_STRMK	B2FHF0	Putative uncharacterized protein	20996	5.7451	3254.79	17	12	40.3141	6.3046	105	10	3	15.8968	0.013044	65.8988	1.3845	1653
s1_t0_r4	B2FQ33_STRMK	B2FQ33	Transcription antitermination protein nusG	21200	5.4302	3083.42	5	14	30.1075	3.8823	47	6	1	13.8971	0.0105353	29.7933	0.632	3020
s1_t0_r4	B2FRM9_STRMK	B2FRM9	Protein tolB	47149	9.646	3044.29	17	34	29.1572	2.8955	136	14	2	14.6262	0.0131147	35.8712	1.6924	4253
s1_t0_r4	ATPE_STRMK	B2FHY7	ATP synthase epsilon chain	15108	5.1064	3019.17	4	9	32.1429	8.8255	47	5	1	18.5628	0.00964765	16.8199	0.2552	15
s1_t0_r4	RPOZ_STRMK	B2FT05	DNA directed RNA polymerase subunit omega	11139	4.2598	2891.23	10	8	50.505	12.3527	124	7	2	16.9352	0.0138086	34.0061	0.381	228
s1_t0_r4	TIG_STRMK	B2FQR1	Trigger factor	47968	4.8076	2680.02	13	37	21.1137	7.1806	120	17	3	14.8017	0.0136814	18.0636	0.867	285
s1_t0_r4	B2FR63_STRMK	B2FR63	Putative uncharacterized protein	15238	5.3804	2668.83	2	11	21.6418	2.1344	26	2	0	16.3084	0.0101534	8.8202	0.1345	3690
s1_t0_r4	B2FKK1_STRMK	B2FKK1	Putative uncharacterized protein Putative iron sulfur cluster assembly protein	11913	4.5205	2656.44	3	10	33.9286	0.7587	30	3	0	17.7037	0.0103905	11.3011	0.1367	2689
s1_t0_r4	RS4_STRMK	B2FQK7	30S ribosomal protein S4	23117	10.2788	2621.05	8	16	37.3206	13.2601	90	10	1	15.335	0.0114376	22.226	0.5167	245
s1_t0_r4	RL22_STRMK	B2FQ50	50S ribosomal protein L22	12321	11.0947	2610.81	4	6	36.2832	3.6494	64	4	1	14.8768	0.0125295	19.2631	0.2375	199
s1_t0_r4	RL13_STRMK	B2FJU4	50S ribosomal protein L13	16098	10.0649	2586.29	8	11	24.6479	4.6178	51	4	0	15.6671	0.0105623	34.6338	0.5579	191
s1_t0_r4	B2FLB8_STRMK	B2FLB8	Putative isomerase	37095	9.668	2528.45	8	23	17.847	8.4764	97	9	2	14.5356	0.0117041	25.703	0.9555	780
s1_t0_r4	RS2_STRMK	B2FIA9	30S ribosomal protein S2	29559	8.9692	2507.07	10	28	27.2388	4.6996	90	9	0	12.3379	0.0144561	31.7314	0.9404	244
s1_t0_r4	B2FLE4_STRMK	B2FLE4	Putative outer membrane antigen protein	28921	8.1753	2453.47	10	22	41.0714	3.2655	76	8	2	15.8751	0.012272	19.5403	0.5677	1834
s1_t0_r4	PYRE_STRMK	B2FJX2	Orotate phosphoribosyltransferase	23328	6.3677	2385.99	5	21	17.8082	10.5312	43	7	0	12.8566	0.0133083	14.6848	0.3445	171
s1_t0_r4	B2FMP5_STRMK	B2FMP5	Putative electron transfer flavoprotein subunit alpha	31330	5.2236	2383.74	5	22	30.1282	13.4552	39	7	0	17.0249	0.0121341	20.8579	0.6551	4293
s1_t0_r4	B2FLH1_STRMK	B2FLH1	Superoxide dismutase	22661	5.5166	2276.11	4	15	20.197	3.735	52	7	2	15.5315	0.0156257	79.9149	1.8121	1540
s1_t0_r4	B2FP85_STRMK	B2FP85	Putative ABC transporter toluene tolerance exported protein	23744	10.2861	2267.78	11	18	28.1818	12.5733	90	10	2	15.0144	0.0121497	23.3219	0.5541	675
s1_t0_r4	Y4048_STRMK	B2FUT0	UPF0250 protein Smlt4048	10504	6.2153	2265.18	5	7	11.9565	7.6951	24	2	0	15.1359	0.0123386	24.0523	0.2528	308
s1_t0_r4	B2FQU5_STRMK	B2FQU5	Putative flagellin	41407	4.9658	2239.36	6	31	15.2709	13.3366	111	13	1	18.0202	0.0126084	18.5651	0.7692	457
s1_t0_r4	B2FKJ9_STRMK	B2FKJ9	30S ribosomal protein S6	15487	4.5864	2234.89	23	11	64.7059	5.8137	163	11	4	14.257	0.0141577	42.0182	0.6512	777
s1_t0_r4	B2FR89_STRMK	B2FR89	Putative 3 oxoacyl acyl carrier protein reductase	25193	6.5259	2209.73	2	18	14.17	4.4273	45	5	2	17.7945	0.0135071	16.5279	0.4167	3890
s1_t0_r4	B2FPY3_STRMK	B2FPY3	Putative transaldolase B	33943	4.7959	2205.28	9	29	33.0189	8.1385	103	15	1	15.3256	0.0135946	22.2156	0.7596	1552
s1_t0_r4	B2FNJ3_STRMK	B2FNJ3	Putative fimbria adhesin protein	35984	9.271	2196.68	9	23	27.7778	3.9799	90	11	3	11.5926	0.0105149	25.6466	0.9293	2832
s1_t0_r4	B2FR50_STRMK	B2FR50	Putative ferritin DPS family DNA binding protein	20285	6.52	2149.61	6	14	27.4725	3.7262	43	4	0	18.8152	0.0138493	30.6535	0.624	1186
s1_t0_r4	ENO_STRMK	B2FK88	Enolase	45698	4.8457	2064.06	14	29	26.9767	3.4711	139	10	0	13.2233	0.0116166	34.5018	1.5796	55
s1_t0_r4	PYGM_RABIT	P00489	Glycogen phosphorylase muscle form OS Oryctolagus cuniculus GN PYGM PE 1 SV 3	97227	6.7954	2061.5	23	76	19.9288	7.4675	237	28	1	16.0611	0.0159092	50	4.8901	4371
s1_t0_r4	RS8_STRMK	B2FQJ8	30S ribosomal protein S8	14313	10.2041	2046.29	8	13	29.5455	5.9429	68	6	1	14.8403	0.0151203	41.5847	0.598	248
s1_t0_r4	B2FSI7_STRMK	B2FSI7	Citrate synthase	46330	5.2456	2030.72	6	28	19.7647	10.3176	96	12	2	15.7807	0.0121223	39.3996	1.831	1123
s1_t0_r4	B2FTS4_STRMK	B2FTS4	Putative uncharacterized protein pcm	23367	4.6641	1955.46	7	20	30.6977	4.0822	45	6	0	14.8066	0.0161661	16.3382	0.3839	3031
s1_t0_r4	B2FN78_STRMK	B2FN78	Translation initiation factor IF 3	20732	9.6108	1940.92	3	14	15	1.612	41	4	2	15.4965	0.0142378	20.138	0.4189	3739
s1_t0_r4	ATPB_STRMK	B2FHY8	ATP synthase subunit beta	50783	4.9189	1713.42	11	37	17.9487	6.8447	89	10	0	16.3097	0.00974655	40.4081	2.0556	13
s1_t0_r4	B2FPD8_STRMK	B2FPD8	Putative ribokinase	32604	4.793	1672.74	3	22	14.9533	1.4926	21	3	0	6.8389	0.01044	9.7028	0.3188	747
s1_t0_r4	NUSB_STRMK	B2FNL4	N utilization substance protein B homolog	17938	9.019	1666.79	5	16	25.1572	4.6154	36	5	0	13.636	0.0131875	14.578	0.2617	149
s1_t0_r4	B2FP29_STRMK	B2FP29	Peptidyl prolyl cis trans isomerase	17488	5.8345	1656.25	3	17	20.625	18.0975	28	3	0	14.1584	0.0103305	43.6293	0.7635	1833
s1_t0_r4	RBFA_STRMK	B2FN89	Ribosome binding factor A	14539	6.2593	1636.72	6	17	40.1575	3.5033	74	9	1	18.587	0.0123727	11.7797	0.1714	176
s1_t0_r4	RL27_STRMK	B2FTD2	50S ribosomal protein L27	9198	11.2017	1611.15	2	6	26.4368	3.0505	51	4	1	16.9505	0.0139347	16.385	0.1508	202
s1_t0_r4	RL5_STRMK	B2FQJ6	50S ribosomal protein L5	20170	10.2598	1592.05	6	17	22.2222	12.213	80	9	0	18.0992	0.017366	13.8237	0.2798	214
s1_t0_r4	RS17_STRMK	B2FQJ3	30S ribosomal protein S17	10104	10.103	1468.65	4	7	16.8539	5.1563	30	3	1	13.9979	0.0098777	26.971	0.2742	239
s1_t0_r4	B2FQQ3_STRMK	B2FQQ3	Putative glutaredoxin	10875	6.0908	1454.2	8	9	30	4.1266	61	4	0	17.8076	0.0146789	14.6285	0.1609	2643
s1_t0_r4	B2FJQ9_STRMK	B2FJQ9	Thioredoxin	11742	5.8389	1439.06	3	9	32.1101	2.2865	44	5	1	15.5523	0.0115248	21.1017	0.2503	894
s1_t0_r4	B2FMP6_STRMK	B2FMP6	Putative electron transfer flavoprotein subunit beta	26747	6.2095	1438.13	4	18	22.1774	19.6585	43	6	0	14.5222	0.0116669	21.7875	0.5831	3921
s1_t0_r4	B2FN91_STRMK	B2FN91	Putative N utilization substance protein A	54970	4.2773	1435.8	8	38	12.1272	4.1055	93	12	2	15.667	0.0132803	15.4405	0.8511	869
s1_t0_r4	B2FJA4_STRMK	B2FJA4	Putative uncharacterized protein	9508	4.749	1380.48	2	9	12.3596	3.9975	24	2	0	13.4644	0.0120476	16.7976	0.1598	3927
s1_t0_r4	RS5_STRMK	B2FQK1	30S ribosomal protein S5	19274	10.7813	1326.01	5	14	20.5556	5.7619	37	5	1	8.8115	0.00969991	26.8372	0.5176	246
s1_t0_r4	B2FPY7_STRMK	B2FPY7	Putative alkyl hydroperoxide reductase subunit c	20588	5.6895	1268.87	2	15	14.9733	3.8842	27	4	0	14.3034	0.0096132	11.2493	0.233	1425
s1_t0_r4	B2FPC3_STRMK	B2FPC3	Adenosylhomocysteinase	52827	5.3584	1254.59	7	38	17.4636	4.5492	79	9	0	16.744	0.0126716	6.2127	0.3312	1630
s1_t0_r4	B2FPW8_STRMK	B2FPW8	Putative hypoxanthine phosphoribosyltransferase	20252	5.2017	1171.34	2	18	13.0435	4.9316	44	4	0	16.7569	0.0124305	18.1443	0.3698	2267
s1_t0_r4	B2FQ73_STRMK	B2FQ73	Transcription elongation factor greA 1	17228	4.8911	1168.9	5	19	22.7848	12.9658	36	4	0	16.366	0.0152312	17.3038	0.2983	878
s1_t0_r4	RL32_STRMK	B2FR85	50S ribosomal protein L32	7167	10.7153	1162.28	1	4	21.875	4.6342	11	1	0	8.5454	0.0074636	21.473	0.154	208
s1_t0_r4	B2FI93_STRMK	B2FI93	Putative two component transcriptional regulator response regulatory protein	25357	5.0054	1130.75	1	18	6.6079	1.5399	13	2	0	5.4131	0.0138678	14.2216	0.3617	2993
s1_t0_r4	B2FRQ4_STRMK	B2FRQ4	Putative heat shock chaperone ClpB	95237	5.1782	1119	9	67	7.8978	9.4481	145	15	1	16.9708	0.0137828	24.2736	2.316	2395
s1_t0_r4	RL4_STRMK	B2FQ46	50S ribosomal protein L4	21623	10.0474	1115.78	9	17	21.8905	10.0307	103	10	4	16.5385	0.0138488	28.3265	0.6145	213
s1_t0_r4	B2FTA7_STRMK	B2FTA7	Putative septum site determining protein	28813	5.0947	1100.98	3	26	14.8699	9.7139	37	5	0	13.0788	0.0129355	12.6796	0.3677	2884
s1_t0_r4	B2FTV4_STRMK	B2FTV4	Putative glutaredoxin	32585	4.5278	1080.25	3	24	6.1688	11.9573	44	6	0	15.1404	0.0132578	13.6038	0.4451	3149
s1_t0_r4	B2FI85_STRMK	B2FI85	Putative organic hydroperoxide resistance protein	14504	4.8779	1049.49	3	12	17.7305	1.7507	32	5	1	17.3426	0.0119826	6.4425	0.0942	2289
s1_t0_r4	SPEE_STRMK	B2FKR1	Spermidine synthase	31319	4.6641	1046.2	4	23	14.4876	7.4398	44	6	0	14.8503	0.0107742	19.2767	0.6107	261
s1_t0_r4	B2FQQ5_STRMK	B2FQQ5	Putative isocitrate isopropylmalate dehydrogenase	35613	5.5122	1044.28	2	16	9.2814	14.9151	34	6	0	13.9647	0.0155372	21.7537	0.7802	4232
s1_t0_r4	B2FLW2_STRMK	B2FLW2	Chaperone protein htpG	69760	4.8794	1020.83	8	63	11.2698	13.6235	198	25	3	19.5376	0.0124529	12.6417	0.8824	4314
s1_t0_r4	EFP_STRMK	B2FMF6	Elongation factor P	20725	4.6421	1009.74	3	11	4.7872	4.2745	15	2	0	14.0329	0.0155714	69.8852	1.4533	52
s1_t0_r4	GPMA_STRMK	B2FHH6	2 3 bisphosphoglycerate dependent phosphoglycerate mutase	28061	6.3457	1008.06	4	23	8.8353	16.2788	32	6	0	14.0852	0.0121256	10.2079	0.2866	81
s1_t0_r4	RL17_STRMK	B2FQK9	50S ribosomal protein L17	14299	10.8193	990.457	1	9	7.874	23.9486	15	3	0	20.2112	0.0122805	6.1118	0.0878	194
s1_t0_r4	B2FQY6_STRMK	B2FQY6	Outer membrane lipoprotein carrier protein	23387	8.5898	977.111	4	25	11.3208	16.4727	22	3	0	17.6097	0.0213799	7.1487	0.1677	1176
s1_t0_r4	PGK_STRMK	B2FSF3	Phosphoglycerate kinase	40895	4.6948	941.446	6	32	16.3683	11.24	40	7	0	15.641	0.0134261	10.8721	0.4461	158
s1_t0_r4	B2FQ05_STRMK	B2FQ05	Branched chain amino acid aminotransferase	39611	5.9282	940.388	2	31	7.4176	6.1301	76	8	0	17.7864	0.0133302	12.94	0.5151	1426
s1_t0_r4	SYM_STRMK	B2FPT0	Methionyl tRNA synthetase	74923	5.7363	931.172	3	57	5.4913	3.4262	38	5	1	16.6711	0.0123173	9.199	0.6944	273
s1_t0_r4	B2FQX9_STRMK	B2FQX9	Putative initiation factor IF 1	8412	9.9067	901.769	1	4	13.8889	2.5092	25	2	0	18.7682	0.0150871	21.2459	0.1788	3427
s1_t0_r4	FABA_STRMK	B2FLR1	3 hydroxydecanoyl acyl carrier protein dehydratase	19129	6.3545	898.636	2	15	9.9415	12.3718	52	6	1	16.2476	0.0122407	22.2456	0.4296	61
s1_t0_r4	B2FPY9_STRMK	B2FPY9	Proline iminopeptidase	35656	5.4829	889.339	4	19	15.655	7.6044	23	5	0	15.3341	0.0121486	8.3045	0.2977	2016
s1_t0_r4	B2FNY2_STRMK	B2FNY2	Putative flavonol synthase dioxygenase	36259	5.8184	853.266	3	27	6.4615	2.8576	57	7	0	15.8433	0.0133369	16.992	0.6175	3088
s1_t0_r4	B2FPA8_STRMK	B2FPA8	Cell division protein ftsZ	42308	4.5674	850.167	5	26	12.6521	5.3189	32	5	0	13.4656	0.0122552	9.3405	0.3965	4255
s1_t0_r4	B2FLB9_STRMK	B2FLB9	Glutathione peroxidase	21145	9.2827	833.197	1	17	6.6667	9.6204	51	7	0	18.4995	0.0142357	6.8192	0.1451	541
s1_t0_r4	B2FI65_STRMK	B2FI65	Putative ribonucleotide diphosphate reductase small chain	39687	4.8735	803.183	2	21	7.9646	14.1504	39	4	0	17.9211	0.0132213	8.7754	0.351	2810
s1_t0_r4	RL14_STRMK	B2FQJ4	50S ribosomal protein L14	13415	10.5835	802.21	3	12	5.7377	3.7821	44	5	0	17.613	0.0118427	13.8368	0.1865	192
s1_t0_r4	B2FJ51_STRMK	B2FJ51	Putative uncharacterized protein	12183	5.5723	781.337	1	14	9.0909	4.1845	21	2	0	15.3544	0.0175696	16.4603	0.2007	1726
s1_t0_r4	B2FP55_STRMK	B2FP55	Conserved hypothetical exported protein	30746	5.877	777.43	2	19	8.0808	0.5056	37	4	0	16.0955	0.0156192	10.3733	0.3191	1253
s1_t0_r4	B2FJG7_STRMK	B2FJG7	Conserved hypothetical exported protein	18047	7.7886	758.642	2	13	12.7907	4.2556	30	3	2	21.0705	0.0114717	9.8362	0.1827	4265
s1_t0_r4	B2FU11_STRMK	B2FU11	Putative aspartate aminotransferase	42943	5.8184	752.766	2	33	2.5	3.3552	78	10	3	14.3152	0.0131508	10.8816	0.4694	1405
s1_t0_r4	B2FRM8_STRMK	B2FRM8	Putative peptidoglycan associated lipoprotein	18603	6.9741	747.231	1	14	5.2326	8.3533	20	3	0	17.6128	0.0159865	9.7064	0.1834	743
s1_t0_r4	B2FQ51_STRMK	B2FQ51	30S ribosomal protein S3	27574	10.5513	744.099	1	22	5.3279	5.5796	65	9	2	16.4418	0.012724	15.2819	0.4217	2155
s1_t0_r4	B2FS16_STRMK	B2FS16	Putative osmotically inducible protein C	14971	5.8726	741.797	2	9	11.1888	4.0921	30	3	1	16.7971	0.0153694	9.0534	0.1367	3808
s1_t0_r4	B2FP88_STRMK	B2FP88	Glutathione peroxidase	19504	4.5103	739.12	1	13	6.0773	6.6806	32	4	1	18.3103	0.0134408	8.2781	0.1625	2211
s1_t0_r4	B2FL86_STRMK	B2FL86	Putative succinate dehydrogenase flavoprotein subunit	64990	5.9883	737.258	3	44	5.3691	8.527	95	13	1	17.3985	0.0117517	11.6607	0.7656	2204
s1_t0_r4	B2FQ07_STRMK	B2FQ07	Putative asparaginase	17687	6.0747	718.955	1	18	7.4534	6.157	29	5	0	16.2586	0.0145803	4.3821	0.0778	2944
s1_t0_r4	B2FK91_STRMK	B2FK91	2 C methyl D erythritol 2 4 cyclodiphosphate synthase	17385	5.8403	708.536	1	10	9.0909	20.7533	24	4	1	19.67	0.0107461	5.909	0.1041	981
s1_t0_r4	B2FLG2_STRMK	B2FLG2	Putative peptidyl dipeptidase oligopeptidase	78196	6.7383	702.03	2	57	2.6685	12.265	104	15	3	17.2455	0.0137455	19.5214	1.5275	3101
s1_t0_r4	RRF_STRMK	B2FIA5	Ribosome recycling factor	20362	9.5376	694.135	5	17	7.6087	4.8368	70	8	4	14.6353	0.0111108	19.976	0.407	230
s1_t0_r4	B2FJV0_STRMK	B2FJV0	Putative uncharacterized protein	21020	6.0674	690.56	1	13	6.3158	5.6402	71	8	3	16.3777	0.0137063	5.0645	0.1065	1884
s1_t0_r4	B2FQY3_STRMK	B2FQY3	Thioredoxin reductase	34801	5.6484	663.288	1	20	3.4056	14.7096	50	6	2	16.1038	0.0147265	14.2468	0.4994	861
s1_t0_r4	B2FMF0_STRMK	B2FMF0	Putative amidohydrolase	49273	5.5854	655.253	1	34	2.4554	4.3471	59	6	0	19.0019	0.0130211	10.1025	0.5016	1298
s1_t0_r4	B2FLX9_STRMK	B2FLX9	Putative outer membrane lipoprotein	24506	9.583	607.929	1	12	5.6277	3.7555	31	5	2	15.6712	0.0115223	5.9067	0.1452	1295
s1_t0_r4	B2FSF0_STRMK	B2FSF0	Fructose bisphosphate aldolase	36262	4.8384	581.628	2	25	3.8922	13.9656	22	4	1	13.0111	0.0102582	5.615	0.206	2450
s1_t0_r4	AROE_STRMK	B2FMH7	Shikimate dehydrogenase	30237	5.0464	580.176	1	23	3.9146	15.7128	45	7	0	16.8952	0.0157494	4.1133	0.1249	7
s1_t0_r4	B2FUW0_STRMK	B2FUW0	Diaminopimelate epimerase	29741	5.4141	577.301	1	18	4.5936	2.7445	20	2	0	15.2406	0.00642457	3.7061	0.1114	3655
s1_t0_r4	B2FTW1_STRMK	B2FTW1	Putative uncharacterized protein	12544	5.1182	577.189	1	10	7.1429	8.2879	35	4	1	14.4108	0.0110761	7.2649	0.0912	4259
s1_t0_r4	B2FPG7_STRMK	B2FPG7	Putative survival protein SurA	48561	5.2148	571.964	2	31	2.9083	4.0538	63	7	2	16.4494	0.0152484	10.0214	0.487	1280
s1_t0_r4	B2FTI9_STRMK	B2FTI9	Putative riboflavin biosynthesis protein RibF	34748	9.6211	535.323	1	20	2.8571	6.912	69	7	0	21.225	0.0139557	10.4386	0.3641	2873
s1_t0_r4	B2FKT0_STRMK	B2FKT0	Putative TonB dependent receptor protein	83725	5.7437	512.844	4	43	4.0155	6.0965	76	11	3	17.4039	0.0129384	10.0078	0.8396	4161
s1_t0_r4	B2FQC5_STRMK	B2FQC5	Putative subfamily S1C unassigned peptidase	52254	9.2417	455.945	1	33	2.7397	0.9905	35	4	0	20.573	0.013865	6.1604	0.3225	1721
s1_t0_r4	RANDOM4366	RANDOM4366	Random Sequence 4366	64519	10.0605	407.007	2	51	2.1922	10.0185	60	6	2	16.6242	0.0107918	229.564	14.8727	8741
s1_t0_r4	B2FLD2_STRMK	B2FLD2	Putative dihydrolipoamide succinyltransferase E2 component	41992	5.6133	343.028	2	29	2	13.171	55	8	2	18.3416	0.0122897	4.1083	0.1726	1156
s1_t0_r4	B2FKA2_STRMK	B2FKA2	ATP dependent zinc metalloprotease FtsH	69989	5.6147	342.433	1	49	1.0836	15.6963	97	11	2	18.0676	0.013545	3.2021	0.225	1987
s2_t0_r1	B2FQR5_STRMK	B2FQR5	Putative DNA binding protein HU beta	9325	10.1763	33240.3	8	7	28.8889	5.0314	74	2	0	9.4496	0.00774397	165.221	1.5416	1117
s2_t0_r1	RL7_STRMK	B2FQ37	50S ribosomal protein L7 L12	12547	4.6025	31862.9	11	18	39.3443	16.6942	113	6	0	11.0834	0.0108567	117.186	1.4713	216
s2_t0_r1	RL31B_STRMK	B2FSI8	50S ribosomal protein L31 type B	9340	9.4775	28024.1	7	7	61.25	4.1571	74	4	0	9.5507	0.0102499	86.9326	0.8125	207
s2_t0_r1	RS7_STRMK	B2FQ41	30S ribosomal protein S7	17439	10.6143	24018.9	16	13	47.7707	4.3723	142	8	1	13.644	0.019807	395.69	6.9049	247
s2_t0_r1	B2FQ20_STRMK	B2FQ20	50S ribosomal protein L25	22570	5.0083	23118.9	15	15	50.2439	4.4079	165	8	0	9.1837	0.0106388	103.481	2.343	2636
s2_t0_r1	B2FQ31_STRMK	B2FQ31	Elongation factor Tu	42934	5.1914	22306.2	37	29	43.4343	5.9448	326	16	1	10.7755	0.0167889	498.01	21.4519	316
s2_t0_r1	ALBU_BOVIN	P02769	Serum albumin OS bos taurus GN ALB PE 1 SV 4	69248	5.7583	19945	78	59	50.4119	4.5466	648	30	0	10.8018	0.0137796	238.42	16.9968	4370
s2_t0_r1	B2FR90_STRMK	B2FR90	Acyl carrier protein	8737	3.9229	19547	5	5	26.5823	1.8481	42	2	0	7.0834	0.00959017	231.69	2.0388	2651
s2_t0_r1	CH60_STRMK	B2FIU9	60 kDa chaperonin	57338	4.9175	19446.3	56	50	37.1585	5.4061	481	21	1	12.3135	0.0122206	302.797	17.3729	27
s2_t0_r1	TRYP_PIG	P00761	Trypsin OS sus scrofa PE 1 SV 1	24393	6.9141	15638.9	19	14	27.2727	5.8747	180	7	2	12.7267	0.0138048	734.723	18.437	4374
s2_t0_r1	CH10_STRMK	B2FIV0	10 kDa chaperonin	10000	5.7056	14472.9	10	9	56.8421	5.2639	80	6	0	10.3017	0.0123528	148.663	1.4876	26
s2_t0_r1	EFTS_STRMK	B2FIA8	Elongation factor Ts	30442	4.9087	14343.6	21	25	32.9897	12.5483	127	10	0	12.2508	0.0115999	109.576	3.3441	53
s2_t0_r1	B2FN10_STRMK	B2FN10	Putative cold shock protein	7572	9.5947	14244.2	8	5	34.7826	4.5081	54	3	0	12.4168	0.0132965	140.56	1.0651	1164
s2_t0_r1	RL1_STRMK	B2FQ35	50S ribosomal protein L1	23961	9.9653	13424.4	24	16	38.3621	3.5344	178	9	0	11.7099	0.012272	128.231	3.0819	196
s2_t0_r1	ATPA_STRMK	B2FHZ0	ATP synthase subunit alpha	55447	5.3159	13368.9	32	38	40.1942	5.8167	287	19	0	12.7253	0.0129612	86.6127	4.8153	12
s2_t0_r1	B2FNP5_STRMK	B2FNP5	Putative 30S ribosomal protein S1	61568	4.8296	12987.5	38	47	45.4545	4.3976	331	23	2	11.4167	0.0119064	115.319	7.1043	356
s2_t0_r1	B2FRW3_STRMK	B2FRW3	Putative sigma 54 modulation protein	11739	6.7793	12697.1	9	5	32.381	5.4891	71	4	1	11.3329	0.0160571	65.3422	0.7713	3702
s2_t0_r1	RL3_STRMK	B2FQ45	50S ribosomal protein L3	22862	10.5908	12683.7	15	15	55.0926	11.6499	96	10	0	14.0155	0.0123829	63.4452	1.4514	212
s2_t0_r1	MDH_STRMK	B2FQL8	Malate dehydrogenase	34816	5.2207	12368.7	26	28	42.0732	5.4719	208	14	0	11.3879	0.0114298	112.89	3.9394	124
s2_t0_r1	RS10_STRMK	B2FQ44	30S ribosomal protein S10	11693	9.8306	11720	14	10	38.8349	4.6032	102	6	1	13.1015	0.0112868	135.938	1.5905	232
s2_t0_r1	B2FSF7_STRMK	B2FSF7	Putative outer membrane Omp family protein	22153	9.2827	10593.2	11	10	31.1005	5.5069	129	8	2	12.3178	0.0111299	151.283	3.3535	1357
s2_t0_r1	RL19_STRMK	B2FUB6	50S ribosomal protein L19	14481	10.4971	9927.43	11	12	64.6617	13.5572	82	9	0	14.7964	0.0142447	30.0603	0.4356	195
s2_t0_r1	DNAK_STRMK	B2FMY5	Chaperone protein DnaK	68427	4.8091	9691.93	49	58	54.2188	4.0426	375	33	2	13.3735	0.0128882	57.0663	3.9138	45
s2_t0_r1	B2FND5_STRMK	B2FND5	Putative universal stress protein	15928	5.0186	9501.22	11	11	49.3243	4.7065	87	7	0	12.3781	0.0115083	72.3688	1.1534	2052
s2_t0_r1	B2FT03_STRMK	B2FT03	Putative endoribonuclease protein	13482	4.4766	9280.87	14	9	48.4375	4.4147	88	8	1	13.9867	0.010925	53.3634	0.7199	2396
s2_t0_r1	EFG_STRMK	B2FQ42	Elongation factor G	77805	5.0464	8877.01	32	54	31.2763	4.3486	276	21	2	12.0481	0.0133553	96.8788	7.5591	50
s2_t0_r1	RL9_STRMK	B2FKJ7	50S ribosomal protein L9	15719	5.0713	8860.95	22	15	54.3624	4.556	132	7	0	11.9351	0.0103582	97.0306	1.5262	217
s2_t0_r1	RL24_STRMK	B2FQJ5	50S ribosomal protein L24	11159	10.6655	8239.25	16	9	47.619	5.7439	127	7	2	13.8322	0.01378	60.4524	0.675	201
s2_t0_r1	RL23_STRMK	B2FQ47	50S ribosomal protein L23	11106	10.4312	8023.53	9	4	56.5657	9.495	62	5	0	11.953	0.010085	64.3334	0.715	200
s2_t0_r1	RL6_STRMK	B2FQJ9	50S ribosomal protein L6	18333	10.0474	7911.7	12	14	31.6092	5.057	100	6	0	13.107	0.0120974	80.1162	1.4697	215
s2_t0_r1	B2FPY7_STRMK	B2FPY7	Putative alkyl hydroperoxide reductase subunit c	20588	5.6895	7864.6	8	15	36.3636	15.9579	72	7	0	14.5001	0.0128936	31.1239	0.6447	1425
s2_t0_r1	RL17_STRMK	B2FQK9	50S ribosomal protein L17	14299	10.8193	7087.4	2	9	19.685	0.9485	29	2	0	12.6235	0.00938829	25.945	0.3727	194
s2_t0_r1	B2FLF0_STRMK	B2FLF0	Putative cold shock protein	7689	9.5347	7001.94	8	8	59.4203	4.4942	46	5	0	14.2	0.0146626	41.9865	0.3231	509
s2_t0_r1	B2FQL7_STRMK	B2FQL7	Peptidyl prolyl cis trans isomerase	17553	5.7173	6621.17	10	11	31.9018	5.9285	74	7	1	15.345	0.015006	46.9407	0.8272	3826
s2_t0_r1	RS4_STRMK	B2FQK7	30S ribosomal protein S4	23117	10.2788	6414.59	17	16	46.4115	6.4106	102	10	0	14.1302	0.0122747	32.2465	0.7496	245
s2_t0_r1	B2FHF0_STRMK	B2FHF0	Putative uncharacterized protein	20996	5.7451	6367.66	16	12	37.1728	5.5701	91	8	1	15.1611	0.0158639	71.1939	1.4957	1653
s2_t0_r1	B2FRS2_STRMK	B2FRS2	Succinyl CoA ligase ADP forming subunit alpha	29596	6.4175	6277.78	11	15	26.8041	4.0632	79	5	1	15.1696	0.0155115	63.1107	1.887	4273
s2_t0_r1	B2FT86_STRMK	B2FT86	Conserved hypothetical TPR repeat family protein	43179	7.5249	6043.81	20	31	32.6582	6.1025	159	15	1	11.8796	0.0115817	50.3823	2.1768	4052
s2_t0_r1	RS2_STRMK	B2FIA9	30S ribosomal protein S2	29559	8.9692	6005.1	17	28	41.791	10.7778	128	11	1	14.3613	0.0116348	84.1321	2.4933	244
s2_t0_r1	B2FNJ1_STRMK	B2FNJ1	Putative pili chaperone protein	26080	5.9092	5782.2	11	13	28.0992	3.2488	94	7	0	14.3794	0.0121708	48.683	1.2732	4238
s2_t0_r1	ENO_STRMK	B2FK88	Enolase	45698	4.8457	5409.87	19	29	47.4419	9.1372	146	17	0	15.4739	0.0119989	30.0215	1.3745	55
s2_t0_r1	EFP_STRMK	B2FMF6	Elongation factor P	20725	4.6421	5074.73	3	11	11.1702	0.3336	32	2	0	14.1711	0.0127186	58.6824	1.2203	52
s2_t0_r1	HEMTB_STRMK	B2FJ68	Bacteriohemerythrin	17905	5.6367	5012.88	8	14	28.1046	12.6443	60	6	1	13.7249	0.0133588	30.503	0.5483	88
s2_t0_r1	RPOA_STRMK	B2FQK8	DNA directed RNA polymerase subunit alpha	36293	5.4902	4991.44	22	29	35.5422	4.8623	134	12	1	13.2421	0.0121377	81.1494	2.9562	225
s2_t0_r1	B2FRM9_STRMK	B2FRM9	Protein tolB	47149	9.646	4979.17	19	34	34.8519	9.7397	139	15	1	16.7838	0.0132262	31.3964	1.4812	4253
s2_t0_r1	RL5_STRMK	B2FQJ6	50S ribosomal protein L5	20170	10.2598	4872.31	10	17	27.2222	5.0606	58	6	0	9.0128	0.00993258	30.9679	0.6268	214
s2_t0_r1	NDK_STRMK	B2FNQ5	Nucleoside diphosphate kinase	15314	5.5444	4674.36	19	17	34.0426	3.3715	97	5	0	11.4879	0.0100421	76.9934	1.1799	142
s2_t0_r1	B2FQU5_STRMK	B2FQU5	Putative flagellin	41407	4.9658	4511.14	19	31	35.9606	5.881	139	15	1	13.4374	0.0138373	27.9693	1.1588	457
s2_t0_r1	RL11_STRMK	B2FQ34	50S ribosomal protein L11	14898	10.4048	4426.75	9	14	39.4366	10.6538	54	5	0	13.3278	0.0141391	59.2601	0.8868	190
s2_t0_r1	ATPE_STRMK	B2FHY7	ATP synthase epsilon chain	15108	5.1064	4097.08	3	9	21.4286	4.3996	34	3	0	9.0358	0.0100186	25.9124	0.3932	15
s2_t0_r1	B2FMP5_STRMK	B2FMP5	Putative electron transfer flavoprotein subunit alpha	31330	5.2236	4045.73	11	22	36.5385	3.2248	73	7	0	12.3562	0.0145078	32.7807	1.0295	4293
s2_t0_r1	RS16_STRMK	B2FUB3	30S ribosomal protein S16	9649	10.9526	4040.39	3	7	24.4186	22.7716	27	3	0	16.6419	0.0120966	32.3777	0.3126	238
s2_t0_r1	KAD_STRMK	B2FT48	Adenylate kinase	19901	4.8164	4036.44	9	11	42.246	3.296	59	7	0	13.2719	0.0106415	32.3311	0.6438	107
s2_t0_r1	RL10_STRMK	B2FQ36	50S ribosomal protein L10	18447	5.6631	3750.67	10	14	25.2809	4.9353	49	4	0	14.0472	0.0106185	17.3947	0.3211	189
s2_t0_r1	RL4_STRMK	B2FQ46	50S ribosomal protein L4	21623	10.0474	3743.5	9	17	33.3333	7.8357	68	7	0	12.722	0.0118447	48.6486	1.0554	213
s2_t0_r1	RPOZ_STRMK	B2FT05	DNA directed RNA polymerase subunit omega	11139	4.2598	3728.38	6	8	25.2525	3.218	46	4	1	18.1251	0.0171303	24.6305	0.2759	228
s2_t0_r1	B2FJA4_STRMK	B2FJA4	Putative uncharacterized protein	9508	4.749	3694.4	7	9	80.8989	13.4315	52	7	1	19.2461	0.016204	14.1479	0.1346	3927
s2_t0_r1	B2FT63_STRMK	B2FT63	Putative inorganic pyrophosphatase	19590	5.0757	3690.51	5	16	15.7303	6.1784	46	6	0	16.1079	0.0119881	41.3778	0.8182	2764
s2_t0_r1	B2FIF8_STRMK	B2FIF8	Peptidyl prolyl cis trans isomerase	25099	9.6636	3631.58	10	15	24.4635	12.1052	81	8	2	15.0563	0.0122537	43.5311	1.0933	1044
s2_t0_r1	B2FTA7_STRMK	B2FTA7	Putative septum site determining protein	28813	5.0947	3590.38	11	26	39.4052	16.4713	99	13	1	16.7586	0.0125842	26.1648	0.7588	2884
s2_t0_r1	B2FQ33_STRMK	B2FQ33	Transcription antitermination protein nusG	21200	5.4302	3197.28	4	14	15.0538	3.4824	27	3	0	11.7941	0.0122888	15.9643	0.3387	3020
s2_t0_r1	B2FQM8_STRMK	B2FQM8	Putative outer membrane protein	39466	4.6069	3126.77	20	28	37.7049	3.658	151	15	2	15.7919	0.0132534	28.1581	1.1184	1974
s2_t0_r1	B2FI93_STRMK	B2FI93	Putative two component transcriptional regulator response regulatory protein	25357	5.0054	3011.84	7	18	33.4802	15.9439	53	7	0	17.3812	0.0118056	21.1579	0.538	2993
s2_t0_r1	B2FR63_STRMK	B2FR63	Putative uncharacterized protein	15238	5.3804	3008.6	6	11	33.5821	10.0852	61	8	2	17.4467	0.0179646	8.9705	0.1368	3690
s2_t0_r1	B2FLH1_STRMK	B2FLH1	Superoxide dismutase	22661	5.5166	2968.5	10	15	15.2709	12.6859	54	6	0	14.0635	0.0117102	63.2824	1.435	1540
s2_t0_r1	PYGM_RABIT	P00489	Glycogen phosphorylase muscle form OS Oryctolagus cuniculus GN PYGM PE 1 SV 3	97227	6.7954	2952.42	45	76	27.6394	10.2125	288	34	3	17.1457	0.015785	50	4.8901	4371
s2_t0_r1	RS17_STRMK	B2FQJ3	30S ribosomal protein S17	10104	10.103	2914.04	6	7	16.8539	4.0362	30	2	0	13.5984	0.00833205	61.41	0.6244	239
s2_t0_r1	B2FKJ9_STRMK	B2FKJ9	30S ribosomal protein S6	15487	4.5864	2863.28	22	11	27.2059	4.3057	134	8	3	12.9989	0.013926	68.5258	1.0619	777
s2_t0_r1	ATPB_STRMK	B2FHY8	ATP synthase subunit beta	50783	4.9189	2849.87	17	37	23.5043	4.8167	118	12	0	14.1251	0.0154726	71.7423	3.6497	13
s2_t0_r1	RL13_STRMK	B2FJU4	50S ribosomal protein L13	16098	10.0649	2844.64	10	11	30.2817	3.495	60	5	0	13.9812	0.0110955	48.1261	0.7752	191
s2_t0_r1	B2FR50_STRMK	B2FR50	Putative ferritin DPS family DNA binding protein	20285	6.52	2825.06	11	14	31.8681	11.1834	63	6	0	13.7459	0.0108545	33.6733	0.6854	1186
s2_t0_r1	B2FLB8_STRMK	B2FLB8	Putative isomerase	37095	9.668	2818.93	10	23	26.3456	10.2568	79	9	2	15.0284	0.0119043	17.2918	0.6428	780
s2_t0_r1	RS15_STRMK	B2FN87	30S ribosomal protein S15	10032	10.7153	2794.38	3	8	31.3953	2.3637	21	2	0	8.7052	0.0128844	18.3521	0.1842	237
s2_t0_r1	B2FPW8_STRMK	B2FPW8	Putative hypoxanthine phosphoribosyltransferase	20252	5.2017	2686.22	6	18	50	2.6478	45	7	0	15.6112	0.0126582	13.896	0.2832	2267
s2_t0_r1	RS5_STRMK	B2FQK1	30S ribosomal protein S5	19274	10.7813	2663.72	15	14	35	6.1473	78	9	1	11.2521	0.0135278	50.6026	0.9759	246
s2_t0_r1	B2FHE8_STRMK	B2FHE8	Putative transmembrane protein	9668	10.1792	2582	7	8	45.5556	4.6922	45	4	0	14.5985	0.0128188	23.7968	0.2316	1060
s2_t0_r1	RL27_STRMK	B2FTD2	50S ribosomal protein L27	9198	11.2017	2573.44	5	6	39.0805	3.5209	40	5	1	12.8291	0.0158468	19.5335	0.1798	202
s2_t0_r1	B2FNJ0_STRMK	B2FNJ0	Putative fimbrial adhesin protein	17194	6.4614	2546.77	4	10	18.9349	3.4201	30	3	0	17.4103	0.0125351	23.2962	0.4035	2680
s2_t0_r1	PNP_STRMK	B2FN86	Polyribonucleotide nucleotidyltransferase	75334	5.2617	2542.74	23	57	24.6439	4.5374	162	20	0	13.8426	0.0129112	40.9983	3.0952	161
s2_t0_r1	RIMP_STRMK	B2FN92	Ribosome maturation factor rimP	21190	4.7666	2502.05	5	13	17.3469	2.5811	30	3	0	12.8332	0.0116786	15.5164	0.3299	187
s2_t0_r1	B2FNJ3_STRMK	B2FNJ3	Putative fimbria adhesin protein	35984	9.271	2414.99	17	23	36.8421	3.7312	108	13	4	15.4192	0.0131566	19.6444	0.7118	2832
s2_t0_r1	B2FLE4_STRMK	B2FLE4	Putative outer membrane antigen protein	28921	8.1753	2374.09	13	22	47.1429	4.3962	104	13	1	15.0761	0.0120766	23.0966	0.671	1834
s2_t0_r1	B2FPY3_STRMK	B2FPY3	Putative transaldolase B	33943	4.7959	2316.75	9	29	31.1321	9.2378	69	11	0	18.3693	0.0131149	19.2686	0.6589	1552
s2_t0_r1	B2FQ73_STRMK	B2FQ73	Transcription elongation factor greA 1	17228	4.8911	2314.18	5	19	28.481	14.5267	48	7	0	17.6939	0.0125757	14.4197	0.2486	878
s2_t0_r1	B2FPW6_STRMK	B2FPW6	Putative cold shock protein	7274	5.5107	2276.75	6	5	39.7059	4.6491	35	4	1	14.9266	0.014549	31.9147	0.2323	3963
s2_t0_r1	RL14_STRMK	B2FQJ4	50S ribosomal protein L14	13415	10.5835	2232.93	11	12	45.082	4.1796	53	8	0	16.367	0.0132774	24.1799	0.326	192
s2_t0_r1	B2FRM8_STRMK	B2FRM8	Putative peptidoglycan associated lipoprotein	18603	6.9741	2227.49	6	14	37.7907	4.386	42	4	0	15.4178	0.0132139	20.1053	0.38	743
s2_t0_r1	B2FSF0_STRMK	B2FSF0	Fructose bisphosphate aldolase	36262	4.8384	2214.05	8	25	15.5689	5.136	47	6	0	16.2231	0.0145074	14.4359	0.5296	2450
s2_t0_r1	B2FQQ5_STRMK	B2FQQ5	Putative isocitrate isopropylmalate dehydrogenase	35613	5.5122	2184.91	3	16	12.2754	10.4748	40	5	0	14.1889	0.0106113	22.6891	0.8137	4232
s2_t0_r1	B2FSI7_STRMK	B2FSI7	Citrate synthase	46330	5.2456	2170.48	10	28	21.1765	11.8568	83	10	0	16.5855	0.0119939	38.4108	1.7851	1123
s2_t0_r1	B2FQU6_STRMK	B2FQU6	Putative flagellin	39862	5.4829	2138.04	12	29	23.1959	11.6868	110	17	3	13.3538	0.0143825	0	0	559
s2_t0_r1	B2FJ51_STRMK	B2FJ51	Putative uncharacterized protein	12183	5.5723	2120.55	7	14	45.4545	4.417	39	5	0	14.0663	0.0144121	17.7357	0.2162	1726
s2_t0_r1	TIG_STRMK	B2FQR1	Trigger factor	47968	4.8076	2106.96	19	37	27.8422	6.9979	118	18	0	18.2517	0.0112617	24.7951	1.1901	285
s2_t0_r1	B2FTS4_STRMK	B2FTS4	Putative uncharacterized protein pcm	23367	4.6641	2105.87	8	20	27.4419	2.1091	39	5	0	12.8988	0.0106989	16.6495	0.3912	3031
s2_t0_r1	B2FP29_STRMK	B2FP29	Peptidyl prolyl cis trans isomerase	17488	5.8345	2032.08	5	17	20.625	10.0674	37	4	0	20.5363	0.0141806	42.9418	0.7515	1833
s2_t0_r1	B2FN91_STRMK	B2FN91	Putative N utilization substance protein A	54970	4.2773	1955.24	17	38	18.0914	4.9531	93	15	1	14.2087	0.0116957	16.0088	0.8824	869
s2_t0_r1	B2FNZ9_STRMK	B2FNZ9	Putative aspartate semialdehyde dehydrogenase	36745	5.0273	1948.94	9	27	29.2398	4.16	71	7	0	13.3011	0.0113965	17.9832	0.6622	1150
s2_t0_r1	B2FQ05_STRMK	B2FQ05	Branched chain amino acid aminotransferase	39611	5.9282	1931.46	11	31	24.7253	7.168	78	12	1	18.6829	0.0126929	13.6315	0.5426	1426
s2_t0_r1	B2FTV4_STRMK	B2FTV4	Putative glutaredoxin	32585	4.5278	1870.47	11	24	21.1039	3.9046	72	10	1	16.4612	0.0108336	20.4998	0.6708	3149
s2_t0_r1	B2FP55_STRMK	B2FP55	Conserved hypothetical exported protein	30746	5.877	1818.1	7	19	18.1818	4.0997	44	7	2	15.2245	0.0129238	12.434	0.3825	1253
s2_t0_r1	B2FJQ9_STRMK	B2FJQ9	Thioredoxin	11742	5.8389	1816.77	5	9	33.0275	2.1742	38	3	0	14.4126	0.0114117	20.2843	0.2406	894
s2_t0_r1	RL16_STRMK	B2FQ52	50S ribosomal protein L16	15501	11.1152	1784.81	1	9	7.2993	7.4969	26	5	0	17.3699	0.0150581	6.101	0.0946	193
s2_t0_r1	B2FQK3_STRMK	B2FQK3	50S ribosomal protein L15	15043	11.2148	1720.38	3	11	15.6463	11.8262	30	4	0	17.6752	0.0132331	17.1329	0.2579	2897
s2_t0_r1	B2FI82_STRMK	B2FI82	Putative enoyl CoA hydratase isomerase	28119	5.8755	1685.07	12	25	26.0377	6.0765	61	9	0	14.1306	0.0127577	17.6766	0.5014	2760
s2_t0_r1	ATPD_STRMK	B2FHZ1	ATP synthase subunit delta	18301	5.1973	1667.04	5	15	24.5714	11.4153	42	5	0	17.493	0.0123026	14.6331	0.268	14
s2_t0_r1	B2FSF6_STRMK	B2FSF6	Putative glyceraldehyde 3 phosphate dehydrogenase	36004	5.4565	1651.79	12	29	19.7605	11.8013	106	15	5	19.0171	0.0131499	18.6575	0.6775	1952
s2_t0_r1	RRF_STRMK	B2FIA5	Ribosome recycling factor	20362	9.5376	1594.36	7	17	15.2174	4.6222	47	6	0	15.6064	0.0117879	31.6349	0.6446	230
s2_t0_r1	RS13_STRMK	B2FQK5	30S ribosomal protein S13	13320	11.7656	1553.18	4	11	25.4237	8.5894	31	5	0	18.3906	0.012643	9.7088	0.1305	235
s2_t0_r1	NUSB_STRMK	B2FNL4	N utilization substance protein B homolog	17938	9.019	1513.5	3	16	20.7547	16.1352	42	9	1	18.9948	0.0160592	14.693	0.2637	149
s2_t0_r1	B2FKK1_STRMK	B2FKK1	Putative uncharacterized protein Putative iron sulfur cluster assembly protein	11913	4.5205	1483.82	3	10	20.5357	5.6292	14	2	0	7.6919	0.0135269	7.5626	0.0914	2689
s2_t0_r1	RS8_STRMK	B2FQJ8	30S ribosomal protein S8	14313	10.2041	1473.2	8	13	34.8485	6.0463	41	5	0	12.7466	0.0116765	47.014	0.6761	248
s2_t0_r1	GRPE_STRMK	B2FMY4	Protein grpE	18599	4.7256	1386.17	10	15	18.7135	6.2997	46	5	0	14.6473	0.0125155	14.6967	0.2735	82
s2_t0_r1	Y4048_STRMK	B2FUT0	UPF0250 protein Smlt4048	10504	6.2153	1357.55	2	7	11.9565	2.7665	10	1	0	14.3582	0.0114103	12.2906	0.1292	308
s2_t0_r1	B2FLD2_STRMK	B2FLD2	Putative dihydrolipoamide succinyltransferase E2 component	41992	5.6133	1326.74	9	29	17	10.9866	91	11	1	16.2543	0.0132164	25.343	1.0649	1156
s2_t0_r1	B2FI84_STRMK	B2FI84	Putative 3 hydroxyisobutyrate dehydrogenase	29819	5.436	1313.29	4	18	17.9054	15.0543	34	4	0	18.3146	0.0196183	22.675	0.6805	3676
s2_t0_r1	RL22_STRMK	B2FQ50	50S ribosomal protein L22	12321	11.0947	1273.33	3	6	24.7788	5.6123	21	3	0	14.4871	0.0113582	15.0899	0.1861	199
s2_t0_r1	B2FHX5_STRMK	B2FHX5	Putative CBS domain protein	15432	6.0864	1268.22	3	18	28.6713	3.4429	17	4	0	18.9249	0.016187	8.0066	0.1236	3934
s2_t0_r1	B2FKR6_STRMK	B2FKR6	Putative uncharacterized protein	9312	4.6465	1243.01	4	13	22.8916	12.708	19	4	0	19.5181	0.013299	2.9872	0.0278	4088
s2_t0_r1	B2FI85_STRMK	B2FI85	Putative organic hydroperoxide resistance protein	14504	4.8779	1238.39	5	12	26.2411	5.2548	32	3	0	18.6593	0.0133678	18.2363	0.2668	2289
s2_t0_r1	B2FRQ3_STRMK	B2FRQ3	Putative MltA scaffolding protein	28324	8.5005	1184.23	4	19	16.1654	2.9268	32	6	1	13.9288	0.0136237	8.259	0.2345	2330
s2_t0_r1	B2FRW6_STRMK	B2FRW6	Putative OstA family protein	19429	9.7573	1163.21	5	12	22.4044	2.3418	28	4	0	12.7214	0.0130952	7.5207	0.1462	609
s2_t0_r1	B2FMP6_STRMK	B2FMP6	Putative electron transfer flavoprotein subunit beta	26747	6.2095	1136.73	7	18	20.1613	13.3917	59	7	0	18.0031	0.0147988	22.2773	0.5962	3921
s2_t0_r1	B2FT80_STRMK	B2FT80	Putative DNA polymerase III beta subunit	40731	5.0288	1131.03	9	38	12.8415	9.9042	67	12	1	17.4732	0.0123434	15.0227	0.6131	1396
s2_t0_r1	B2FI83_STRMK	B2FI83	Putative enoyl CoA hydratase	41373	4.9541	1118.87	6	26	16.1125	1.4882	32	6	0	16.3476	0.0115199	10.0041	0.417	3047
s2_t0_r1	B2FPR9_STRMK	B2FPR9	Putative thioredoxin protein	30715	4.3286	1107.69	7	23	20.7018	13.1365	57	9	1	19.019	0.0164312	12.1302	0.3742	3646
s2_t0_r1	B2FPC3_STRMK	B2FPC3	Adenosylhomocysteinase	52827	5.3584	1089.39	9	38	17.4636	12.4344	66	10	0	11.8692	0.0132716	16.573	0.8836	1630
s2_t0_r1	B2FQ51_STRMK	B2FQ51	30S ribosomal protein S3	27574	10.5513	1073.67	5	22	16.8033	2.8557	30	5	0	12.3036	0.0101738	14.6659	0.4047	2155
s2_t0_r1	B2FL86_STRMK	B2FL86	Putative succinate dehydrogenase flavoprotein subunit	64990	5.9883	1064.99	6	44	8.2215	9.7343	86	11	4	19.2922	0.013538	16.4397	1.0794	2204
s2_t0_r1	B2FP85_STRMK	B2FP85	Putative ABC transporter toluene tolerance exported protein	23744	10.2861	1063.18	9	18	22.7273	1.8739	51	7	0	14.2766	0.0111441	21.0307	0.4997	675
s2_t0_r1	B2FLE9_STRMK	B2FLE9	Putative outer membrane antigen lipoprotein	16442	9.4438	1052.92	4	10	17.6829	5.4233	30	5	0	14.5588	0.0122958	16.9476	0.2817	773
s2_t0_r1	B2FUU0_STRMK	B2FUU0	Putative rod shape determining protein	37180	5.5356	1041.24	4	26	14.6552	13.407	56	8	0	17.813	0.0131506	11.8245	0.4426	1893
s2_t0_r1	SUCC_STRMK	B2FRS3	Succinyl CoA ligase ADP forming subunit beta	41223	4.7373	1036.87	4	25	8.7404	10.0723	46	7	0	17.5818	0.0141237	19.9664	0.827	263
s2_t0_r1	B2FN99_STRMK	B2FN99	Conserved hypothetical exported protein	15630	9.8672	1005.85	2	14	14.3836	13.765	45	7	1	21.3814	0.0158044	6.8804	0.1084	2263
s2_t0_r1	B2FUV6_STRMK	B2FUV6	ATP dependent protease ATPase subunit HslU	50777	5.5093	999.42	6	44	14.6608	5.0678	95	15	1	18.7232	0.0147267	14.0799	0.7162	1416
s2_t0_r1	RPIA_STRMK	B2FT30	Ribose 5 phosphate isomerase A	23260	5.5459	972.71	3	18	9.3023	3.7039	22	4	1	17.2664	0.0118445	11.9766	0.2815	224
s2_t0_r1	B2FR06_STRMK	B2FR06	Putative heat shock chaperonin	32000	4.5571	966.176	4	23	10.101	10.4208	26	5	0	17.9761	0.0119327	5.8371	0.1889	3687
s2_t0_r1	B2FJN7_STRMK	B2FJN7	Putative biotin carboxylase	49210	6.5786	945.909	4	31	10.1099	4.2924	41	7	0	19.0188	0.0115678	11.6698	0.5793	2491
s2_t0_r1	B2FQQ3_STRMK	B2FQQ3	Putative glutaredoxin	10875	6.0908	945.179	2	9	19	3.6039	20	3	0	13.9765	0.0116158	17.3688	0.191	2643
s2_t0_r1	SYM_STRMK	B2FPT0	Methionyl tRNA synthetase	74923	5.7363	935.847	8	57	14.3064	8.2011	105	18	1	18.919	0.0142178	13.3213	1.0055	273
s2_t0_r1	B2FRQ4_STRMK	B2FRQ4	Putative heat shock chaperone ClpB	95237	5.1782	934.792	12	67	11.4983	6.8072	108	17	0	16.8061	0.0122544	16.8601	1.6086	2395
s2_t0_r1	B2FPG7_STRMK	B2FPG7	Putative survival protein SurA	48561	5.2148	926.869	9	31	12.7517	11.9586	77	13	1	18.8445	0.0155968	13.721	0.6667	1280
s2_t0_r1	B2FPD8_STRMK	B2FPD8	Putative ribokinase	32604	4.793	926.802	2	22	8.0997	4.5878	35	6	1	15.4163	0.0113276	11.5661	0.38	747
s2_t0_r1	B2FL62_STRMK	B2FL62	Conserved hypothetical exported protein	17195	9.1143	888.391	2	10	6.4327	2.2458	25	2	0	20.2236	0.00865635	8.3918	0.1449	3463
s2_t0_r1	ATPF_STRMK	B2FHZ2	ATP synthase subunit b	17118	5.3672	843.733	6	16	26.9231	4.3609	70	8	3	18.189	0.0147562	7.9208	0.1357	16
s2_t0_r1	MTND_STRMK	B2FPP3	Acireductone dioxygenase	20752	4.5938	839.075	1	12	7.5676	5.5543	20	2	0	13.1496	0.0139449	9.6183	0.2003	137
s2_t0_r1	B2FP88_STRMK	B2FP88	Glutathione peroxidase	19504	4.5103	821.753	2	13	6.0773	10.4767	18	3	0	24.8323	0.014454	10.4779	0.2057	2211
s2_t0_r1	B2FPA8_STRMK	B2FPA8	Cell division protein ftsZ	42308	4.5674	813.599	5	26	11.6788	3.5291	48	7	1	16.5219	0.0123196	11.9946	0.5092	4255
s2_t0_r1	B2FLW5_STRMK	B2FLW5	Conserved hypothetical exported protein	17581	4.8032	810.471	4	16	14.1104	6.3191	29	3	0	17.1243	0.0210679	10.8205	0.191	1769
s2_t0_r1	B2FUW0_STRMK	B2FUW0	Diaminopimelate epimerase	29741	5.4141	786.533	2	18	7.7739	15.6834	33	6	0	19.0526	0.0166885	4.4452	0.1336	3655
s2_t0_r1	GPMA_STRMK	B2FHH6	2 3 bisphosphoglycerate dependent phosphoglycerate mutase	28061	6.3457	780.809	1	23	6.0241	14.1698	50	8	1	21.9831	0.0146026	11.9569	0.3357	81
s2_t0_r1	B2FNY2_STRMK	B2FNY2	Putative flavonol synthase dioxygenase	36259	5.8184	775.183	3	27	10.4615	20.6122	34	7	0	18.8063	0.0141911	16.509	0.5999	3088
s2_t0_r1	RBFA_STRMK	B2FN89	Ribosome binding factor A	14539	6.2593	772.601	3	17	21.2598	6.5745	28	5	0	15.4019	0.016429	10.2963	0.1498	176
s2_t0_r1	B2FU11_STRMK	B2FU11	Putative aspartate aminotransferase	42943	5.8184	761.109	2	33	7.5	6.5248	45	8	0	21.0709	0.0108446	6.4329	0.2775	1405
s2_t0_r1	B2FKT0_STRMK	B2FKT0	Putative TonB dependent receptor protein	83725	5.7437	742.498	6	43	5.5699	12.5714	114	18	2	17.6661	0.0148936	12.2218	1.0253	4161
s2_t0_r1	B2FTW1_STRMK	B2FTW1	Putative uncharacterized protein	12544	5.1182	732.158	1	10	7.1429	3.0854	16	3	0	15.6805	0.0177494	6.9735	0.0875	4259
s2_t0_r1	B2FJV0_STRMK	B2FJV0	Putative uncharacterized protein	21020	6.0674	712.298	2	13	13.1579	8.0173	32	5	0	21.0256	0.0140265	15.9319	0.3351	1884
s2_t0_r1	B2FS16_STRMK	B2FS16	Putative osmotically inducible protein C	14971	5.8726	703.344	2	9	9.0909	3.9321	35	5	1	21.9342	0.0150861	5.192	0.0784	3808
s2_t0_r1	B2FME8_STRMK	B2FME8	Putative DNA binding protein regulator	40719	10.7344	695.315	5	35	8.2474	11.0738	69	12	0	18.8177	0.0143307	17.0537	0.6958	881
s2_t0_r1	B2FS02_STRMK	B2FS02	Putative acetyltransferase	19473	4.7798	684.24	3	17	7.8212	14.2128	35	5	0	19.399	0.014868	8.2387	0.161	413
s2_t0_r1	RS9_STRMK	B2FJU3	30S ribosomal protein S9	14407	11.499	682.443	2	12	15.3846	6.9646	16	3	1	16.3477	0.0121477	21.2978	0.307	249
s2_t0_r1	B2FQL6_STRMK	B2FQL6	Putative GTP binding protein	68024	5.1665	680.152	6	48	7.4797	13.0808	56	9	1	17.1732	0.0144064	17.0282	1.16	2157
s2_t0_r1	B2FT51_STRMK	B2FT51	Putative uncharacterized protein	17966	9.375	678.302	2	11	8.3832	7.1669	27	5	0	18.3821	0.0137661	9.1896	0.1673	3877
s2_t0_r1	B2FQY3_STRMK	B2FQY3	Thioredoxin reductase	34801	5.6484	638.788	3	20	5.5728	5.338	28	5	0	16.9546	0.0154264	8.3683	0.2933	861
s2_t0_r1	B2FKN2_STRMK	B2FKN2	Putative 4 hydroxyphenylpyruvate dioxygenase	40050	4.9131	627.605	5	26	6.4607	7.5565	68	8	0	17.6686	0.0162675	17.2408	0.6959	1624
s2_t0_r1	EFPL_STRMK	B2FQ58	Elongation factor P like protein	20645	4.2334	620.859	1	9	6.9149	3.4204	24	3	1	12.4744	0.00951676	17.6438	0.3645	51
s2_t0_r1	FABA_STRMK	B2FLR1	3 hydroxydecanoyl acyl carrier protein dehydratase	19129	6.3545	619.43	2	15	9.9415	7.2606	27	5	0	16.1942	0.0129123	19.7347	0.3811	61
s2_t0_r1	B2FIM3_STRMK	B2FIM3	Putative orn arg lys decarboxylase	84963	5.7656	600.803	6	54	5.7743	9.1238	91	14	0	17.7251	0.01379	17.7628	1.5152	801
s2_t0_r1	B2FLW2_STRMK	B2FLW2	Chaperone protein htpG	69760	4.8794	593.944	5	63	5.7143	7.3812	101	17	1	17.4477	0.0150465	11.0117	0.7687	4314
s2_t0_r1	PGK_STRMK	B2FSF3	Phosphoglycerate kinase	40895	4.6948	578.636	2	32	7.6726	8.193	48	8	0	18.5675	0.012325	9.5675	0.3926	158
s2_t0_r1	METK_STRMK	B2FPC7	S adenosylmethionine synthase	43693	8.4683	576.187	3	33	6.2035	4.584	42	6	1	17.3157	0.011892	8.1622	0.3587	125
s2_t0_r1	B2FTB2_STRMK	B2FTB2	Conserved hypothetical exported protein	39043	6.1187	554.787	1	39	2.521	15.2636	74	12	0	21.5971	0.0146824	11.0453	0.4321	2766
s2_t0_r1	THIG_STRMK	B2FSD0	Thiazole synthase	27931	5.3716	534.399	1	24	3.0303	5.5917	37	8	0	18.1019	0.0151526	10.6865	0.3011	284
s2_t0_r1	B2FMC5_STRMK	B2FMC5	Putative cytochrome D ubiquinol oxidase subunit I	59229	7.0459	525.619	3	24	4.9149	2.1251	21	2	0	14.7589	0.0147537	15.1215	0.898	812
s2_t0_r1	B2FMF0_STRMK	B2FMF0	Putative amidohydrolase	49273	5.5854	519.876	3	34	6.4732	2.1979	42	7	1	16.8952	0.0123062	11.2073	0.5564	1298
s2_t0_r1	B2FME1_STRMK	B2FME1	Argininosuccinate synthase	43596	5.2148	513.201	2	30	3.0151	13.9437	19	5	0	16.8978	0.0130399	4.2006	0.184	3735
s2_t0_r1	B2FQG7_STRMK	B2FQG7	Putative curved DNA binding protein	31757	6.1567	510.762	1	19	6.0606	14.0715	34	6	0	20.8028	0.017195	7.9544	0.2528	3803
s2_t0_r1	B2FIA6_STRMK	B2FIA6	Putative uridylate kinase	26031	5.4126	507.282	2	19	4.1322	13.6614	32	4	0	19.8258	0.0144814	10.111	0.2639	3116
s2_t0_r1	DAPA_STRMK	B2FL61	Dihydrodipicolinate synthase	30812	5.8623	497.037	1	19	6.0606	1.8196	11	2	0	19.6754	0.0144334	7.3755	0.2287	36
s2_t0_r1	B2FUE8_STRMK	B2FUE8	Putative diaminobutyrate 2 oxoglutarate aminotransferase	52090	5.7759	478.674	1	33	2.5751	12.9517	41	8	0	17.8881	0.0181985	10.9343	0.5718	3678
s2_t0_r1	GLYA_STRMK	B2FNK2	Serine hydroxymethyltransferase	44950	6.1201	422.598	4	33	4.0767	21.2961	53	8	0	19.1566	0.0107727	12.7799	0.577	79
s2_t0_r1	B2FKN8_STRMK	B2FKN8	Putative pyruvate dehydrogenase E1 component alpha subunit	39444	5.1299	420.932	1	38	3.3333	9.7555	60	9	1	20.6295	0.0151484	6.1886	0.2467	3442
s2_t0_r1	B2FLG2_STRMK	B2FLG2	Putative peptidyl dipeptidase oligopeptidase	78196	6.7383	418.847	3	57	3.7921	16.5418	87	15	4	18.9768	0.0160654	13.1784	1.0311	3101
s2_t0_r1	B2FQ71_STRMK	B2FQ71	Putative carbamoyl phosphate synthase small chain	42324	5.5635	411.469	2	18	2.2901	18.7069	20	4	0	15.9619	0.0129996	5.4544	0.2319	952
s2_t0_r1	B2FHJ5_STRMK	B2FHJ5	Putative phosphodiesterase nucleotide pyrophosphatase	44842	6.3794	405.555	1	27	2.6442	19.7889	27	6	0	17.4855	0.0150071	4.4255	0.1996	425
s2_t0_r1	RPOC_STRMK	B2FQ39	DNA directed RNA polymerase subunit beta	155189	6.6885	344.825	1	126	0.7112	12.7125	158	31	3	19.6295	0.0144915	7.125	1.1109	227
s2_t0_r1	B2FI80_STRMK	B2FI80	DntE	53409	5.5151	342.808	2	30	2.1956	17.7892	43	9	0	19.4409	0.0139082	5.0057	0.2689	2759
s2_t0_r1	B2FR88_STRMK	B2FR88	Putative malonyl CoA acyl carrier protein transacylase	32473	5.1211	342.013	1	16	3.8217	8.3023	15	2	0	12.4824	0.0115703	15.7442	0.5143	3260
s2_t0_r1	B2FRX9_STRMK	B2FRX9	Conserved hypothetical exported protein	41746	9.5654	341.243	2	26	3.0303	5.9413	18	3	0	18.2827	0.0152051	6.8233	0.285	1596
s2_t0_r1	B2FKK2_STRMK	B2FKK2	Asparaginyl tRNA synthetase	51918	5.1533	309.196	2	41	2.1552	6.4762	41	8	0	21.4085	0.0143007	11.0133	0.5753	3128
s2_t0_r1	RPOB_STRMK	B2FQ38	DNA directed RNA polymerase subunit beta	154635	5.2061	249.917	1	111	0.7925	16.2392	89	19	2	19.4486	0.0151921	5.9602	0.9239	226
s2_t0_r1	SYA_STRMK	B2FL33	Alanyl tRNA synthetase	94760	5.0947	182.488	2	65	0.907	16.2064	67	11	2	19.4732	0.0124519	11.428	1.0875	265
s2_t0_r2	RS7_STRMK	B2FQ41	30S ribosomal protein S7	17439	10.6143	27256.5	23	13	50.9554	7.3036	168	10	2	14.8333	0.0148332	557.876	9.735	247
s2_t0_r2	RL9_STRMK	B2FKJ7	50S ribosomal protein L9	15719	5.0713	26716.4	25	15	89.9329	8.6001	185	12	0	10.81	0.0130992	98.5737	1.5505	217
s2_t0_r2	B2FQ31_STRMK	B2FQ31	Elongation factor Tu	42934	5.1914	24573.5	39	29	51.7677	6.0009	326	18	1	11.8851	0.0156954	401.309	17.2865	316
s2_t0_r2	ALBU_BOVIN	P02769	Serum albumin OS bos taurus GN ALB PE 1 SV 4	69248	5.7583	21675.5	79	59	55.1895	4.2583	663	34	1	12.088	0.0165572	266.963	19.0316	4370
s2_t0_r2	B2FR90_STRMK	B2FR90	Acyl carrier protein	8737	3.9229	21399	3	5	26.5823	1.1081	37	2	0	9.053	0.010804	235.69	2.074	2651
s2_t0_r2	RL7_STRMK	B2FQ37	50S ribosomal protein L7 L12	12547	4.6025	20248.6	9	18	43.4426	9.9641	83	6	0	11.1918	0.0149794	112.499	1.4125	216
s2_t0_r2	B2FQL7_STRMK	B2FQL7	Peptidyl prolyl cis trans isomerase	17553	5.7173	19472.1	9	11	34.3558	4.0386	81	6	1	12.5222	0.0142286	91.4269	1.6111	3826
s2_t0_r2	RL31B_STRMK	B2FSI8	50S ribosomal protein L31 type B	9340	9.4775	18967.3	15	7	77.5	3.6631	105	6	1	12.4438	0.0124594	74.0738	0.6923	207
s2_t0_r2	RS10_STRMK	B2FQ44	30S ribosomal protein S10	11693	9.8306	18781.5	19	10	50.4854	6.8779	130	7	1	11.6428	0.0126442	147.559	1.7265	232
s2_t0_r2	CH60_STRMK	B2FIU9	60 kDa chaperonin	57338	4.9175	17761	61	50	49.9089	6.797	460	26	0	11.3927	0.0139466	297.703	17.0806	27
s2_t0_r2	MDH_STRMK	B2FQL8	Malate dehydrogenase	34816	5.2207	16982.7	34	28	43.5976	3.9397	249	15	1	11.9007	0.0128004	149.431	5.2146	124
s2_t0_r2	B2FRW3_STRMK	B2FRW3	Putative sigma 54 modulation protein	11739	6.7793	16418.9	7	5	26.6667	4.8158	64	3	1	13.2377	0.0140256	76.5921	0.9041	3702
s2_t0_r2	B2FND5_STRMK	B2FND5	Putative universal stress protein	15928	5.0186	16273	13	11	52.7027	5.7068	112	7	0	12.7948	0.0111902	79.9755	1.2747	2052
s2_t0_r2	TRYP_PIG	P00761	Trypsin OS sus scrofa PE 1 SV 1	24393	6.9141	15571.9	15	14	16.4502	3.1615	145	6	3	9.6699	0.0204867	653.62	16.4018	4374
s2_t0_r2	B2FN10_STRMK	B2FN10	Putative cold shock protein	7572	9.5947	14974.4	6	5	26.087	4.5643	41	2	0	15.1041	0.0173113	277.391	2.102	1164
s2_t0_r2	B2FQ20_STRMK	B2FQ20	50S ribosomal protein L25	22570	5.0083	14940.8	14	15	50.2439	2.8939	122	8	1	7.8918	0.012642	119.331	2.7019	2636
s2_t0_r2	B2FSF7_STRMK	B2FSF7	Putative outer membrane Omp family protein	22153	9.2827	13666.7	8	10	42.5837	3.0085	111	7	2	13.429	0.0159639	173.001	3.835	1357
s2_t0_r2	CH10_STRMK	B2FIV0	10 kDa chaperonin	10000	5.7056	13638	11	9	36.8421	4.1805	72	6	0	11.4147	0.0134415	185.046	1.8517	26
s2_t0_r2	EFG_STRMK	B2FQ42	Elongation factor G	77805	5.0464	12807.5	39	54	40.9537	6.0782	327	28	2	12.7625	0.0136704	113.859	8.884	50
s2_t0_r2	RL3_STRMK	B2FQ45	50S ribosomal protein L3	22862	10.5908	12554.8	10	15	34.7222	5.2357	80	8	0	11.4847	0.0122061	56.8867	1.3014	212
s2_t0_r2	ATPA_STRMK	B2FHZ0	ATP synthase subunit alpha	55447	5.3159	12283.4	32	38	36.5049	3.5341	252	18	0	12.4506	0.0128041	98.9244	5.4998	12
s2_t0_r2	RL11_STRMK	B2FQ34	50S ribosomal protein L11	14898	10.4048	12094.8	15	14	60.5634	12.5387	112	8	0	14.1968	0.0159007	147.844	2.2124	190
s2_t0_r2	RL1_STRMK	B2FQ35	50S ribosomal protein L1	23961	9.9653	11298.8	26	16	44.3966	4.6185	152	11	0	10.0685	0.0119761	165.523	3.9782	196
s2_t0_r2	EFTS_STRMK	B2FIA8	Elongation factor Ts	30442	4.9087	10505.6	20	25	48.4536	14.4587	133	13	0	13.8916	0.01662	136.211	4.157	53
s2_t0_r2	HEMTB_STRMK	B2FJ68	Bacteriohemerythrin	17905	5.6367	9941.5	6	14	20.2614	1.9311	55	3	0	13.2597	0.0125207	58.2966	1.0478	88
s2_t0_r2	RL23_STRMK	B2FQ47	50S ribosomal protein L23	11106	10.4312	9768.44	11	4	56.5657	3.2424	79	5	0	10.948	0.0134433	74.674	0.8299	200
s2_t0_r2	B2FNP5_STRMK	B2FNP5	Putative 30S ribosomal protein S1	61568	4.8296	9710.18	46	47	46.3458	7.9878	412	26	4	14.0092	0.0130095	103.258	6.3613	356
s2_t0_r2	B2FT03_STRMK	B2FT03	Putative endoribonuclease protein	13482	4.4766	9503.24	16	9	40.625	5.6882	86	6	0	11.6681	0.015776	64.9378	0.8761	2396
s2_t0_r2	RPOA_STRMK	B2FQK8	DNA directed RNA polymerase subunit alpha	36293	5.4902	9033.49	27	29	42.1687	4.349	198	14	0	15.4195	0.01457	93.2367	3.3966	225
s2_t0_r2	B2FLF0_STRMK	B2FLF0	Putative cold shock protein	7689	9.5347	8917.02	10	8	49.2754	4.6808	48	4	0	15.1285	0.0106237	60.79	0.4678	509
s2_t0_r2	DNAK_STRMK	B2FMY5	Chaperone protein DnaK	68427	4.8091	8423.18	42	58	57.1875	9.3214	362	33	3	14.9336	0.0118141	79.3718	5.4436	45
s2_t0_r2	RS4_STRMK	B2FQK7	30S ribosomal protein S4	23117	10.2788	8127.62	11	16	46.4115	3.01	124	10	0	14.0169	0.0134048	56.6057	1.3158	245
s2_t0_r2	RL6_STRMK	B2FQJ9	50S ribosomal protein L6	18333	10.0474	7438.52	12	14	36.2069	3.8816	77	8	2	13.2044	0.0134533	78.3109	1.4366	215
s2_t0_r2	RS2_STRMK	B2FIA9	30S ribosomal protein S2	29559	8.9692	7304.21	27	28	57.8358	4.2939	169	14	0	12.2472	0.01368	108.179	3.2059	244
s2_t0_r2	B2FIF8_STRMK	B2FIF8	Peptidyl prolyl cis trans isomerase	25099	9.6636	7028.32	9	15	29.1845	3.5865	78	7	1	14.2464	0.0120897	58.258	1.4631	1044
s2_t0_r2	B2FR89_STRMK	B2FR89	Putative 3 oxoacyl acyl carrier protein reductase	25193	6.5259	6946.94	3	18	23.4818	2.1763	41	3	0	12.5429	0.0178841	27.2672	0.6874	3890
s2_t0_r2	B2FHF0_STRMK	B2FHF0	Putative uncharacterized protein	20996	5.7451	6813.71	12	12	41.3613	7.3842	79	8	1	14.0062	0.0137027	74.6873	1.5691	1653
s2_t0_r2	B2FT86_STRMK	B2FT86	Conserved hypothetical TPR repeat family protein	43179	7.5249	6805.32	31	31	35.443	6.1131	188	16	2	14.77	0.0138358	61.6534	2.6638	4052
s2_t0_r2	RL19_STRMK	B2FUB6	50S ribosomal protein L19	14481	10.4971	6591.05	16	12	60.1504	7.2961	96	9	1	15.3407	0.0165106	33.9049	0.4913	195
s2_t0_r2	B2FQR5_STRMK	B2FQR5	Putative DNA binding protein HU beta	9325	10.1763	6580.79	7	7	28.8889	5.3318	39	2	0	13.3343	0.015426	101.516	0.9472	1117
s2_t0_r2	RL13_STRMK	B2FJU4	50S ribosomal protein L13	16098	10.0649	6363.26	14	11	59.8592	3.1816	88	9	1	15.8548	0.0145567	50.4745	0.8131	191
s2_t0_r2	RL24_STRMK	B2FQJ5	50S ribosomal protein L24	11159	10.6655	6276.33	12	9	50.4762	10.5815	105	6	0	10.7324	0.0136755	72.0212	0.8042	201
s2_t0_r2	RL17_STRMK	B2FQK9	50S ribosomal protein L17	14299	10.8193	6106.55	2	9	19.685	1.7587	21	2	0	8.1802	0.0162734	28.1317	0.4041	194
s2_t0_r2	B2FPY7_STRMK	B2FPY7	Putative alkyl hydroperoxide reductase subunit c	20588	5.6895	6104.44	8	15	36.3636	4.042	68	6	0	12.2583	0.0112513	37.0145	0.7668	1425
s2_t0_r2	RS8_STRMK	B2FQJ8	30S ribosomal protein S8	14313	10.2041	5708.32	10	13	34.8485	3.4431	78	6	1	11.6232	0.0108813	70.6398	1.0158	248
s2_t0_r2	B2FNJ1_STRMK	B2FNJ1	Putative pili chaperone protein	26080	5.9092	5448.5	14	13	35.124	4.493	92	9	0	15.7528	0.0126449	51.8311	1.3556	4238
s2_t0_r2	NDK_STRMK	B2FNQ5	Nucleoside diphosphate kinase	15314	5.5444	5407.63	23	17	39.7163	4.4654	109	7	1	12.5709	0.0114544	100.203	1.5356	142
s2_t0_r2	B2FQU5_STRMK	B2FQU5	Putative flagellin	41407	4.9658	5383.12	21	31	48.2759	4.6015	148	16	1	17.4554	0.0143161	27.004	1.1188	457
s2_t0_r2	RS18_STRMK	B2FKJ8	30S ribosomal protein S18	8953	10.5703	5296.41	7	8	44.7368	3.9704	46	5	1	15.9105	0.0168818	16.1594	0.1457	240
s2_t0_r2	KAD_STRMK	B2FT48	Adenylate kinase	19901	4.8164	5240.91	11	11	50.8021	3.662	79	9	1	15.2109	0.016901	40.1236	0.799	107
s2_t0_r2	B2FRM9_STRMK	B2FRM9	Protein tolB	47149	9.646	5188.73	23	34	41.0023	8.7191	144	17	0	12.1031	0.0142701	46.9295	2.2141	4253
s2_t0_r2	B2FRS2_STRMK	B2FRS2	Succinyl CoA ligase ADP forming subunit alpha	29596	6.4175	4864.73	14	15	22.3368	4.4354	83	5	0	14.6897	0.0161744	76.1881	2.2781	4273
s2_t0_r2	B2FR50_STRMK	B2FR50	Putative ferritin DPS family DNA binding protein	20285	6.52	4633.57	17	14	43.4066	4.1323	93	7	0	14.6816	0.0137553	36.4845	0.7426	1186
s2_t0_r2	ENO_STRMK	B2FK88	Enolase	45698	4.8457	4527.21	18	29	42.7907	5.6972	146	16	1	15.9513	0.0131702	40.3087	1.8455	55
s2_t0_r2	RS17_STRMK	B2FQJ3	30S ribosomal protein S17	10104	10.103	4442.27	8	7	26.9663	9.946	34	3	0	12.3656	0.0112089	44.8667	0.4562	239
s2_t0_r2	RS5_STRMK	B2FQK1	30S ribosomal protein S5	19274	10.7813	3959.63	18	14	46.1111	4.688	92	9	2	12.7101	0.0133322	56.2377	1.0846	246
s2_t0_r2	B2FLH1_STRMK	B2FLH1	Superoxide dismutase	22661	5.5166	3945.31	14	15	27.5862	9.6477	66	8	0	16.5441	0.024003	104.538	2.3704	1540
s2_t0_r2	B2FMP5_STRMK	B2FMP5	Putative electron transfer flavoprotein subunit alpha	31330	5.2236	3903.1	14	22	32.6923	4.9571	77	8	0	13.9825	0.0155736	38.0155	1.194	4293
s2_t0_r2	RL4_STRMK	B2FQ46	50S ribosomal protein L4	21623	10.0474	3618.08	14	17	40.796	9.7614	89	9	1	17.0671	0.0148863	52.1054	1.1304	213
s2_t0_r2	GRPE_STRMK	B2FMY4	Protein grpE	18599	4.7256	3475.73	13	15	41.5205	3.6621	62	9	0	14.005	0.0121235	16.5954	0.3089	82
s2_t0_r2	B2FR78_STRMK	B2FR78	Putative outer membrane lipoprotein	19275	8.7847	3383.76	3	11	14.8571	4.9118	22	2	0	14.8014	0.0146137	13.2459	0.2577	335
s2_t0_r2	B2FQU6_STRMK	B2FQU6	Putative flagellin	39862	5.4829	3382.4	18	29	37.8866	5.3388	101	17	2	13.4296	0.0158031	19.3598	0.7722	559
s2_t0_r2	RS16_STRMK	B2FUB3	30S ribosomal protein S16	9649	10.9526	3272.45	3	7	22.093	3.104	27	2	0	21.025	0.0115855	41.339	0.3991	238
s2_t0_r2	B2FLB8_STRMK	B2FLB8	Putative isomerase	37095	9.668	3158.65	13	23	36.2606	13.7811	90	10	0	15.2401	0.0153416	22.3705	0.8316	780
s2_t0_r2	B2FSI7_STRMK	B2FSI7	Citrate synthase	46330	5.2456	3138.41	9	28	23.5294	22.0236	81	10	0	17.0587	0.0129184	39.6895	1.8445	1123
s2_t0_r2	B2FPY3_STRMK	B2FPY3	Putative transaldolase B	33943	4.7959	3093.5	15	29	49.3711	10.1632	106	17	0	17.5786	0.0145905	34.3737	1.1753	1552
s2_t0_r2	B2FT63_STRMK	B2FT63	Putative inorganic pyrophosphatase	19590	5.0757	3079.67	10	16	25.8427	8.4387	50	6	0	13.4665	0.0151192	49.3049	0.9749	2764
s2_t0_r2	ATPB_STRMK	B2FHY8	ATP synthase subunit beta	50783	4.9189	3034.71	25	37	29.0598	8.5654	131	14	0	12.3603	0.0164274	76.9769	3.916	13
s2_t0_r2	B2FQK3_STRMK	B2FQK3	50S ribosomal protein L15	15043	11.2148	3022.91	9	11	38.0952	5.6205	52	6	0	12.9362	0.0128641	17.3868	0.2617	2897
s2_t0_r2	RL10_STRMK	B2FQ36	50S ribosomal protein L10	18447	5.6631	2997.26	9	14	25.8427	3.3048	57	5	0	15.5739	0.0138047	18.2134	0.3362	189
s2_t0_r2	ATPD_STRMK	B2FHZ1	ATP synthase subunit delta	18301	5.1973	2980.82	6	15	28.5714	4.7255	31	4	0	14.8542	0.00973018	14.062	0.2575	14
s2_t0_r2	B2FP29_STRMK	B2FP29	Peptidyl prolyl cis trans isomerase	17488	5.8345	2967.14	2	17	20.625	2.2181	32	2	0	15.7473	0.0134763	42.0162	0.7353	1833
s2_t0_r2	MINE_STRMK	B2FTA6	Cell division topological specificity factor	9630	6.1055	2965.95	10	11	51.1628	3.7741	42	5	0	17.4939	0.0173303	13.5408	0.1305	129
s2_t0_r2	B2FJQ9_STRMK	B2FJQ9	Thioredoxin	11742	5.8389	2822.38	5	9	41.2844	2.4895	43	4	0	14.8438	0.0108066	22.2849	0.2644	894
s2_t0_r2	RL5_STRMK	B2FQJ6	50S ribosomal protein L5	20170	10.2598	2819.64	10	17	42.7778	10.076	63	9	0	15.2689	0.0135032	26.7718	0.5419	214
s2_t0_r2	B2FHE8_STRMK	B2FHE8	Putative transmembrane protein	9668	10.1792	2797.36	9	8	45.5556	4.7943	43	4	0	16.77	0.0132007	25.2093	0.2453	1060
s2_t0_r2	RL14_STRMK	B2FQJ4	50S ribosomal protein L14	13415	10.5835	2763.86	15	12	45.082	4.3014	63	8	0	11.1715	0.0146921	27.2126	0.3668	192
s2_t0_r2	B2FQM8_STRMK	B2FQM8	Putative outer membrane protein	39466	4.6069	2736.61	17	28	39.3443	10.5856	137	14	0	13.8153	0.0128132	30.6977	1.2193	1974
s2_t0_r2	B2FTA7_STRMK	B2FTA7	Putative septum site determining protein	28813	5.0947	2620.61	12	26	41.2639	7.6806	65	8	0	17.0255	0.0235049	37.6457	1.0918	2884
s2_t0_r2	PYGM_RABIT	P00489	Glycogen phosphorylase muscle form OS Oryctolagus cuniculus GN PYGM PE 1 SV 3	97227	6.7954	2610.54	38	76	28.707	7.5091	212	25	2	16.3292	0.0161144	50	4.8901	4371
s2_t0_r2	B2FLE4_STRMK	B2FLE4	Putative outer membrane antigen protein	28921	8.1753	2607.17	17	22	43.9286	4.5748	92	12	1	15.4264	0.014343	30.4895	0.8858	1834
s2_t0_r2	B2FR63_STRMK	B2FR63	Putative uncharacterized protein	15238	5.3804	2603.85	4	11	39.5522	7.128	35	5	1	18.1892	0.0118963	7.498	0.1143	3690
s2_t0_r2	EFP_STRMK	B2FMF6	Elongation factor P	20725	4.6421	2554.03	5	11	11.1702	3.1025	27	2	0	11.9342	0.0143415	50.9267	1.059	52
s2_t0_r2	B2FJ51_STRMK	B2FJ51	Putative uncharacterized protein	12183	5.5723	2366.31	6	14	36.3636	5.8136	31	3	0	11.4632	0.0150828	22.4052	0.2731	1726
s2_t0_r2	TIG_STRMK	B2FQR1	Trigger factor	47968	4.8076	2363.68	22	37	32.4826	13.8348	143	23	0	15.2897	0.0162242	27.0222	1.297	285
s2_t0_r2	B2FTS4_STRMK	B2FTS4	Putative uncharacterized protein pcm	23367	4.6641	2221.81	5	20	15.814	4.5438	34	4	0	13.5145	0.012614	15.9206	0.3741	3031
s2_t0_r2	B2FNJ3_STRMK	B2FNJ3	Putative fimbria adhesin protein	35984	9.271	2079.67	13	23	44.7368	10.8125	89	13	3	14.858	0.0167048	20.8613	0.7559	2832
s2_t0_r2	ATPE_STRMK	B2FHY7	ATP synthase epsilon chain	15108	5.1064	2031.72	3	9	19.2857	8.9263	30	4	1	11.8316	0.0131933	41.6073	0.6314	15
s2_t0_r2	B2FQQ5_STRMK	B2FQQ5	Putative isocitrate isopropylmalate dehydrogenase	35613	5.5122	2003.83	5	16	17.3653	3.1642	34	4	0	12.1271	0.0134297	23.5575	0.8449	4232
s2_t0_r2	B2FI85_STRMK	B2FI85	Putative organic hydroperoxide resistance protein	14504	4.8779	1997.57	7	12	26.2411	4.388	28	3	0	16.4679	0.0189471	17.4139	0.2547	2289
s2_t0_r2	RBFA_STRMK	B2FN89	Ribosome binding factor A	14539	6.2593	1992.28	5	17	36.2205	6.4917	42	5	0	14.3725	0.0147702	13.8405	0.2014	176
s2_t0_r2	B2FNJ0_STRMK	B2FNJ0	Putative fimbrial adhesin protein	17194	6.4614	1979.41	3	10	26.6272	1.4833	25	3	0	17.1474	0.0157565	22.2889	0.386	2680
s2_t0_r2	B2FKJ9_STRMK	B2FKJ9	30S ribosomal protein S6	15487	4.5864	1977.57	18	11	44.1176	2.093	99	7	3	11.9988	0.0156648	64.9187	1.006	777
s2_t0_r2	PNP_STRMK	B2FN86	Polyribonucleotide nucleotidyltransferase	75334	5.2617	1892.88	33	57	27.4929	9.8602	183	24	0	15.5061	0.0138739	40.4725	3.0555	161
s2_t0_r2	B2FTC9_STRMK	B2FTC9	Putative thioesterase	15144	5.8535	1890.77	6	10	28.8889	4.134	27	4	0	14.1847	0.0129346	8.4914	0.1287	1936
s2_t0_r2	B2FMP6_STRMK	B2FMP6	Putative electron transfer flavoprotein subunit beta	26747	6.2095	1884.42	9	18	36.2903	11.1829	48	7	0	16.5893	0.0121032	27.1123	0.7256	3921
s2_t0_r2	B2FLX9_STRMK	B2FLX9	Putative outer membrane lipoprotein	24506	9.583	1883.02	5	12	13.4199	4.6273	33	3	0	16.0363	0.00833731	18.2396	0.4483	1295
s2_t0_r2	B2FL62_STRMK	B2FL62	Conserved hypothetical exported protein	17195	9.1143	1870.6	4	10	26.9006	12.6473	21	4	1	14.5489	0.0146096	12.2351	0.2112	3463
s2_t0_r2	METK_STRMK	B2FPC7	S adenosylmethionine synthase	43693	8.4683	1858.79	11	33	19.8511	13.4519	68	10	1	17.5474	0.0164231	14.8393	0.6522	125
s2_t0_r2	B2FP71_STRMK	B2FP71	GTP cyclohydrolase 1	22811	5.8667	1857.91	8	19	27.5862	10.5469	40	6	1	17.182	0.014928	9.9803	0.2295	3150
s2_t0_r2	FABA_STRMK	B2FLR1	3 hydroxydecanoyl acyl carrier protein dehydratase	19129	6.3545	1822.14	6	15	25.1462	17.6408	39	5	0	19.1018	0.0117377	16.1625	0.3122	61
s2_t0_r2	B2FTV4_STRMK	B2FTV4	Putative glutaredoxin	32585	4.5278	1795	12	24	26.2987	3.8541	66	10	0	14.0949	0.0126756	26.6422	0.8717	3149
s2_t0_r2	B2FQQ3_STRMK	B2FQQ3	Putative glutaredoxin	10875	6.0908	1791.99	9	9	35	8.8776	48	7	1	18.8869	0.0127744	16.8959	0.1858	2643
s2_t0_r2	B2FQ33_STRMK	B2FQ33	Transcription antitermination protein nusG	21200	5.4302	1779.95	4	14	16.6667	5.1753	29	3	0	12.6436	0.0139171	30.106	0.6387	3020
s2_t0_r2	B2FLE9_STRMK	B2FLE9	Putative outer membrane antigen lipoprotein	16442	9.4438	1739.64	9	10	32.9268	8.8835	51	7	1	15.6635	0.0215815	16.7028	0.2777	773
s2_t0_r2	B2FI93_STRMK	B2FI93	Putative two component transcriptional regulator response regulatory protein	25357	5.0054	1700.22	4	18	22.467	14.9359	31	5	0	17.6194	0.0138785	20.191	0.5135	2993
s2_t0_r2	B2FNZ9_STRMK	B2FNZ9	Putative aspartate semialdehyde dehydrogenase	36745	5.0273	1683.21	15	27	33.6257	4.916	82	9	0	16.4363	0.0123956	26.8864	0.9901	1150
s2_t0_r2	B2FI84_STRMK	B2FI84	Putative 3 hydroxyisobutyrate dehydrogenase	29819	5.436	1618.24	4	18	25	5.1297	41	5	0	18.48	0.0183014	20.9873	0.6298	3676
s2_t0_r2	RIMP_STRMK	B2FN92	Ribosome maturation factor rimP	21190	4.7666	1592.68	4	13	17.3469	14.2954	43	5	0	17.6232	0.0145183	20.7587	0.4413	187
s2_t0_r2	B2FQU7_STRMK	B2FQU7	Putative motility flagellin protein	41449	5.2456	1576.38	14	29	22.1675	7.2339	75	11	1	16.57	0.0157927	4.3418	0.1801	3916
s2_t0_r2	DEF_STRMK	B2FIR4	Peptide deformylase	19109	5.2383	1573.79	4	12	23.5294	5.9513	28	4	0	20.4246	0.01537	13.0947	0.2519	41
s2_t0_r2	B2FPW8_STRMK	B2FPW8	Putative hypoxanthine phosphoribosyltransferase	20252	5.2017	1570.05	4	18	28.8043	17.0662	33	5	0	14.3294	0.0137716	14.7829	0.3013	2267
s2_t0_r2	Y482_STRMK	B2FKV6	Putative NADH dehydrogenase NAD P H nitroreductase Smlt0482	21100	5.9253	1496.49	8	15	30.102	13.5279	48	7	0	18.4402	0.0141555	6.8636	0.1449	312
s2_t0_r2	B2FN78_STRMK	B2FN78	Translation initiation factor IF 3	20732	9.6108	1492.31	4	14	19.4444	13.1088	40	5	0	18.863	0.0126177	14.754	0.3069	3739
s2_t0_r2	B2FQ05_STRMK	B2FQ05	Branched chain amino acid aminotransferase	39611	5.9282	1458.35	6	31	12.9121	16.1248	45	6	0	19.154	0.0137977	19.5797	0.7794	1426
s2_t0_r2	B2FPC3_STRMK	B2FPC3	Adenosylhomocysteinase	52827	5.3584	1448.87	15	38	20.3742	3.6915	88	10	0	16.8883	0.0128715	19.6121	1.0457	1630
s2_t0_r2	RPOZ_STRMK	B2FT05	DNA directed RNA polymerase subunit omega	11139	4.2598	1420.37	5	8	25.2525	2.0032	35	3	0	17.9709	0.0158771	19.7573	0.2214	228
s2_t0_r2	B2FKR5_STRMK	B2FKR5	Putative nitrogen regulatory protein P II	12102	5.2588	1414.08	5	8	33.9286	8.1418	25	4	0	17.6987	0.0163343	12.1048	0.1466	4137
s2_t0_r2	B2FP85_STRMK	B2FP85	Putative ABC transporter toluene tolerance exported protein	23744	10.2861	1402.23	14	18	31.3636	5.1769	76	9	1	15.5871	0.0132025	24.0627	0.5717	675
s2_t0_r2	B2FJA5_STRMK	B2FJA5	Putative phosphoribosylaminoimidazole carboxylase catalytic subunit	17132	6.0557	1344.17	4	9	23.3533	6.2941	23	4	0	24.2511	0.0114603	10.3439	0.1773	1647
s2_t0_r2	B2FPR9_STRMK	B2FPR9	Putative thioredoxin protein	30715	4.3286	1322.47	12	23	26.6667	10.9913	49	8	0	15.6018	0.0165969	20.1195	0.6207	3646
s2_t0_r2	GPMA_STRMK	B2FHH6	2 3 bisphosphoglycerate dependent phosphoglycerate mutase	28061	6.3457	1271.25	8	23	25.3012	2.5665	34	5	0	16.2054	0.0131733	13.5448	0.3803	81
s2_t0_r2	B2FT80_STRMK	B2FT80	Putative DNA polymerase III beta subunit	40731	5.0288	1261.16	17	38	18.0328	6.6343	82	9	0	18.3347	0.0149219	24.8457	1.014	1396
s2_t0_r2	B2FPA8_STRMK	B2FPA8	Cell division protein ftsZ	42308	4.5674	1230.41	6	26	17.7616	5.9064	47	7	0	17.9071	0.013913	13.6567	0.5797	4255
s2_t0_r2	RS11_STRMK	B2FQK6	30S ribosomal protein S11	13706	11.5063	1222.4	3	9	16.2791	6.4093	25	5	0	15.0792	0.013535	10.0171	0.138	233
s2_t0_r2	B2FQ73_STRMK	B2FQ73	Transcription elongation factor greA 1	17228	4.8911	1206.36	4	19	32.9114	14.7954	34	5	0	17.4423	0.0145631	15.641	0.2696	878
s2_t0_r2	B2FSF6_STRMK	B2FSF6	Putative glyceraldehyde 3 phosphate dehydrogenase	36004	5.4565	1194.18	10	29	23.0539	12.6039	62	9	2	16.8472	0.0176632	20.5692	0.7469	1952
s2_t0_r2	B2FI82_STRMK	B2FI82	Putative enoyl CoA hydratase isomerase	28119	5.8755	1154.82	10	25	20	3.2656	54	6	0	15.416	0.0139963	20.9354	0.5938	2760
s2_t0_r2	B2FJV0_STRMK	B2FJV0	Putative uncharacterized protein	21020	6.0674	1112.08	7	13	24.2105	3.9762	22	4	0	11.3118	0.013982	15.9117	0.3347	1884
s2_t0_r2	B2FU11_STRMK	B2FU11	Putative aspartate aminotransferase	42943	5.8184	1067.82	7	33	14.25	7.5472	38	7	0	16.2077	0.0129019	16.2953	0.703	1405
s2_t0_r2	RS13_STRMK	B2FQK5	30S ribosomal protein S13	13320	11.7656	1067.46	5	11	26.2712	4.1363	17	3	0	15.6721	0.0109465	10.4815	0.1409	235
s2_t0_r2	B2FUE8_STRMK	B2FUE8	Putative diaminobutyrate 2 oxoglutarate aminotransferase	52090	5.7759	1051.16	7	33	15.6652	4.5474	45	8	0	17.9413	0.0146169	11.8718	0.6208	3678
s2_t0_r2	B2FUV6_STRMK	B2FUV6	ATP dependent protease ATPase subunit HslU	50777	5.5093	1021.51	20	44	31.7287	9.0748	133	22	2	17.2878	0.0159277	22.0607	1.1221	1416
s2_t0_r2	B2FPG7_STRMK	B2FPG7	Putative survival protein SurA	48561	5.2148	1013.47	8	31	12.528	4.9494	64	9	0	16.2604	0.0137134	14.2742	0.6936	1280
s2_t0_r2	B2FSF0_STRMK	B2FSF0	Fructose bisphosphate aldolase	36262	4.8384	1013.06	8	25	13.4731	9.1276	55	9	1	17.2872	0.0188194	21.4059	0.7853	2450
s2_t0_r2	ATPF_STRMK	B2FHZ2	ATP synthase subunit b	17118	5.3672	1010.75	13	16	41.0256	12.1422	83	11	1	16.778	0.0189779	8.2047	0.1405	16
s2_t0_r2	B2FKN9_STRMK	B2FKN9	Putative branched chain alpha keto acid dehydrogenase E1 beta subunit	38202	4.9834	982.453	4	28	9.5775	10.2848	58	8	1	18.0865	0.0141146	11.9521	0.4596	706
s2_t0_r2	B2FP55_STRMK	B2FP55	Conserved hypothetical exported protein	30746	5.877	976.266	11	19	21.8855	4.3287	40	7	0	16.1778	0.014865	20.3139	0.625	1253
s2_t0_r2	PGK_STRMK	B2FSF3	Phosphoglycerate kinase	40895	4.6948	964.591	9	32	25.3197	2.7643	77	12	3	15.9998	0.0152579	14.4029	0.591	158
s2_t0_r2	Y4090_STRMK	B2FHW7	UPF0234 protein Smlt4090	17989	7.626	950.375	2	13	7.5	7.8905	15	3	0	14.1027	0.0128077	7.656	0.1378	309
s2_t0_r2	B2FN91_STRMK	B2FN91	Putative N utilization substance protein A	54970	4.2773	939.27	16	38	16.6998	8.7459	100	15	2	18.8979	0.0147589	17.71	0.9761	869
s2_t0_r2	RL27_STRMK	B2FTD2	50S ribosomal protein L27	9198	11.2017	927.423	4	6	29.8851	5.7804	21	4	0	11.9033	0.0188506	13.2008	0.1215	202
s2_t0_r2	B2FNY2_STRMK	B2FNY2	Putative flavonol synthase dioxygenase	36259	5.8184	904.812	5	27	16.9231	2.6899	38	7	0	16.8371	0.0135758	19.0408	0.6919	3088
s2_t0_r2	FETP_STRMK	B2FL93	Probable Fe 2 trafficking protein	10258	5.5327	884.571	2	8	29.2135	18.2195	21	4	0	21.2784	0.0118953	4.2854	0.0442	62
s2_t0_r2	B2FIM3_STRMK	B2FIM3	Putative orn arg lys decarboxylase	84963	5.7656	864.354	18	54	19.1601	7.6672	115	18	2	17.3622	0.0152128	19.4647	1.6604	801
s2_t0_r2	B2FL86_STRMK	B2FL86	Putative succinate dehydrogenase flavoprotein subunit	64990	5.9883	858.974	7	44	8.2215	10.6651	68	10	1	17.6992	0.0115914	18.5197	1.216	2204
s2_t0_r2	B2FLD2_STRMK	B2FLD2	Putative dihydrolipoamide succinyltransferase E2 component	41992	5.6133	841.242	13	29	19.25	15.8121	74	11	0	15.9129	0.0135639	19.1585	0.805	1156
s2_t0_r2	B2FRM8_STRMK	B2FRM8	Putative peptidoglycan associated lipoprotein	18603	6.9741	840.179	6	14	16.2791	10.2733	38	5	0	15.5971	0.0151193	19.5171	0.3689	743
s2_t0_r2	B2FHC6_STRMK	B2FHC6	Superoxide dismutase Cu Zn	18979	9.0645	817.68	3	12	13.2275	4.0875	24	3	1	19.8217	0.0110945	7.0854	0.1358	1545
s2_t0_r2	B2FLG0_STRMK	B2FLG0	Putative ferredoxin NADP reductase	29497	5.8096	817.175	5	33	18.9189	8.4069	34	7	0	17.3291	0.0193459	12.2957	0.3643	2597
s2_t0_r2	B2FKT0_STRMK	B2FKT0	Putative TonB dependent receptor protein	83725	5.7437	794.717	9	43	9.8446	11.8065	86	14	0	18.0388	0.0134578	14.0385	1.1777	4161
s2_t0_r2	B2FLW5_STRMK	B2FLW5	Conserved hypothetical exported protein	17581	4.8032	782.577	5	16	26.3804	7.1506	49	7	2	15.0643	0.0148709	12.5936	0.2223	1769
s2_t0_r2	RPIA_STRMK	B2FT30	Ribose 5 phosphate isomerase A	23260	5.5459	779.629	4	18	9.3023	11.2367	30	4	0	21.8988	0.00947837	11.1411	0.2618	224
s2_t0_r2	B2FN99_STRMK	B2FN99	Conserved hypothetical exported protein	15630	9.8672	717.703	4	14	20.5479	10.4882	47	7	1	18.1404	0.0175642	8.0058	0.1261	2263
s2_t0_r2	PYRE_STRMK	B2FJX2	Orotate phosphoribosyltransferase	23328	6.3677	705.716	4	21	12.7854	16.3875	31	6	0	14.9779	0.0160955	8.2144	0.1927	171
s2_t0_r2	B2FKN2_STRMK	B2FKN2	Putative 4 hydroxyphenylpyruvate dioxygenase	40050	4.9131	690.499	10	26	16.8539	11.243	76	10	0	17.5169	0.0173587	18.6435	0.7525	1624
s2_t0_r2	B2FRY5_STRMK	B2FRY5	Putative peptidase	53625	4.689	687.652	5	29	8.6519	13.1236	62	10	0	21.2067	0.0157602	12.6872	0.6873	2273
s2_t0_r2	B2FT51_STRMK	B2FT51	Putative uncharacterized protein	17966	9.375	673.107	3	11	12.5749	15.8804	49	8	1	16.7485	0.0157709	7.4037	0.1348	3877
s2_t0_r2	B2FLU4_STRMK	B2FLU4	Putative outer membrane protein	31071	10.106	662.889	7	29	18.2131	8.0818	63	11	1	20.5853	0.0139632	7.6107	0.2366	1025
s2_t0_r2	B2FKP1_STRMK	B2FKP1	Putative dihydrolipoamide acetyltransferase component of pyruvate dehydrogenase complex	47638	5.937	660.133	7	28	14.4086	3.8559	37	6	0	14.031	0.0130701	5.5319	0.264	1606
s2_t0_r2	B2FQ51_STRMK	B2FQ51	30S ribosomal protein S3	27574	10.5513	657.948	2	22	8.1967	17.1259	33	6	1	16.9215	0.0147678	15.8893	0.4384	2155
s2_t0_r2	B2FQH8_STRMK	B2FQH8	Putative methylisocitrate lyase	31732	5.3467	653.565	4	26	11.7845	11.8002	49	7	1	17.9393	0.0182161	8.9717	0.2869	4256
s2_t0_r2	B2FRQ4_STRMK	B2FRQ4	Putative heat shock chaperone ClpB	95237	5.1782	650.927	15	67	13.5889	8.1196	90	16	0	18.4004	0.014329	19.8612	1.895	2395
s2_t0_r2	B2FME4_STRMK	B2FME4	Putative uncharacterized protein	21495	5.9077	646.864	3	14	13.9175	10.5293	22	5	0	14.1704	0.0129075	7.3071	0.1584	2458
s2_t0_r2	SYM_STRMK	B2FPT0	Methionyl tRNA synthetase	74923	5.7363	646.362	3	57	4.9133	12.303	68	11	2	19.3746	0.0156381	14.5996	1.102	273
s2_t0_r2	NFUA_STRMK	B2FM87	Fe S biogenesis protein nfuA	20854	4.6128	636.902	3	14	11.5578	18.6072	30	6	0	18.9859	0.0171205	13.5235	0.2845	143
s2_t0_r2	B2FTW1_STRMK	B2FTW1	Putative uncharacterized protein	12544	5.1182	635.436	3	10	18.75	1.4505	11	2	0	13.0092	0.0135595	9.9379	0.1247	4259
s2_t0_r2	DNAJ_STRMK	B2FMY6	Chaperone protein DnaJ	40647	6.0938	628.542	4	33	8.0214	10.6154	40	7	0	19.2822	0.0165575	9.2141	0.3811	44
s2_t0_r2	B2FN29_STRMK	B2FN29	Putative inositol 1 monophosphatase	29920	7.1763	627.742	2	26	7.6364	18.1374	45	9	0	22.604	0.0135428	6.8557	0.2064	1039
s2_t0_r2	NUSB_STRMK	B2FNL4	N utilization substance protein B homolog	17938	9.019	624.394	3	16	15.0943	11.8933	20	4	0	16.5329	0.0146121	10.4397	0.1874	149
s2_t0_r2	B2FIA6_STRMK	B2FIA6	Putative uridylate kinase	26031	5.4126	624.013	2	19	7.438	20.8344	33	5	0	21.6953	0.014212	4.6685	0.1219	3116
s2_t0_r2	RS9_STRMK	B2FJU3	30S ribosomal protein S9	14407	11.499	620.897	1	12	7.6923	5.8088	21	3	0	18.1653	0.0166774	14.5616	0.2099	249
s2_t0_r2	SPEE_STRMK	B2FKR1	Spermidine synthase	31319	4.6641	609.702	5	23	14.1343	6.9099	33	5	0	18.6541	0.0114473	15.5025	0.4911	261
s2_t0_r2	RIMN_STRMK	B2FIS1	tRNA threonylcarbamoyladenosine biosynthesis protein RimN	19830	7.3315	588.98	2	14	10.7527	15.7556	19	3	0	17.7786	0.0158089	17.8689	0.3566	185
s2_t0_r2	B2FPD8_STRMK	B2FPD8	Putative ribokinase	32604	4.793	580.912	3	22	10.5919	2.5644	19	3	0	16.8166	0.0138573	10.3328	0.3395	747
s2_t0_r2	B2FTB2_STRMK	B2FTB2	Conserved hypothetical exported protein	39043	6.1187	571.848	7	39	15.9664	5.4045	63	12	0	19.3888	0.0136093	12.1465	0.4752	2766
s2_t0_r2	B2FTA3_STRMK	B2FTA3	Putative exported peptidase	77467	6.123	567.895	2	48	4.6089	13.9642	39	7	0	20.9887	0.0166848	13.2272	1.0291	4044
s2_t0_r2	B2FLW2_STRMK	B2FLW2	Chaperone protein htpG	69760	4.8794	564.433	9	63	14.7619	15.3657	102	17	2	17.7322	0.0147356	16.958	1.1837	4314
s2_t0_r2	B2FP15_STRMK	B2FP15	Putative ATP binding protein	30381	5.8447	564.122	1	19	5.9233	19.1412	28	3	0	17.4279	0.0132931	8.6628	0.2643	1325
s2_t0_r2	B2FNF7_STRMK	B2FNF7	Putative chromosome partitioning protein	33257	9.0454	557.712	3	30	11.7264	16.8588	37	7	0	17.9086	0.0142408	7.6263	0.2538	1236
s2_t0_r2	B2FJD0_STRMK	B2FJD0	Putative acetyltransferase	8669	10.0225	552.327	1	9	16.0494	9.7225	22	4	0	18.5455	0.0130026	30.4159	0.2656	2219
s2_t0_r2	B2FJN7_STRMK	B2FJN7	Putative biotin carboxylase	49210	6.5786	547.907	4	31	9.011	18.7316	48	10	0	16.4851	0.0145382	13.0814	0.6494	2491
s2_t0_r2	ERA_STRMK	B2FPX8	GTPase Era	32923	8.5884	543.423	4	26	9.7315	20.3224	30	6	0	22.2592	0.013943	12.5625	0.4146	56
s2_t0_r2	B2FQL6_STRMK	B2FQL6	Putative GTP binding protein	68024	5.1665	538.837	6	48	8.7805	13.4033	63	11	0	19.8766	0.0160945	18.6142	1.2681	2157
s2_t0_r2	B2FMF0_STRMK	B2FMF0	Putative amidohydrolase	49273	5.5854	533.808	5	34	8.9286	11.6225	34	5	0	20.0068	0.00984116	11.803	0.586	1298
s2_t0_r2	B2FRX9_STRMK	B2FRX9	Conserved hypothetical exported protein	41746	9.5654	528.372	3	26	10.101	11.0613	50	8	2	20.1578	0.0193789	6.2595	0.2615	1596
s2_t0_r2	B2FR06_STRMK	B2FR06	Putative heat shock chaperonin	32000	4.5571	520.094	1	23	4.0404	10.8394	27	4	0	21.0983	0.0148475	7.6014	0.246	3687
s2_t0_r2	B2FME8_STRMK	B2FME8	Putative DNA binding protein regulator	40719	10.7344	506.437	4	35	6.1856	4.4498	32	6	1	14.984	0.0122573	15.451	0.6304	881
s2_t0_r2	TPIS_STRMK	B2FNY1	Triosephosphate isomerase	26175	4.897	504.024	4	12	7.1713	4.8997	22	2	0	14.1143	0.0128529	7.4649	0.1964	286
s2_t0_r2	B2FNM5_STRMK	B2FNM5	Putative LppC family lipoprotein	58901	9.8994	489.759	4	46	7.8534	10.3724	76	13	0	21.1563	0.0136541	10.4779	0.6181	3822
s2_t0_r2	B2FL87_STRMK	B2FL87	Putative succinate dehydrogenase iron sulfur protein	29653	7.9175	484.888	5	27	10.728	15.1084	32	6	0	22.887	0.0162578	9.6394	0.2937	3534
s2_t0_r2	B2FSF9_STRMK	B2FSF9	Putative metallo beta lactamase superfamily protein	28830	4.7695	463.861	1	19	3.3835	16.64	48	8	0	15.4636	0.0194787	5.5914	0.1623	796
s2_t0_r2	B2FHX3_STRMK	B2FHX3	Putative lactoylglutathione lyase	19048	4.8018	440.68	1	16	5.814	21.0662	20	4	1	18.1055	0.0165162	8.1687	0.1566	2749
s2_t0_r2	B2FI80_STRMK	B2FI80	DntE	53409	5.5151	432.49	2	30	3.992	15.4233	68	15	1	18.2885	0.0172169	12.9957	0.6982	2759
s2_t0_r2	B2FI83_STRMK	B2FI83	Putative enoyl CoA hydratase	41373	4.9541	422.428	4	26	6.3939	14.3962	41	9	0	19.8017	0.0142082	9.0983	0.3793	3047
s2_t0_r2	SUCC_STRMK	B2FRS3	Succinyl CoA ligase ADP forming subunit beta	41223	4.7373	416.866	3	25	4.1131	16.8642	46	8	1	17.4078	0.0130469	15.209	0.63	263
s2_t0_r2	RL16_STRMK	B2FQ52	50S ribosomal protein L16	15501	11.1152	410.724	1	9	7.2993	18.8302	20	3	0	18.5405	0.0134825	7.3997	0.1148	193
s2_t0_r2	B2FNQ9_STRMK	B2FNQ9	Putative transmembrane protein	22445	5.3833	397.668	3	16	8.4906	4.3575	29	4	1	17.7958	0.0148195	5.907	0.1327	1190
s2_t0_r2	B2FLD3_STRMK	B2FLD3	Dihydrolipoyl dehydrogenase	50352	6.2256	388.336	1	36	4.3933	17.8735	49	9	0	19.6113	0.0155924	5.2816	0.2679	610
s2_t0_r2	B2FMC5_STRMK	B2FMC5	Putative cytochrome D ubiquinol oxidase subunit I	59229	7.0459	373.732	1	24	2.8355	9.9972	16	2	0	14.0145	0.0133129	18.604	1.1048	812
s2_t0_r2	GLYA_STRMK	B2FNK2	Serine hydroxymethyltransferase	44950	6.1201	357.753	5	33	5.9952	6.7595	42	8	0	21.9629	0.0127039	13.2474	0.5981	79
s2_t0_r2	SYS_STRMK	B2FKE4	Seryl tRNA synthetase	47128	5.1797	356.267	7	32	6.338	15.3543	54	8	0	21.3061	0.0192293	9.3573	0.4439	276
s2_t0_r2	B2FMZ0_STRMK	B2FMZ0	Putative T protein includes chorismate mutase and prephenate dehydrogenase	40753	6.0527	346.729	3	28	1.6043	18.5055	49	9	0	22.5102	0.0131171	11.296	0.4626	2580
s2_t0_r2	B2FQC5_STRMK	B2FQC5	Putative subfamily S1C unassigned peptidase	52254	9.2417	343.468	4	33	7.045	4.6537	40	6	1	19.4301	0.0131069	11.1136	0.5817	1721
s2_t0_r2	B2FJ20_STRMK	B2FJ20	Putative peptidase	59764	5.6777	340.036	2	41	1.8182	14.6975	62	12	0	19.4499	0.0186661	20.0602	1.2031	2576
s2_t0_r2	B2FHX0_STRMK	B2FHX0	Putative oligopeptidase A	72606	5.1196	339.625	3	48	3.3691	15.048	72	11	0	22.0236	0.0158524	7.0701	0.5153	2509
s2_t0_r2	B2FSP6_STRMK	B2FSP6	Putative inosine uridine preferring nucleoside hydrolase	33012	4.916	337.134	6	13	6.6667	4.4153	17	2	0	15.9312	0.0137343	6.5261	0.2167	558
s2_t0_r2	B2FL27_STRMK	B2FL27	Putative GTP binding phage related protein	48152	6.0366	329.587	1	36	3.211	8.3499	26	4	0	20.4634	0.0176934	6.8077	0.328	2962
s2_t0_r2	SYFA_STRMK	B2FN75	Phenylalanyl tRNA synthetase alpha chain	36892	5.2896	321.808	2	24	6.0423	19.5615	22	5	0	17.3271	0.0183827	6.8856	0.2546	268
s2_t0_r2	B2FLW7_STRMK	B2FLW7	Putative gamma glutamyltranspeptidase	61338	6.6841	308.367	4	38	3.9931	21.0787	40	9	0	21.7286	0.0188526	11.2925	0.6937	1524
s2_t0_r2	RPOB_STRMK	B2FQ38	DNA directed RNA polymerase subunit beta	154635	5.2061	300.45	3	111	2.1614	17.75	121	25	2	20.299	0.0154716	6.4149	0.9944	226
s2_t0_r2	B2FLU6_STRMK	B2FLU6	Putative cystathionine beta synthase	49616	5.0405	299.204	1	34	2.6316	12.6783	32	7	0	19.6262	0.0155302	3.7479	0.1869	4039
s2_t0_r2	SYA_STRMK	B2FL33	Alanyl tRNA synthetase	94760	5.0947	299.139	3	65	2.381	11.2704	110	20	0	18.9191	0.0150564	8.3405	0.7937	265
s2_t0_r2	B2FNL2_STRMK	B2FNL2	Putative 3 4 dehydroxy 2 butanone 4 phosphate synthetase	39611	5.2236	281.305	2	34	5.4645	14.1251	48	9	0	18.2728	0.0175894	4.0599	0.1612	1885
s2_t0_r2	SYL_STRMK	B2FPR7	Leucyl tRNA synthetase	98384	5.4551	277.903	1	68	1.3636	16.9481	105	21	1	19.6112	0.0150407	11.8531	1.1723	272
s2_t0_r2	SYI_STRMK	B2FTJ0	Isoleucyl tRNA synthetase	104845	5.5898	277.642	3	62	2.2269	14.3036	94	18	1	23.1128	0.0179803	5.8396	0.6163	271
s2_t0_r2	B2FQN5_STRMK	B2FQN5	Putative uncharacterized protein	77896	8.3584	269.698	3	61	3.6111	15.7738	68	14	0	24.1584	0.0165799	8.0875	0.6322	1503
s2_t0_r2	RPOC_STRMK	B2FQ39	DNA directed RNA polymerase subunit beta	155189	6.6885	268.361	2	126	1.4225	14.2516	140	30	1	18.8829	0.0185649	8.4035	1.3102	227
s2_t0_r2	B2FI16_STRMK	B2FI16	Putative uncharacterized protein	31847	7.894	266.913	2	22	6.2284	10.9201	40	6	1	17.0784	0.020275	64.1725	2.0597	4184
s2_t0_r2	B2FN25_STRMK	B2FN25	Putative carbon nitrogen hydrolase	32555	5.6016	248.597	1	21	2.7119	20.1546	17	3	0	22.2985	0.0136835	5.996	0.1967	3596
s2_t0_r2	B2FLG2_STRMK	B2FLG2	Putative peptidyl dipeptidase oligopeptidase	78196	6.7383	226.401	1	57	1.1236	19.3276	83	15	1	20.8924	0.0154535	8.8355	0.6913	3101
s2_t0_r2	B2FHZ8_STRMK	B2FHZ8	Putative dihydrolipoamide acetyltransferase component of pyruvate dehydrogenase complex	58243	5.335	221.577	2	44	1.5734	14.1473	32	7	1	19.08	0.0136442	6.4344	0.3754	3517
s2_t0_r2	IF2_STRMK	B2FN90	Translation initiation factor IF 2	94710	6.7544	210.791	2	76	1.1351	14.27	97	19	1	20.9053	0.0162533	7.6818	0.7293	100
s2_t0_r2	B2FJ52_STRMK	B2FJ52	Putative protease	49633	7.9673	196.1	1	32	2.0964	8.475	37	7	0	22.3781	0.017194	12.8062	0.636	3755
s2_t0_r2	B2FQ83_STRMK	B2FQ83	Putative acetolactate synthase	58881	5.1519	194.005	1	28	1.2821	16.0565	33	5	0	17.8968	0.0160024	19.5009	1.1523	953
s2_t0_r2	B2FQA5_STRMK	B2FQA5	Putative methyl accepting chemotaxis protein	84654	4.7681	181.22	2	60	1.6414	23.8329	47	9	0	21.7636	0.0158293	18.3443	1.5539	4348
s2_t0_r2	B2FHZ7_STRMK	B2FHZ7	Putative dihydrolipoamide dehydrogenase	62647	5.5723	167.623	1	37	1.3289	2.6205	27	5	1	20.8587	0.0171579	9.5546	0.6011	3381
s2_t0_r3	B2FQR5_STRMK	B2FQR5	Putative DNA binding protein HU beta	9325	10.1763	34945.5	10	7	55.5556	8.1571	85	4	0	10.8383	0.014916	144.674	1.3499	1117
s2_t0_r3	RS7_STRMK	B2FQ41	30S ribosomal protein S7	17439	10.6143	33546.2	15	13	43.949	4.9168	140	7	0	11.6635	0.0179578	443.306	7.7358	247
s2_t0_r3	RL7_STRMK	B2FQ37	50S ribosomal protein L7 L12	12547	4.6025	26759.8	10	18	36.8852	7.6457	84	6	0	10.5015	0.013649	115.873	1.4548	216
s2_t0_r3	RL9_STRMK	B2FKJ7	50S ribosomal protein L9	15719	5.0713	23411.8	22	15	57.7181	7.5379	177	11	0	12.8361	0.0142453	102.012	1.6045	217
s2_t0_r3	B2FR90_STRMK	B2FR90	Acyl carrier protein	8737	3.9229	23403.1	6	5	26.5823	3.0175	45	2	0	9.275	0.0127272	249.696	2.1973	2651
s2_t0_r3	ALBU_BOVIN	P02769	Serum albumin OS bos taurus GN ALB PE 1 SV 4	69248	5.7583	23142.6	73	59	47.6112	8.4284	731	32	1	12.6662	0.0143402	287.35	20.485	4370
s2_t0_r3	RL31B_STRMK	B2FSI8	50S ribosomal protein L31 type B	9340	9.4775	21801.9	11	7	77.5	2.5157	84	6	0	11.8915	0.0138031	91.7862	0.8579	207
s2_t0_r3	B2FQ31_STRMK	B2FQ31	Elongation factor Tu	42934	5.1914	20937.2	34	29	37.8788	3.8256	258	13	0	10.3191	0.0161973	297.859	12.8304	316
s2_t0_r3	B2FQ20_STRMK	B2FQ20	50S ribosomal protein L25	22570	5.0083	19776.1	14	15	44.878	3.6127	175	8	0	12.4925	0.0129961	100.549	2.2766	2636
s2_t0_r3	RS10_STRMK	B2FQ44	30S ribosomal protein S10	11693	9.8306	18283.7	18	10	38.8349	5.2411	113	6	0	12.2851	0.0130757	146.283	1.7116	232
s2_t0_r3	B2FN10_STRMK	B2FN10	Putative cold shock protein	7572	9.5947	17605.1	7	5	26.087	5.3729	51	3	0	9.4294	0.0154247	169.796	1.2866	1164
s2_t0_r3	MDH_STRMK	B2FQL8	Malate dehydrogenase	34816	5.2207	16986.4	28	28	39.6341	3.9812	244	14	2	12.9804	0.0130494	145.157	5.0654	124
s2_t0_r3	CH60_STRMK	B2FIU9	60 kDa chaperonin	57338	4.9175	14788.4	61	50	33.5155	4.8924	470	24	2	11.1607	0.0129233	304.677	17.4807	27
s2_t0_r3	RL1_STRMK	B2FQ35	50S ribosomal protein L1	23961	9.9653	13161	23	16	41.3793	3.7843	144	11	1	11.1913	0.0126082	133.832	3.2165	196
s2_t0_r3	B2FQL7_STRMK	B2FQL7	Peptidyl prolyl cis trans isomerase	17553	5.7173	11796.1	6	11	28.2209	2.14	64	4	0	10.5969	0.0131106	95.3272	1.6798	3826
s2_t0_r3	B2FND5_STRMK	B2FND5	Putative universal stress protein	15928	5.0186	11071.1	11	11	42.5676	2.8532	88	5	0	12.8029	0.011171	82.3552	1.3126	2052
s2_t0_r3	CH10_STRMK	B2FIV0	10 kDa chaperonin	10000	5.7056	10773.2	8	9	32.6316	5.0489	70	3	0	10.2605	0.012419	166.643	1.6675	26
s2_t0_r3	B2FRW3_STRMK	B2FRW3	Putative sigma 54 modulation protein	11739	6.7793	10361.1	6	5	26.6667	4.5594	64	4	1	14.798	0.0166458	73.2406	0.8645	3702
s2_t0_r3	B2FT03_STRMK	B2FT03	Putative endoribonuclease protein	13482	4.4766	10246.4	18	9	48.4375	5.5915	126	8	1	14.6163	0.0139106	67.7554	0.9141	2396
s2_t0_r3	DNAK_STRMK	B2FMY5	Chaperone protein DnaK	68427	4.8091	10199.6	37	58	48.75	4.1758	329	30	3	13.3901	0.0115423	62.784	4.3059	45
s2_t0_r3	RL23_STRMK	B2FQ47	50S ribosomal protein L23	11106	10.4312	10000.2	14	4	56.5657	4.7846	80	6	0	17.074	0.0166228	63.5468	0.7062	200
s2_t0_r3	EFTS_STRMK	B2FIA8	Elongation factor Ts	30442	4.9087	9807.59	10	25	29.8969	12.3814	125	10	0	14.8528	0.0146371	125.103	3.818	53
s2_t0_r3	B2FNP5_STRMK	B2FNP5	Putative 30S ribosomal protein S1	61568	4.8296	9700.45	39	47	33.3333	4.5527	415	25	5	14.3908	0.0132571	95.5874	5.8887	356
s2_t0_r3	RL19_STRMK	B2FUB6	50S ribosomal protein L19	14481	10.4971	9485.85	8	12	50.3759	11.3361	68	8	0	12.9721	0.0162731	30.9725	0.4488	195
s2_t0_r3	ATPA_STRMK	B2FHZ0	ATP synthase subunit alpha	55447	5.3159	9289.93	33	38	39.6116	4.3604	247	23	1	13.3993	0.0131155	82.5521	4.5896	12
s2_t0_r3	RL11_STRMK	B2FQ34	50S ribosomal protein L11	14898	10.4048	9273.59	12	14	51.4085	4.5586	100	7	0	14.7871	0.0141174	82.2875	1.2314	190
s2_t0_r3	RS16_STRMK	B2FUB3	30S ribosomal protein S16	9649	10.9526	9007.81	5	7	24.4186	17.9556	46	4	0	11.8196	0.0165815	83.172	0.803	238
s2_t0_r3	B2FPY7_STRMK	B2FPY7	Putative alkyl hydroperoxide reductase subunit c	20588	5.6895	8693.88	9	15	40.107	3.4048	90	7	0	12.6136	0.0130028	34.9467	0.7239	1425
s2_t0_r3	B2FSF7_STRMK	B2FSF7	Putative outer membrane Omp family protein	22153	9.2827	8488.27	13	10	29.6651	3.987	141	9	4	12.8174	0.012733	147.615	3.2722	1357
s2_t0_r3	EFG_STRMK	B2FQ42	Elongation factor G	77805	5.0464	8321.71	27	54	26.648	4.0237	272	25	3	14.3785	0.0169123	103.653	8.0876	50
s2_t0_r3	B2FLF0_STRMK	B2FLF0	Putative cold shock protein	7689	9.5347	8021.45	6	8	40.5797	4.6563	36	4	0	15.9201	0.0139851	36.2311	0.2788	509
s2_t0_r3	B2FT86_STRMK	B2FT86	Conserved hypothetical TPR repeat family protein	43179	7.5249	7504.48	21	31	29.8734	8.5235	194	16	2	16.1967	0.0127802	56.6988	2.4497	4052
s2_t0_r3	RS2_STRMK	B2FIA9	30S ribosomal protein S2	29559	8.9692	7318.73	20	28	39.1791	3.5098	158	12	1	13.4053	0.0127698	85.5037	2.5339	244
s2_t0_r3	RL3_STRMK	B2FQ45	50S ribosomal protein L3	22862	10.5908	7291.61	8	15	28.7037	9.7141	92	9	0	14.499	0.0152869	76.9015	1.7592	212
s2_t0_r3	NDK_STRMK	B2FNQ5	Nucleoside diphosphate kinase	15314	5.5444	7116.14	16	17	34.0426	4.9716	93	5	0	8.7479	0.0100945	96.0064	1.4713	142
s2_t0_r3	B2FRS2_STRMK	B2FRS2	Succinyl CoA ligase ADP forming subunit alpha	29596	6.4175	6611.82	9	15	20.2749	3.2035	63	4	0	11.7989	0.0175443	68.0864	2.0358	4273
s2_t0_r3	B2FNJ1_STRMK	B2FNJ1	Putative pili chaperone protein	26080	5.9092	6226.93	10	13	23.5537	3.9216	93	7	2	12.159	0.0128299	61.5575	1.6099	4238
s2_t0_r3	RL6_STRMK	B2FQJ9	50S ribosomal protein L6	18333	10.0474	6138.48	9	14	27.5862	4.352	72	6	0	11.0178	0.0118305	76.3099	1.3999	215
s2_t0_r3	B2FJA4_STRMK	B2FJA4	Putative uncharacterized protein	9508	4.749	6125.08	7	9	62.9214	17.4516	55	8	1	20.3477	0.0136289	17.6581	0.168	3927
s2_t0_r3	RS4_STRMK	B2FQK7	30S ribosomal protein S4	23117	10.2788	5825.95	7	16	35.4067	5.3945	78	8	1	10.9261	0.0158882	44.8715	1.0431	245
s2_t0_r3	HEMTB_STRMK	B2FJ68	Bacteriohemerythrin	17905	5.6367	5789.02	8	14	20.2614	3.899	82	6	0	18.2473	0.015168	49.7925	0.895	88
s2_t0_r3	B2FKJ9_STRMK	B2FKJ9	30S ribosomal protein S6	15487	4.5864	5457.78	19	11	27.2059	2.7203	150	8	3	13.0881	0.0127248	63.08	0.9776	777
s2_t0_r3	RPOA_STRMK	B2FQK8	DNA directed RNA polymerase subunit alpha	36293	5.4902	5392.95	16	29	29.8193	10.7264	144	14	0	13.9191	0.0159748	78.1417	2.8467	225
s2_t0_r3	RL17_STRMK	B2FQK9	50S ribosomal protein L17	14299	10.8193	5341.37	3	9	19.685	3.1299	41	4	0	14.4435	0.0117045	21.1765	0.3042	194
s2_t0_r3	B2FQU5_STRMK	B2FQU5	Putative flagellin	41407	4.9658	5310.02	17	31	23.6453	4.8896	131	14	0	15.5642	0.0145605	32.647	1.3526	457
s2_t0_r3	RL13_STRMK	B2FJU4	50S ribosomal protein L13	16098	10.0649	5112.21	11	11	43.662	4.0345	81	7	0	13.8221	0.013043	50.6969	0.8167	191
s2_t0_r3	B2FIF8_STRMK	B2FIF8	Peptidyl prolyl cis trans isomerase	25099	9.6636	4992.72	7	15	17.5966	14.4836	72	5	0	16.129	0.0130403	47.074	1.1822	1044
s2_t0_r3	B2FTA7_STRMK	B2FTA7	Putative septum site determining protein	28813	5.0947	4953.18	8	26	36.803	5.0498	94	10	2	15.714	0.0156317	31.7986	0.9222	2884
s2_t0_r3	RS8_STRMK	B2FQJ8	30S ribosomal protein S8	14313	10.2041	4942.3	5	13	18.9394	6.1601	54	4	0	13.247	0.0101412	69.3775	0.9976	248
s2_t0_r3	B2FHF0_STRMK	B2FHF0	Putative uncharacterized protein	20996	5.7451	4812.84	12	12	41.3613	3.5762	94	9	1	13.3099	0.0152386	72.9202	1.532	1653
s2_t0_r3	RL24_STRMK	B2FQJ5	50S ribosomal protein L24	11159	10.6655	4782.01	9	9	50.4762	3.9245	80	5	0	12.3143	0.0112143	64.9971	0.7257	201
s2_t0_r3	B2FRM9_STRMK	B2FRM9	Protein tolB	47149	9.646	4532.7	17	34	28.9294	4.476	137	17	0	12.7217	0.0121338	33.3999	1.5758	4253
s2_t0_r3	B2FMP5_STRMK	B2FMP5	Putative electron transfer flavoprotein subunit alpha	31330	5.2236	4507.57	8	22	27.2436	11.8186	80	8	0	13.139	0.0156545	36.9156	1.1594	4293
s2_t0_r3	B2FSI7_STRMK	B2FSI7	Citrate synthase	46330	5.2456	4312.01	8	28	21.1765	11.5297	75	9	0	11.2037	0.0123319	35.9736	1.6718	1123
s2_t0_r3	RL5_STRMK	B2FQJ6	50S ribosomal protein L5	20170	10.2598	4285.22	6	17	21.6667	5.2771	64	6	1	10.5289	0.013298	27.6222	0.5591	214
s2_t0_r3	RS17_STRMK	B2FQJ3	30S ribosomal protein S17	10104	10.103	4255.86	4	7	16.8539	4.3987	25	3	1	6.7141	0.0115051	55.8719	0.5681	239
s2_t0_r3	RL4_STRMK	B2FQ46	50S ribosomal protein L4	21623	10.0474	4161.44	8	17	35.8209	9.7991	88	9	2	16.2716	0.0154386	55.2334	1.1982	213
s2_t0_r3	B2FLB8_STRMK	B2FLB8	Putative isomerase	37095	9.668	4160.99	7	23	22.9462	5.954	84	10	2	15.5582	0.0144575	20.85	0.7751	780
s2_t0_r3	ATPB_STRMK	B2FHY8	ATP synthase subunit beta	50783	4.9189	4115.13	16	37	26.0684	5.6005	155	17	1	15.7876	0.0135669	75.6533	3.8486	13
s2_t0_r3	B2FQ33_STRMK	B2FQ33	Transcription antitermination protein nusG	21200	5.4302	4102.51	4	14	12.3656	6.8383	39	4	1	14.5909	0.012895	40.1577	0.8519	3020
s2_t0_r3	B2FLH1_STRMK	B2FLH1	Superoxide dismutase	22661	5.5166	4043.29	6	15	11.8227	5.7703	76	8	1	16.5004	0.0204176	119.231	2.7036	1540
s2_t0_r3	ENO_STRMK	B2FK88	Enolase	45698	4.8457	4036.3	13	29	29.5349	12.6201	155	19	0	17.2196	0.0123439	33.0733	1.5142	55
s2_t0_r3	B2FHE8_STRMK	B2FHE8	Putative transmembrane protein	9668	10.1792	3867.15	6	8	38.8889	13.96	49	5	0	17.1675	0.0146401	22.7194	0.2211	1060
s2_t0_r3	B2FQU6_STRMK	B2FQU6	Putative flagellin	39862	5.4829	3832.68	13	29	22.4227	5.5614	85	13	0	14.1539	0.0157029	14.1543	0.5646	559
s2_t0_r3	TRYP_PIG	P00761	Trypsin OS sus scrofa PE 1 SV 1	24393	6.9141	3716.31	4	14	4.329	12.6295	101	8	2	17.6548	0.0218971	424.949	10.6636	4374
s2_t0_r3	GRPE_STRMK	B2FMY4	Protein grpE	18599	4.7256	3685.01	12	15	32.7485	7.9223	67	9	0	13.829	0.0113703	17.2762	0.3215	82
s2_t0_r3	B2FQM8_STRMK	B2FQM8	Putative outer membrane protein	39466	4.6069	3614.48	12	28	23.7705	4.8223	120	11	0	13.0976	0.0110703	30.4792	1.2106	1974
s2_t0_r3	B2FR50_STRMK	B2FR50	Putative ferritin DPS family DNA binding protein	20285	6.52	3595.27	8	14	31.3187	5.4198	65	7	0	11.6954	0.0158224	34.471	0.7017	1186
s2_t0_r3	B2FQK3_STRMK	B2FQK3	50S ribosomal protein L15	15043	11.2148	3580.52	3	11	23.8095	5.7555	61	6	1	14.2624	0.014296	16.0829	0.2421	2897
s2_t0_r3	B2FRM8_STRMK	B2FRM8	Putative peptidoglycan associated lipoprotein	18603	6.9741	3530.52	9	14	42.4419	3.5827	66	7	1	12.7378	0.0103334	21.2013	0.4007	743
s2_t0_r3	B2FJ51_STRMK	B2FJ51	Putative uncharacterized protein	12183	5.5723	3278.77	1	14	9.0909	15.7158	44	5	0	18.4934	0.0149718	26.2674	0.3202	1726
s2_t0_r3	B2FT63_STRMK	B2FT63	Putative inorganic pyrophosphatase	19590	5.0757	3230.73	9	16	25.8427	15.8293	61	7	0	14.7347	0.0139256	45.3533	0.8968	2764
s2_t0_r3	B2FPY3_STRMK	B2FPY3	Putative transaldolase B	33943	4.7959	3226.72	5	29	18.5535	13.3374	104	15	1	20.7341	0.0136296	25.967	0.8879	1552
s2_t0_r3	KAD_STRMK	B2FT48	Adenylate kinase	19901	4.8164	2966.39	6	11	20.8556	2.789	41	5	0	10.3548	0.0117434	31.8198	0.6337	107
s2_t0_r3	B2FR63_STRMK	B2FR63	Putative uncharacterized protein	15238	5.3804	2941.35	2	11	21.6418	5.9195	50	7	2	17.6872	0.013209	8.2496	0.1258	3690
s2_t0_r3	B2FR89_STRMK	B2FR89	Putative 3 oxoacyl acyl carrier protein reductase	25193	6.5259	2937.84	3	18	14.17	6.8164	39	4	0	17.3098	0.019218	33.6649	0.8487	3890
s2_t0_r3	ATPE_STRMK	B2FHY7	ATP synthase epsilon chain	15108	5.1064	2713.82	1	9	7.1429	3.3661	17	2	0	12.5012	0.0104426	23.1561	0.3514	15
s2_t0_r3	B2FPW6_STRMK	B2FPW6	Putative cold shock protein	7274	5.5107	2682.94	2	5	14.7059	3.8847	18	3	0	14.5048	0.0172439	41.9234	0.3052	3963
s2_t0_r3	RPOZ_STRMK	B2FT05	DNA directed RNA polymerase subunit omega	11139	4.2598	2657.07	6	8	25.2525	5.0162	57	5	0	19.3577	0.0126725	14.9644	0.1677	228
s2_t0_r3	RS5_STRMK	B2FQK1	30S ribosomal protein S5	19274	10.7813	2581.11	10	14	22.2222	10.771	72	8	0	12.4591	0.0128686	43.1937	0.833	246
s2_t0_r3	B2FI84_STRMK	B2FI84	Putative 3 hydroxyisobutyrate dehydrogenase	29819	5.436	2518.14	2	18	12.8378	0.9549	36	4	0	13.9987	0.02052	22.13	0.6641	3676
s2_t0_r3	B2FQ73_STRMK	B2FQ73	Transcription elongation factor greA 1	17228	4.8911	2513.57	2	19	13.2911	4.17	36	4	0	14.7995	0.0137853	16.9953	0.293	878
s2_t0_r3	B2FP29_STRMK	B2FP29	Peptidyl prolyl cis trans isomerase	17488	5.8345	2408.94	5	17	20.625	10.1503	36	3	0	15.188	0.0124921	51.9641	0.9094	1833
s2_t0_r3	PYGM_RABIT	P00489	Glycogen phosphorylase muscle form OS Oryctolagus cuniculus GN PYGM PE 1 SV 3	97227	6.7954	2377.64	24	76	16.9632	6.7215	277	33	5	16.5741	0.0152358	50	4.8901	4371
s2_t0_r3	B2FSF6_STRMK	B2FSF6	Putative glyceraldehyde 3 phosphate dehydrogenase	36004	5.4565	2179.3	5	29	11.0778	12.0839	71	10	2	17.7966	0.0138236	17.0227	0.6181	1952
s2_t0_r3	B2FLX9_STRMK	B2FLX9	Putative outer membrane lipoprotein	24506	9.583	2062.53	3	12	9.9567	15.835	44	6	1	17.336	0.0164227	15.994	0.3931	1295
s2_t0_r3	EFP_STRMK	B2FMF6	Elongation factor P	20725	4.6421	2018.17	2	11	4.7872	1.7029	28	3	0	14.9583	0.0150554	56.4984	1.1749	52
s2_t0_r3	B2FJQ9_STRMK	B2FJQ9	Thioredoxin	11742	5.8389	2007.84	5	9	25.6881	4.2359	45	5	1	17.1421	0.0125211	23.341	0.2769	894
s2_t0_r3	B2FQ07_STRMK	B2FQ07	Putative asparaginase	17687	6.0747	1984.81	2	18	10.559	5.7808	38	5	0	14.0244	0.0137364	51.3982	0.9126	2944
s2_t0_r3	B2FKK1_STRMK	B2FKK1	Putative uncharacterized protein Putative iron sulfur cluster assembly protein	11913	4.5205	1968.01	1	10	9.8214	2.954	19	3	0	19.986	0.0145479	8.679	0.105	2689
s2_t0_r3	B2FPW8_STRMK	B2FPW8	Putative hypoxanthine phosphoribosyltransferase	20252	5.2017	1940.36	1	18	6.5217	15.8551	32	5	0	15.7891	0.0140493	14.8175	0.302	2267
s2_t0_r3	ATPD_STRMK	B2FHZ1	ATP synthase subunit delta	18301	5.1973	1920.83	2	15	10.2857	3.7732	25	4	0	11.2109	0.012272	13.5437	0.248	14
s2_t0_r3	B2FI93_STRMK	B2FI93	Putative two component transcriptional regulator response regulatory protein	25357	5.0054	1863.57	2	18	11.4537	12.3589	28	5	0	16.2804	0.0142859	26.2086	0.6665	2993
s2_t0_r3	B2FL62_STRMK	B2FL62	Conserved hypothetical exported protein	17195	9.1143	1845.1	1	10	6.4327	0.9998	18	2	0	7.9039	0.0141024	9.948	0.1717	3463
s2_t0_r3	B2FMP6_STRMK	B2FMP6	Putative electron transfer flavoprotein subunit beta	26747	6.2095	1834.7	3	18	6.4516	8.1595	50	8	1	14.5221	0.0116887	27.2209	0.7285	3921
s2_t0_r3	TIG_STRMK	B2FQR1	Trigger factor	47968	4.8076	1828.99	11	37	13.2251	4.5339	123	19	2	17.3144	0.0167137	29.3518	1.4088	285
s2_t0_r3	B2FR77_STRMK	B2FR77	Putative uncharacterized protein	13186	6.1567	1826.89	1	14	16.8067	7.9284	19	3	0	18.2553	0.0120802	8.9087	0.1181	1798
s2_t0_r3	RL10_STRMK	B2FQ36	50S ribosomal protein L10	18447	5.6631	1815.37	2	14	17.4157	3.871	34	4	0	9.6891	0.011415	17.1554	0.3167	189
s2_t0_r3	B2FQQ5_STRMK	B2FQQ5	Putative isocitrate isopropylmalate dehydrogenase	35613	5.5122	1759.25	3	16	6.2874	12.9236	39	6	0	15.2059	0.0126643	22.2003	0.7962	4232
s2_t0_r3	B2FLE4_STRMK	B2FLE4	Putative outer membrane antigen protein	28921	8.1753	1735.34	2	22	7.5	6.5175	115	14	2	17.3455	0.0160245	24.5498	0.7133	1834
s2_t0_r3	B2FNJ3_STRMK	B2FNJ3	Putative fimbria adhesin protein	35984	9.271	1725.76	5	23	9.3567	8.6627	73	10	2	18.3509	0.0163647	19.277	0.6985	2832
s2_t0_r3	B2FPC3_STRMK	B2FPC3	Adenosylhomocysteinase	52827	5.3584	1711.49	7	38	12.0582	2.9398	64	10	0	16.4177	0.0156	18.1204	0.9661	1630
s2_t0_r3	B2FNZ9_STRMK	B2FNZ9	Putative aspartate semialdehyde dehydrogenase	36745	5.0273	1699.67	7	27	12.8655	13.9348	88	12	0	17.0105	0.013825	15.1529	0.558	1150
s2_t0_r3	SYM_STRMK	B2FPT0	Methionyl tRNA synthetase	74923	5.7363	1659.85	4	57	5.7803	16.1499	128	20	2	20.0155	0.0132461	13.1534	0.9929	273
s2_t0_r3	GPMA_STRMK	B2FHH6	2 3 bisphosphoglycerate dependent phosphoglycerate mutase	28061	6.3457	1631.2	2	23	12.0482	16.5512	56	8	1	17.446	0.0148794	13.0242	0.3657	81
s2_t0_r3	RPIA_STRMK	B2FT30	Ribose 5 phosphate isomerase A	23260	5.5459	1608.11	1	18	5.5814	7.1216	22	3	0	14.0797	0.0102681	11.8966	0.2796	224
s2_t0_r3	PNP_STRMK	B2FN86	Polyribonucleotide nucleotidyltransferase	75334	5.2617	1600.49	7	57	7.8348	10.5098	159	21	0	14.3541	0.0131087	32.8087	2.4769	161
s2_t0_r3	B2FI82_STRMK	B2FI82	Putative enoyl CoA hydratase isomerase	28119	5.8755	1597.62	5	25	2.6415	10.4325	88	13	0	17.3865	0.0125381	17.4864	0.496	2760
s2_t0_r3	B2FPR9_STRMK	B2FPR9	Putative thioredoxin protein	30715	4.3286	1592.38	2	23	10.1754	19.9965	56	8	0	18.764	0.0159772	19.127	0.5901	3646
s2_t0_r3	B2FN91_STRMK	B2FN91	Putative N utilization substance protein A	54970	4.2773	1547.69	4	38	7.7535	9.0362	81	12	0	20.8172	0.0119419	17.0997	0.9425	869
s2_t0_r3	B2FKR5_STRMK	B2FKR5	Putative nitrogen regulatory protein P II	12102	5.2588	1530.31	2	8	9.8214	1.841	15	2	0	15.4534	0.0133242	6.5406	0.0792	4137
s2_t0_r3	B2FQU7_STRMK	B2FQU7	Putative motility flagellin protein	41449	5.2456	1526.14	6	29	10.3448	8.3953	74	12	2	21.5879	0.0143021	3.1647	0.1313	3916
s2_t0_r3	B2FLP5_STRMK	B2FLP5	Putative uncharacterized protein	17512	4.5483	1521.86	1	9	6.7901	18.2883	28	4	0	20.4053	0.0155888	18.2415	0.3197	3329
s2_t0_r3	B2FRQ3_STRMK	B2FRQ3	Putative MltA scaffolding protein	28324	8.5005	1480.59	1	19	4.1353	3.9514	35	5	0	12.3653	0.0125587	9.5642	0.2716	2330
s2_t0_r3	B2FP85_STRMK	B2FP85	Putative ABC transporter toluene tolerance exported protein	23744	10.2861	1326.37	5	18	7.7273	3.2134	52	8	2	12.6654	0.0125682	19.9257	0.4734	675
s2_t0_r3	RRF_STRMK	B2FIA5	Ribosome recycling factor	20362	9.5376	1295.31	5	17	7.6087	9.994	64	7	0	17.6138	0.0122704	29.3403	0.5978	230
s2_t0_r3	B2FRW6_STRMK	B2FRW6	Putative OstA family protein	19429	9.7573	1282.3	1	12	6.0109	4.7055	34	6	1	20.5286	0.0105635	5.5829	0.1085	609
s2_t0_r3	B2FQ05_STRMK	B2FQ05	Branched chain amino acid aminotransferase	39611	5.9282	1236.74	1	31	5.2198	4.6657	52	6	1	16.4823	0.0138062	21.1132	0.8405	1426
s2_t0_r3	B2FLD2_STRMK	B2FLD2	Putative dihydrolipoamide succinyltransferase E2 component	41992	5.6133	1143.97	2	29	2	13.6938	77	12	1	18.6769	0.0159015	15.4719	0.6501	1156
s2_t0_r3	B2FPA8_STRMK	B2FPA8	Cell division protein ftsZ	42308	4.5674	1102.53	1	26	2.9197	7.7837	27	4	0	18.5951	0.00927099	14.0503	0.5964	4255
s2_t0_r3	B2FUV6_STRMK	B2FUV6	ATP dependent protease ATPase subunit HslU	50777	5.5093	1095.72	4	44	5.2516	8.0077	112	15	1	19.1552	0.0143594	15.5971	0.7934	1416
s2_t0_r3	B2FL86_STRMK	B2FL86	Putative succinate dehydrogenase flavoprotein subunit	64990	5.9883	1072.37	1	44	2.1812	9.6193	63	10	1	17.0265	0.0136533	16.6373	1.0924	2204
s2_t0_r3	B2FPY9_STRMK	B2FPY9	Proline iminopeptidase	35656	5.4829	1022.21	1	19	4.7923	5.7566	19	4	0	18.3228	0.020734	9.2819	0.3328	2016
s2_t0_r3	B2FNY2_STRMK	B2FNY2	Putative flavonol synthase dioxygenase	36259	5.8184	999.629	1	27	3.0769	3.2884	45	7	0	19.9373	0.0140447	16.9829	0.6171	3088
s2_t0_r3	B2FR91_STRMK	B2FR91	3 oxoacyl acyl carrier protein synthase 2	44049	5.3071	971.697	1	26	3.0952	1.394	35	4	0	19.6986	0.014109	8.0222	0.3559	1135
s2_t0_r3	METK_STRMK	B2FPC7	S adenosylmethionine synthase	43693	8.4683	932.632	1	33	2.4814	8.6411	58	9	0	15.2859	0.0143732	11.5358	0.507	125
s2_t0_r3	B2FJN7_STRMK	B2FJN7	Putative biotin carboxylase	49210	6.5786	925.905	1	31	1.7582	10.7417	72	11	2	18.2066	0.0138436	11.353	0.5636	2491
s2_t0_r3	B2FKT0_STRMK	B2FKT0	Putative TonB dependent receptor protein	83725	5.7437	921.2	3	43	2.9793	9.6813	93	14	0	15.8418	0.0147513	11.7818	0.9884	4161
s2_t0_r3	B2FLW2_STRMK	B2FLW2	Chaperone protein htpG	69760	4.8794	895.701	1	63	1.5873	14.0061	124	19	3	20.6806	0.0146596	17.9519	1.2531	4314
s2_t0_r3	B2FIB6_STRMK	B2FIB6	Methionine aminopeptidase	28371	6.0571	855.89	1	19	4.2636	0.696	15	2	0	11.3032	0.0102502	24.3248	0.6961	1898
s2_t0_r3	B2FQ71_STRMK	B2FQ71	Putative carbamoyl phosphate synthase small chain	42324	5.5635	818.458	3	18	3.0534	10.6605	33	4	0	23.5873	0.0171322	16.1057	0.6849	952
s2_t0_r3	B2FRY5_STRMK	B2FRY5	Putative peptidase	53625	4.689	811.229	3	29	3.0181	3.6363	46	7	0	15.7009	0.0171045	10.546	0.5713	2273
s2_t0_r4	B2FQ31_STRMK	B2FQ31	Elongation factor Tu	42934	5.1914	33957.4	38	29	47.9798	4.5439	366	18	1	11.7422	0.0165427	457.627	19.7124	316
s2_t0_r4	B2FQR5_STRMK	B2FQR5	Putative DNA binding protein HU beta	9325	10.1763	31068.7	9	7	48.8889	6.0038	89	4	1	12.9348	0.0145252	200.888	1.8744	1117
s2_t0_r4	RL7_STRMK	B2FQ37	50S ribosomal protein L7 L12	12547	4.6025	26205.6	10	18	45.082	6.3208	96	6	0	11.835	0.0151822	105.366	1.3229	216
s2_t0_r4	RS7_STRMK	B2FQ41	30S ribosomal protein S7	17439	10.6143	25648.5	18	13	40.7643	4.4501	149	8	1	13.0559	0.0173559	400.234	6.9842	247
s2_t0_r4	RS10_STRMK	B2FQ44	30S ribosomal protein S10	11693	9.8306	25317.8	18	10	41.7476	9.0696	127	6	0	9.943	0.0147562	143.423	1.6781	232
s2_t0_r4	RL31B_STRMK	B2FSI8	50S ribosomal protein L31 type B	9340	9.4775	24321	11	7	77.5	2.4034	83	6	0	10.4551	0.0123058	72.7138	0.6796	207
s2_t0_r4	B2FQ20_STRMK	B2FQ20	50S ribosomal protein L25	22570	5.0083	24219.3	19	15	50.2439	4.646	184	8	0	10.8003	0.0124126	100.307	2.2711	2636
s2_t0_r4	ALBU_BOVIN	P02769	Serum albumin OS bos taurus GN ALB PE 1 SV 4	69248	5.7583	23988.4	89	59	56.5074	5.6636	729	38	0	11.8195	0.0162269	309.599	22.0711	4370
s2_t0_r4	B2FN10_STRMK	B2FN10	Putative cold shock protein	7572	9.5947	21433.3	8	5	34.7826	2.9368	63	3	0	15.3209	0.0121906	157.93	1.1967	1164
s2_t0_r4	B2FQL7_STRMK	B2FQL7	Peptidyl prolyl cis trans isomerase	17553	5.7173	19370	8	11	32.5153	6.7666	82	5	0	14.0082	0.0128979	69.1622	1.2188	3826
s2_t0_r4	B2FND5_STRMK	B2FND5	Putative universal stress protein	15928	5.0186	18345.1	12	11	53.3784	4.6541	115	8	0	13.555	0.00987311	67.1034	1.0695	2052
s2_t0_r4	CH60_STRMK	B2FIU9	60 kDa chaperonin	57338	4.9175	18284.5	69	50	49.9089	7.8937	510	27	3	12.006	0.0138025	310.226	17.7991	27
s2_t0_r4	B2FRW3_STRMK	B2FRW3	Putative sigma 54 modulation protein	11739	6.7793	17751.1	8	5	32.381	5.896	80	4	1	9.9813	0.017196	69.4366	0.8196	3702
s2_t0_r4	B2FR90_STRMK	B2FR90	Acyl carrier protein	8737	3.9229	17279.1	6	5	26.5823	1.4729	53	2	0	12.9812	0.012533	211.529	1.8614	2651
s2_t0_r4	EFG_STRMK	B2FQ42	Elongation factor G	77805	5.0464	17190.5	41	54	42.4965	4.3991	353	27	3	12.7609	0.0140387	159.576	12.4511	50
s2_t0_r4	RL1_STRMK	B2FQ35	50S ribosomal protein L1	23961	9.9653	16318.4	30	16	38.3621	5.1223	166	9	0	11.7617	0.0127696	153.37	3.6861	196
s2_t0_r4	RL11_STRMK	B2FQ34	50S ribosomal protein L11	14898	10.4048	13997.9	10	14	61.2676	10.0912	99	8	0	11.7435	0.0135131	100.358	1.5018	190
s2_t0_r4	TRYP_PIG	P00761	Trypsin OS sus scrofa PE 1 SV 1	24393	6.9141	13910.3	16	14	27.2727	3.3664	157	8	3	11.0428	0.0240035	630.942	15.8328	4374
s2_t0_r4	MDH_STRMK	B2FQL8	Malate dehydrogenase	34816	5.2207	13887	42	28	49.3902	4.2289	303	18	4	12.9936	0.0155569	130.469	4.5529	124
s2_t0_r4	RL9_STRMK	B2FKJ7	50S ribosomal protein L9	15719	5.0713	13092.9	25	15	76.5101	6.3271	143	11	0	14.6854	0.0145664	128.339	2.0186	217
s2_t0_r4	RL3_STRMK	B2FQ45	50S ribosomal protein L3	22862	10.5908	12884.7	16	15	52.3148	5.7292	111	10	0	13.7632	0.0138412	61.8918	1.4158	212
s2_t0_r4	B2FNP5_STRMK	B2FNP5	Putative 30S ribosomal protein S1	61568	4.8296	12217.7	56	47	51.1586	7.745	473	36	6	14.538	0.0154754	97.1453	5.9847	356
s2_t0_r4	EFTS_STRMK	B2FIA8	Elongation factor Ts	30442	4.9087	11906.7	21	25	42.6117	5.3642	161	12	2	12.6598	0.0183621	124.453	3.7982	53
s2_t0_r4	ATPA_STRMK	B2FHZ0	ATP synthase subunit alpha	55447	5.3159	11877.8	35	38	41.9417	5.1484	279	20	0	12.122	0.0143776	116.287	6.4651	12
s2_t0_r4	B2FSF7_STRMK	B2FSF7	Putative outer membrane Omp family protein	22153	9.2827	10869.3	10	10	49.7608	5.1184	123	8	2	12.2237	0.0147949	125.08	2.7727	1357
s2_t0_r4	HEMTB_STRMK	B2FJ68	Bacteriohemerythrin	17905	5.6367	10482.6	7	14	31.3726	1.1426	78	5	0	14.122	0.0166922	43.1785	0.7761	88
s2_t0_r4	RL23_STRMK	B2FQ47	50S ribosomal protein L23	11106	10.4312	8454.4	10	4	59.596	4.206	76	5	0	11.7486	0.0135237	76.8067	0.8536	200
s2_t0_r4	B2FT03_STRMK	B2FT03	Putative endoribonuclease protein	13482	4.4766	8419.22	17	9	50.7813	5.9887	102	11	0	13.8847	0.0157901	49.1902	0.6636	2396
s2_t0_r4	CH10_STRMK	B2FIV0	10 kDa chaperonin	10000	5.7056	7917.88	6	9	29.4737	5.4108	53	3	0	10.4142	0.0141273	138.214	1.383	26
s2_t0_r4	B2FPY7_STRMK	B2FPY7	Putative alkyl hydroperoxide reductase subunit c	20588	5.6895	7908.12	10	15	36.3636	4.5091	82	7	1	11.7053	0.0110286	40.1216	0.8311	1425
s2_t0_r4	B2FR89_STRMK	B2FR89	Putative 3 oxoacyl acyl carrier protein reductase	25193	6.5259	7715.09	4	18	33.6032	6.1224	39	4	0	15.6671	0.0181191	21.5342	0.5429	3890
s2_t0_r4	DNAK_STRMK	B2FMY5	Chaperone protein DnaK	68427	4.8091	7697.37	44	58	52.5	10.134	345	30	2	15.2808	0.0138196	71.633	4.9128	45
s2_t0_r4	B2FLF0_STRMK	B2FLF0	Putative cold shock protein	7689	9.5347	7498.53	11	8	73.913	9.8326	57	7	0	16.8512	0.0119402	37.7312	0.2903	509
s2_t0_r4	B2FHF0_STRMK	B2FHF0	Putative uncharacterized protein	20996	5.7451	7457.38	17	12	46.0733	3.8444	112	10	2	14.8981	0.0171028	87.5858	1.8401	1653
s2_t0_r4	RL17_STRMK	B2FQK9	50S ribosomal protein L17	14299	10.8193	7349.55	3	9	27.5591	1.7734	31	3	0	12.2765	0.0155788	19.4931	0.28	194
s2_t0_r4	RS2_STRMK	B2FIA9	30S ribosomal protein S2	29559	8.9692	7248.82	26	28	44.0299	4.8155	171	13	1	11.2941	0.0149021	103.679	3.0725	244
s2_t0_r4	RS8_STRMK	B2FQJ8	30S ribosomal protein S8	14313	10.2041	7144.66	10	13	34.8485	4.1209	94	6	1	14.1549	0.0137485	61.0072	0.8773	248
s2_t0_r4	B2FT86_STRMK	B2FT86	Conserved hypothetical TPR repeat family protein	43179	7.5249	7098.58	28	31	34.1772	6.7756	213	16	1	13.1541	0.0134473	44.166	1.9082	4052
s2_t0_r4	RPOA_STRMK	B2FQK8	DNA directed RNA polymerase subunit alpha	36293	5.4902	6936.41	25	29	33.7349	2.8688	160	11	0	12.6183	0.0164203	81.0978	2.9544	225
s2_t0_r4	B2FJ51_STRMK	B2FJ51	Putative uncharacterized protein	12183	5.5723	6608.19	5	14	45.4545	3.9958	48	4	0	14.1569	0.0143688	30.7766	0.3752	1726
s2_t0_r4	RL6_STRMK	B2FQJ9	50S ribosomal protein L6	18333	10.0474	6547	10	14	31.6092	4.2458	77	6	0	9.0401	0.0134899	87.024	1.5964	215
s2_t0_r4	B2FQK3_STRMK	B2FQK3	50S ribosomal protein L15	15043	11.2148	6519.56	12	11	56.4626	3.1326	91	10	0	16.9054	0.0153893	20.0975	0.3025	2897
s2_t0_r4	B2FLH1_STRMK	B2FLH1	Superoxide dismutase	22661	5.5166	6369.74	9	15	18.7192	4.3486	48	4	0	12.0981	0.0190915	86.1848	1.9543	1540
s2_t0_r4	RS16_STRMK	B2FUB3	30S ribosomal protein S16	9649	10.9526	6354.21	7	7	31.3953	15.8313	52	5	0	16.4706	0.0156757	27.9011	0.2694	238
s2_t0_r4	RL24_STRMK	B2FQJ5	50S ribosomal protein L24	11159	10.6655	6347.06	11	9	44.7619	8.0006	97	5	0	12.1716	0.0136142	55.2384	0.6168	201
s2_t0_r4	RS4_STRMK	B2FQK7	30S ribosomal protein S4	23117	10.2788	5990.09	17	16	52.1531	4.2333	99	11	1	12.605	0.0126366	42.6113	0.9905	245
s2_t0_r4	B2FTA7_STRMK	B2FTA7	Putative septum site determining protein	28813	5.0947	5930.65	20	26	55.3903	7.4842	126	16	2	17.0861	0.0182693	43.4965	1.2615	2884
s2_t0_r4	RL19_STRMK	B2FUB6	50S ribosomal protein L19	14481	10.4971	5712.11	14	12	61.6541	2.947	79	7	0	13.0231	0.0177338	22.3141	0.3233	195
s2_t0_r4	B2FR50_STRMK	B2FR50	Putative ferritin DPS family DNA binding protein	20285	6.52	5570.62	14	14	45.0549	3.8295	77	7	0	11.8172	0.0138611	37.6735	0.7668	1186
s2_t0_r4	B2FIF8_STRMK	B2FIF8	Peptidyl prolyl cis trans isomerase	25099	9.6636	5512.94	10	15	27.4678	7.5849	83	7	0	18.2134	0.015244	45.0423	1.1312	1044
s2_t0_r4	B2FRS2_STRMK	B2FRS2	Succinyl CoA ligase ADP forming subunit alpha	29596	6.4175	5431.2	19	15	40.2062	5.1191	98	10	0	11.1134	0.0154782	76.3076	2.2816	4273
s2_t0_r4	B2FNJ1_STRMK	B2FNJ1	Putative pili chaperone protein	26080	5.9092	5310.36	13	13	29.7521	3.8991	92	9	2	13.6103	0.0114958	43.9937	1.1506	4238
s2_t0_r4	RS17_STRMK	B2FQJ3	30S ribosomal protein S17	10104	10.103	5208.94	4	7	16.8539	3.885	21	2	0	9.8003	0.0104703	69.1871	0.7035	239
s2_t0_r4	B2FKJ9_STRMK	B2FKJ9	30S ribosomal protein S6	15487	4.5864	5132.24	21	11	55.8824	10.5091	150	11	4	15.3121	0.0163488	69.3347	1.0745	777
s2_t0_r4	B2FPY3_STRMK	B2FPY3	Putative transaldolase B	33943	4.7959	5091.89	12	29	45.283	12.293	103	15	1	16.105	0.0142652	19.4224	0.6641	1552
s2_t0_r4	B2FRM9_STRMK	B2FRM9	Protein tolB	47149	9.646	5072.27	29	34	38.041	11.3589	171	19	2	13.6492	0.0138093	35.9633	1.6967	4253
s2_t0_r4	ATPB_STRMK	B2FHY8	ATP synthase subunit beta	50783	4.9189	5061.73	21	37	30.3419	5.8694	137	13	2	14.0278	0.0181156	68.8716	3.5036	13
s2_t0_r4	RL32_STRMK	B2FR85	50S ribosomal protein L32	7167	10.7153	5060.39	1	4	21.875	8.0837	20	2	0	13.25	0.0123809	44.8736	0.3218	208
s2_t0_r4	NDK_STRMK	B2FNQ5	Nucleoside diphosphate kinase	15314	5.5444	4912.95	21	17	36.1702	5.3441	123	6	0	9.8371	0.0119273	83.45	1.2788	142
s2_t0_r4	KAD_STRMK	B2FT48	Adenylate kinase	19901	4.8164	4853.41	11	11	42.246	4.5392	63	7	0	12.5108	0.0135455	30.2372	0.6021	107
s2_t0_r4	B2FQU5_STRMK	B2FQU5	Putative flagellin	41407	4.9658	4765.19	24	31	38.6699	10.2406	143	16	1	14.5908	0.0149777	25.0897	1.0395	457
s2_t0_r4	RL13_STRMK	B2FJU4	50S ribosomal protein L13	16098	10.0649	4679.81	11	11	43.662	3.1588	83	7	1	14.0061	0.0138407	43.8653	0.7066	191
s2_t0_r4	B2FT63_STRMK	B2FT63	Putative inorganic pyrophosphatase	19590	5.0757	4670.65	14	16	36.5169	7.1177	78	8	0	13.401	0.0145566	46.7614	0.9246	2764
s2_t0_r4	RS18_STRMK	B2FKJ8	30S ribosomal protein S18	8953	10.5703	4441.39	5	8	26.3158	4.6105	18	3	1	14.4188	0.011729	31.4311	0.2834	240
s2_t0_r4	ENO_STRMK	B2FK88	Enolase	45698	4.8457	4428.44	19	29	38.3721	9.652	152	16	1	14.7494	0.0140573	28.9709	1.3264	55
s2_t0_r4	ATPD_STRMK	B2FHZ1	ATP synthase subunit delta	18301	5.1973	4418.93	5	15	35.4286	10.6063	54	6	0	15.2982	0.010926	10.3725	0.1899	14
s2_t0_r4	RL10_STRMK	B2FQ36	50S ribosomal protein L10	18447	5.6631	4414.67	8	14	44.9438	4.5311	73	6	1	13.9674	0.0135205	20.566	0.3796	189
s2_t0_r4	B2FMP5_STRMK	B2FMP5	Putative electron transfer flavoprotein subunit alpha	31330	5.2236	4296.72	11	22	36.5385	4.7035	74	8	0	16.0045	0.015072	27.0982	0.8511	4293
s2_t0_r4	B2FSI7_STRMK	B2FSI7	Citrate synthase	46330	5.2456	4228.44	12	28	32.2353	6.8589	108	11	1	14.479	0.0127818	45.0685	2.0945	1123
s2_t0_r4	B2FJA4_STRMK	B2FJA4	Putative uncharacterized protein	9508	4.749	4092.58	7	9	60.6742	3.0906	28	4	0	11.1047	0.0167682	12.7212	0.121	3927
s2_t0_r4	RL5_STRMK	B2FQJ6	50S ribosomal protein L5	20170	10.2598	3971.05	10	17	33.3333	8.1288	62	7	0	14.6663	0.0160761	24.5441	0.4968	214
s2_t0_r4	B2FQ33_STRMK	B2FQ33	Transcription antitermination protein nusG	21200	5.4302	3939.69	3	14	23.1183	1.0944	33	3	0	16.2291	0.0158227	30.4899	0.6468	3020
s2_t0_r4	B2FJQ9_STRMK	B2FJQ9	Thioredoxin	11742	5.8389	3852.31	8	9	57.7982	7.8913	62	7	0	13.768	0.0138569	25.2789	0.2999	894
s2_t0_r4	RS15_STRMK	B2FN87	30S ribosomal protein S15	10032	10.7153	3823.26	3	8	31.3953	2.2827	20	2	0	11.2137	0.0102765	12.9669	0.1302	237
s2_t0_r4	RL4_STRMK	B2FQ46	50S ribosomal protein L4	21623	10.0474	3790.17	18	17	41.2935	9.3042	99	10	1	15.8441	0.0155003	46.8923	1.0173	213
s2_t0_r4	B2FPW6_STRMK	B2FPW6	Putative cold shock protein	7274	5.5107	3785.28	6	5	39.7059	4.2383	31	3	0	13.6458	0.0151281	35.9428	0.2616	3963
s2_t0_r4	B2FLB8_STRMK	B2FLB8	Putative isomerase	37095	9.668	3763.29	10	23	33.711	4.6684	85	10	4	15.4676	0.0137396	23.728	0.8821	780
s2_t0_r4	GRPE_STRMK	B2FMY4	Protein grpE	18599	4.7256	3720.51	15	15	48.538	6.1739	71	11	0	15.4975	0.0116925	14.3168	0.2664	82
s2_t0_r4	MINE_STRMK	B2FTA6	Cell division topological specificity factor	9630	6.1055	3623.36	6	11	55.814	4.0579	39	6	1	17.2943	0.0152553	10.257	0.0988	129
s2_t0_r4	ATPE_STRMK	B2FHY7	ATP synthase epsilon chain	15108	5.1064	3588.4	4	9	30	7.2186	37	5	0	16.3513	0.0141593	21.7658	0.3303	15
s2_t0_r4	B2FHE8_STRMK	B2FHE8	Putative transmembrane protein	9668	10.1792	3484.61	7	8	38.8889	4.1024	27	3	0	11.6608	0.0112461	21.5702	0.2099	1060
s2_t0_r4	B2FTS4_STRMK	B2FTS4	Putative uncharacterized protein pcm	23367	4.6641	3415.13	8	20	33.9535	3.8012	59	7	0	15.2803	0.0163021	19.2543	0.4524	3031
s2_t0_r4	SECB_STRMK	B2FHD7	Protein export protein secB	18500	3.8848	3293.66	4	9	34.3023	5.1795	35	5	0	20.1845	0.0181402	15.0042	0.2795	257
s2_t0_r4	TIG_STRMK	B2FQR1	Trigger factor	47968	4.8076	3188.84	18	37	32.7146	10.7352	149	23	0	17.1888	0.0141773	38.1117	1.8293	285
s2_t0_r4	B2FQU6_STRMK	B2FQU6	Putative flagellin	39862	5.4829	3167.38	17	29	27.0619	8.8694	102	15	1	16.2502	0.0158615	11.1886	0.4463	559
s2_t0_r4	B2FLX9_STRMK	B2FLX9	Putative outer membrane lipoprotein	24506	9.583	2864.81	9	12	30.303	14.1895	48	5	1	17.8612	0.0161645	14.6642	0.3604	1295
s2_t0_r4	B2FLE9_STRMK	B2FLE9	Putative outer membrane antigen lipoprotein	16442	9.4438	2855.41	6	10	29.878	14.2678	46	6	1	16.4619	0.015304	12.6628	0.2105	773
s2_t0_r4	EFP_STRMK	B2FMF6	Elongation factor P	20725	4.6421	2822.05	6	11	16.4894	14.7334	41	5	0	16.9964	0.0157971	42.4564	0.8829	52
s2_t0_r4	PYGM_RABIT	P00489	Glycogen phosphorylase muscle form OS Oryctolagus cuniculus GN PYGM PE 1 SV 3	97227	6.7954	2819.32	35	76	29.5374	11.4528	242	33	2	16.1428	0.0168448	50	4.8901	4371
s2_t0_r4	B2FLE4_STRMK	B2FLE4	Putative outer membrane antigen protein	28921	8.1753	2767.65	18	22	53.5714	4.7559	149	18	5	16.2706	0.016071	28.5737	0.8302	1834
s2_t0_r4	B2FP29_STRMK	B2FP29	Peptidyl prolyl cis trans isomerase	17488	5.8345	2747.79	3	17	20.625	20.467	44	5	0	16.8885	0.0143586	33.5383	0.5869	1833
s2_t0_r4	B2FR63_STRMK	B2FR63	Putative uncharacterized protein	15238	5.3804	2720.15	6	11	55.9701	7.7836	50	6	0	16.973	0.0146044	11.1305	0.1697	3690
s2_t0_r4	B2FI82_STRMK	B2FI82	Putative enoyl CoA hydratase isomerase	28119	5.8755	2623.45	17	25	30.1887	6.0393	81	10	0	16.9568	0.0140117	19.637	0.557	2760
s2_t0_r4	B2FQM8_STRMK	B2FQM8	Putative outer membrane protein	39466	4.6069	2605.63	20	28	40.7104	6.8687	142	15	2	14.3645	0.0137964	29.1248	1.1568	1974
s2_t0_r4	B2FNZ9_STRMK	B2FNZ9	Putative aspartate semialdehyde dehydrogenase	36745	5.0273	2557.47	14	27	37.4269	5.575	91	10	0	15.8856	0.0146772	16.639	0.6127	1150
s2_t0_r4	B2FTC9_STRMK	B2FTC9	Putative thioesterase	15144	5.8535	2527.99	5	10	28.8889	9.8942	34	5	0	15.7389	0.0135823	6.4675	0.098	1936
s2_t0_r4	PNP_STRMK	B2FN86	Polyribonucleotide nucleotidyltransferase	75334	5.2617	2491.61	36	57	27.3504	8.6087	212	27	1	15.1077	0.0148775	38.2726	2.8894	161
s2_t0_r4	RL14_STRMK	B2FQJ4	50S ribosomal protein L14	13415	10.5835	2468.81	15	12	58.1967	12.0822	60	7	0	15.2442	0.0175701	28.8999	0.3896	192
s2_t0_r4	B2FR77_STRMK	B2FR77	Putative uncharacterized protein	13186	6.1567	2466.36	7	14	60.5042	14.0134	45	6	0	17.7405	0.0149752	9.8879	0.131	1798
s2_t0_r4	B2FQ05_STRMK	B2FQ05	Branched chain amino acid aminotransferase	39611	5.9282	2441.07	9	31	29.3956	2.9674	70	9	1	15.3854	0.0135987	17.7665	0.7072	1426
s2_t0_r4	B2FPW8_STRMK	B2FPW8	Putative hypoxanthine phosphoribosyltransferase	20252	5.2017	2404.79	6	18	44.5652	17.3347	55	7	0	16.7888	0.0144323	13.4228	0.2735	2267
s2_t0_r4	PYRE_STRMK	B2FJX2	Orotate phosphoribosyltransferase	23328	6.3677	2347.22	6	21	22.831	6.2006	49	7	0	16.06	0.0170399	9.1456	0.2145	171
s2_t0_r4	B2FNJ3_STRMK	B2FNJ3	Putative fimbria adhesin protein	35984	9.271	2263.43	14	23	34.7953	12.064	123	14	5	18.1687	0.0148526	16.8551	0.6107	2832
s2_t0_r4	B2FHX5_STRMK	B2FHX5	Putative CBS domain protein	15432	6.0864	2258.38	6	18	38.4615	6.3279	33	5	0	15.9419	0.0208962	9.9343	0.1534	3934
s2_t0_r4	B2FHZ3_STRMK	B2FHZ3	ATP synthase subunit c	10158	9.627	2255.41	2	5	10.8911	1.6719	19	1	0	15.5598	0.0122656	37.1328	0.3775	2135
s2_t0_r4	B2FI93_STRMK	B2FI93	Putative two component transcriptional regulator response regulatory protein	25357	5.0054	2254.95	7	18	29.0749	10.7092	33	6	0	14.6792	0.0234986	18.2874	0.4651	2993
s2_t0_r4	B2FRM8_STRMK	B2FRM8	Putative peptidoglycan associated lipoprotein	18603	6.9741	2204.03	8	14	42.4419	13.5525	55	6	0	12.1509	0.0118089	17.1633	0.3244	743
s2_t0_r4	RS5_STRMK	B2FQK1	30S ribosomal protein S5	19274	10.7813	2148.24	12	14	30.5556	5.9712	69	8	1	13.6632	0.0139498	41.5245	0.8008	246
s2_t0_r4	B2FNJ0_STRMK	B2FNJ0	Putative fimbrial adhesin protein	17194	6.4614	1969.27	5	10	31.9527	3.7624	36	5	0	14.0575	0.0166332	25.4748	0.4412	2680
s2_t0_r4	B2FNY2_STRMK	B2FNY2	Putative flavonol synthase dioxygenase	36259	5.8184	1910.5	7	27	21.2308	8.4998	60	8	0	17.5471	0.0133257	16.9946	0.6176	3088
s2_t0_r4	B2FQG8_STRMK	B2FQG8	Putative redoxin	17715	5.0229	1873.24	5	15	40.625	15.8548	34	7	0	17.0389	0.0149064	8.29	0.1479	2476
s2_t0_r4	B2FT51_STRMK	B2FT51	Putative uncharacterized protein	17966	9.375	1866.56	8	11	31.7365	11.2587	48	6	0	17.0925	0.0154413	12.5322	0.2282	3877
s2_t0_r4	B2FI85_STRMK	B2FI85	Putative organic hydroperoxide resistance protein	14504	4.8779	1788.34	6	12	19.8582	7.7184	33	4	0	21.324	0.0145733	15.3497	0.2245	2289
s2_t0_r4	B2FKR6_STRMK	B2FKR6	Putative uncharacterized protein	9312	4.6465	1767.99	5	13	46.9879	15.7611	32	7	1	16.6254	0.0156693	5.9318	0.0553	4088
s2_t0_r4	B2FUV6_STRMK	B2FUV6	ATP dependent protease ATPase subunit HslU	50777	5.5093	1745.33	20	44	30.8534	13.1102	145	21	2	18.0777	0.013938	15.7327	0.8003	1416
s2_t0_r4	B2FQU7_STRMK	B2FQU7	Putative motility flagellin protein	41449	5.2456	1741.68	12	29	16.9951	11.7602	107	15	3	18.2612	0.0172628	8.6428	0.3585	3916
s2_t0_r4	B2FMP6_STRMK	B2FMP6	Putative electron transfer flavoprotein subunit beta	26747	6.2095	1694.79	10	18	32.2581	11.3122	57	9	0	18.0438	0.0151315	28.6365	0.7664	3921
s2_t0_r4	B2FQ07_STRMK	B2FQ07	Putative asparaginase	17687	6.0747	1638.7	6	18	19.8758	8.5998	39	7	0	17.7653	0.0145812	8.8509	0.1572	2944
s2_t0_r4	B2FQQ5_STRMK	B2FQQ5	Putative isocitrate isopropylmalate dehydrogenase	35613	5.5122	1627.62	5	16	20.0599	2.9005	35	5	0	13.8403	0.0167141	20.8449	0.7476	4232
s2_t0_r4	B2FN91_STRMK	B2FN91	Putative N utilization substance protein A	54970	4.2773	1554.53	10	38	19.2843	17.009	86	13	1	19.0829	0.0152211	17.5403	0.9668	869
s2_t0_r4	RPIA_STRMK	B2FT30	Ribose 5 phosphate isomerase A	23260	5.5459	1546.35	4	18	15.814	8.7068	30	4	0	15.1442	0.0155483	7.7064	0.1811	224
s2_t0_r4	METK_STRMK	B2FPC7	S adenosylmethionine synthase	43693	8.4683	1499.91	7	33	15.3846	5.2831	60	6	0	15.9617	0.0157096	12.8193	0.5634	125
s2_t0_r4	IHFA_STRMK	B2FN73	Integration host factor subunit alpha	11192	10.1206	1480.51	2	14	19.1919	6.2471	33	6	0	20.7871	0.0171989	3.7434	0.0419	101
s2_t0_r4	B2FQ73_STRMK	B2FQ73	Transcription elongation factor greA 1	17228	4.8911	1450.65	3	19	22.7848	20.588	39	6	0	19.6768	0.0141255	13.7676	0.2373	878
s2_t0_r4	B2FP71_STRMK	B2FP71	GTP cyclohydrolase 1	22811	5.8667	1427.6	8	19	24.1379	6.0366	40	6	0	18.5894	0.0176176	10.5958	0.2437	3150
s2_t0_r4	B2FP85_STRMK	B2FP85	Putative ABC transporter toluene tolerance exported protein	23744	10.2861	1332.56	9	18	19.0909	15.1221	45	6	0	15.5885	0.0138258	25.6862	0.6103	675
s2_t0_r4	PGK_STRMK	B2FSF3	Phosphoglycerate kinase	40895	4.6948	1315.27	7	32	17.1355	11.4581	48	6	1	16.2318	0.017604	8.9046	0.3654	158
s2_t0_r4	RIMP_STRMK	B2FN92	Ribosome maturation factor rimP	21190	4.7666	1308.91	4	13	17.3469	4.951	30	3	0	15.1477	0.0165261	16.5866	0.3526	187
s2_t0_r4	FABA_STRMK	B2FLR1	3 hydroxydecanoyl acyl carrier protein dehydratase	19129	6.3545	1266.51	3	15	14.6199	2.848	25	4	0	16.4077	0.0155649	15.3673	0.2968	61
s2_t0_r4	B2FI84_STRMK	B2FI84	Putative 3 hydroxyisobutyrate dehydrogenase	29819	5.436	1245.62	4	18	17.5676	4.9132	59	5	0	18.1033	0.0223389	19.9748	0.5994	3676
s2_t0_r4	B2FL62_STRMK	B2FL62	Conserved hypothetical exported protein	17195	9.1143	1239.93	2	10	15.7895	5.2336	32	4	0	19.0369	0.0138331	8.4086	0.1452	3463
s2_t0_r4	B2FTV4_STRMK	B2FTV4	Putative glutaredoxin	32585	4.5278	1209.43	6	24	13.961	3.6797	40	6	0	14.07	0.0186335	20.3102	0.6645	3149
s2_t0_r4	RS13_STRMK	B2FQK5	30S ribosomal protein S13	13320	11.7656	1191.02	8	11	33.0508	5.1271	40	6	0	15.2433	0.0162379	27.2522	0.3663	235
s2_t0_r4	B2FN29_STRMK	B2FN29	Putative inositol 1 monophosphatase	29920	7.1763	1177.46	4	26	14.1818	15.7177	51	9	1	20.2528	0.0148425	2.9184	0.0879	1039
s2_t0_r4	B2FRW6_STRMK	B2FRW6	Putative OstA family protein	19429	9.7573	1173.65	3	12	17.4863	6.4191	46	7	1	17.1432	0.0136878	7.0433	0.1369	609
s2_t0_r4	ATPF_STRMK	B2FHZ2	ATP synthase subunit b	17118	5.3672	1161.39	8	16	30.1282	7.3863	86	11	3	19.838	0.0184387	7.9584	0.1363	16
s2_t0_r4	B2FPC3_STRMK	B2FPC3	Adenosylhomocysteinase	52827	5.3584	1144.02	10	38	19.1268	11.8133	70	10	0	12.7668	0.0121357	19.4906	1.0392	1630
s2_t0_r4	B2FT80_STRMK	B2FT80	Putative DNA polymerase III beta subunit	40731	5.0288	1128.24	7	38	13.9344	7.3397	68	11	1	18.3756	0.0158119	12.9533	0.5287	1396
s2_t0_r4	DAPA_STRMK	B2FL61	Dihydrodipicolinate synthase	30812	5.8623	1118.86	4	19	22.8956	13.8992	45	6	0	20.1672	0.0191872	7.2483	0.2247	36
s2_t0_r4	B2FPR9_STRMK	B2FPR9	Putative thioredoxin protein	30715	4.3286	1101.02	5	23	15.0877	4.2862	56	7	1	15.9557	0.0183174	15.5563	0.4799	3646
s2_t0_r4	B2FQQ3_STRMK	B2FQQ3	Putative glutaredoxin	10875	6.0908	1095.94	2	9	16	12.1575	23	4	0	11.849	0.0141633	17.5473	0.193	2643
s2_t0_r4	B2FJN7_STRMK	B2FJN7	Putative biotin carboxylase	49210	6.5786	1095.26	8	31	16.044	6.5254	78	12	1	16.3339	0.0169952	14.7102	0.7302	2491
s2_t0_r4	Y4090_STRMK	B2FHW7	UPF0234 protein Smlt4090	17989	7.626	1094.25	1	13	7.5	3.1586	26	4	0	19.1746	0.0212553	9.9727	0.1795	309
s2_t0_r4	B2FKN9_STRMK	B2FKN9	Putative branched chain alpha keto acid dehydrogenase E1 beta subunit	38202	4.9834	1076.25	8	28	10.4225	7.8539	61	9	1	16.3261	0.0183198	11.8511	0.4557	706
s2_t0_r4	B2FRQ4_STRMK	B2FRQ4	Putative heat shock chaperone ClpB	95237	5.1782	1053.98	19	67	16.144	13.3632	159	28	1	17.3037	0.0143653	17.4299	1.663	2395
s2_t0_r4	B2FIA6_STRMK	B2FIA6	Putative uridylate kinase	26031	5.4126	1047.29	2	19	8.6777	13.8132	57	8	1	17.1282	0.0155863	12.4498	0.325	3116
s2_t0_r4	B2FR78_STRMK	B2FR78	Putative outer membrane lipoprotein	19275	8.7847	1032.53	2	11	14.8571	3.2578	15	3	1	13.2417	0.0136597	8.6437	0.1682	335
s2_t0_r4	B2FL87_STRMK	B2FL87	Putative succinate dehydrogenase iron sulfur protein	29653	7.9175	1030.32	5	27	15.3257	6.4555	46	8	1	19.83	0.0175533	11.1788	0.3406	3534
s2_t0_r4	B2FID6_STRMK	B2FID6	Putative tRNA rRNA methyltransferase	25904	6.2007	1022.79	1	21	7.6923	10.4162	40	7	0	22.7953	0.0165279	7.5509	0.197	842
s2_t0_r4	SYM_STRMK	B2FPT0	Methionyl tRNA synthetase	74923	5.7363	1022.15	9	57	15.6069	8.1753	143	20	1	20.4024	0.0179087	10.7343	0.8103	273
s2_t0_r4	B2FP55_STRMK	B2FP55	Conserved hypothetical exported protein	30746	5.877	1019.74	7	19	16.1616	8.8193	69	9	0	18.7022	0.0151402	10.2589	0.3156	1253
s2_t0_r4	B2FIB6_STRMK	B2FIB6	Methionine aminopeptidase	28371	6.0571	1013.83	2	19	7.7519	17.5914	33	7	0	18.2605	0.0146483	13.8603	0.3966	1898
s2_t0_r4	B2FRY5_STRMK	B2FRY5	Putative peptidase	53625	4.689	1002.29	5	29	11.0664	12.3586	59	11	1	19.3206	0.0174338	9.3885	0.5086	2273
s2_t0_r4	B2FQH8_STRMK	B2FQH8	Putative methylisocitrate lyase	31732	5.3467	995.916	3	26	7.0707	7.0669	37	6	0	16.4795	0.015319	10.1819	0.3256	4256
s2_t0_r4	NUSB_STRMK	B2FNL4	N utilization substance protein B homolog	17938	9.019	986.122	4	16	20.7547	11.6942	53	8	1	21.1236	0.0195745	14.5023	0.2603	149
s2_t0_r4	RRF_STRMK	B2FIA5	Ribosome recycling factor	20362	9.5376	983.036	6	17	16.3043	4.5064	49	8	0	21.7816	0.0164556	12.8678	0.2622	230
s2_t0_r4	B2FPD8_STRMK	B2FPD8	Putative ribokinase	32604	4.793	970.563	7	22	22.1184	10.8345	58	11	0	22.3595	0.0155141	13.6496	0.4484	747
s2_t0_r4	B2FL86_STRMK	B2FL86	Putative succinate dehydrogenase flavoprotein subunit	64990	5.9883	963.294	9	44	8.2215	6.6185	92	14	3	16.5306	0.0144798	17.6533	1.1591	2204
s2_t0_r4	B2FQ51_STRMK	B2FQ51	30S ribosomal protein S3	27574	10.5513	951.235	5	22	15.9836	9.6347	38	8	0	18.0179	0.0180049	13.4489	0.3711	2155
s2_t0_r4	B2FUE8_STRMK	B2FUE8	Putative diaminobutyrate 2 oxoglutarate aminotransferase	52090	5.7759	937.801	8	33	16.9528	5.1834	73	13	2	17.6822	0.0159169	11.0015	0.5753	3678
s2_t0_r4	B2FT88_STRMK	B2FT88	Putative biopolymer transport exbB protein	26891	6.0659	926.892	4	9	15.415	8.6957	40	6	1	18.3712	0.0168045	13.7218	0.3692	1601
s2_t0_r4	B2FLD2_STRMK	B2FLD2	Putative dihydrolipoamide succinyltransferase E2 component	41992	5.6133	905.193	8	29	12.25	13.7938	98	16	0	19.3814	0.0174361	14.3821	0.6043	1156
s2_t0_r4	B2FRQ3_STRMK	B2FRQ3	Putative MltA scaffolding protein	28324	8.5005	881.687	5	19	16.1654	4.1875	35	4	0	16.7424	0.0118709	62.7975	1.7834	2330
s2_t0_r4	B2FPA8_STRMK	B2FPA8	Cell division protein ftsZ	42308	4.5674	877.047	6	26	16.7883	6.9446	53	7	0	17.249	0.0109632	15.2008	0.6453	4255
s2_t0_r4	B2FNF7_STRMK	B2FNF7	Putative chromosome partitioning protein	33257	9.0454	849.526	4	30	11.0749	12.7877	44	7	0	16.4234	0.0135949	4.5289	0.1507	1236
s2_t0_r4	GLYA_STRMK	B2FNK2	Serine hydroxymethyltransferase	44950	6.1201	839.815	13	33	11.7506	5.9598	55	8	0	12.9015	0.0126686	12.323	0.5564	79
s2_t0_r4	B2FTW1_STRMK	B2FTW1	Putative uncharacterized protein	12544	5.1182	834.284	5	10	13.3929	5.5764	29	4	1	14.2637	0.0128591	10.1885	0.1279	4259
s2_t0_r4	B2FP88_STRMK	B2FP88	Glutathione peroxidase	19504	4.5103	827.249	2	13	6.0773	9.3685	25	3	1	17.2781	0.0154135	21.9248	0.4304	2211
s2_t0_r4	MTND_STRMK	B2FPP3	Acireductone dioxygenase	20752	4.5938	813.137	4	12	11.8919	10.7961	29	4	0	17.4194	0.0131621	10.7116	0.223	137
s2_t0_r4	B2FSF0_STRMK	B2FSF0	Fructose bisphosphate aldolase	36262	4.8384	803.697	6	25	10.479	12.501	38	7	0	18.6684	0.0159993	13.6559	0.501	2450
s2_t0_r4	B2FPY9_STRMK	B2FPY9	Proline iminopeptidase	35656	5.4829	794.364	4	19	14.0575	11.6302	53	9	0	19.0639	0.0156203	9.0629	0.3249	2016
s2_t0_r4	B2FKN2_STRMK	B2FKN2	Putative 4 hydroxyphenylpyruvate dioxygenase	40050	4.9131	775.035	4	26	14.8876	5.6111	51	8	0	18.424	0.0180338	20.225	0.8163	1624
s2_t0_r4	B2FQ22_STRMK	B2FQ22	Putative ATP GTP binding protein	38770	4.8955	767.505	4	25	8.5399	4.6296	42	7	0	17.0066	0.0150951	8.2629	0.322	349
s2_t0_r4	B2FII7_STRMK	B2FII7	Putative uncharacterized protein	13173	11.1108	766.881	3	13	21.1382	8.2558	22	3	0	17.771	0.0105896	6.1707	0.0824	3866
s2_t0_r4	B2FKT0_STRMK	B2FKT0	Putative TonB dependent receptor protein	83725	5.7437	757.295	9	43	7.513	6.6375	80	11	1	19.9419	0.0123681	15.1279	1.2691	4161
s2_t0_r4	ERA_STRMK	B2FPX8	GTPase Era	32923	8.5884	749.918	6	26	14.4295	15.1873	40	7	0	20.0705	0.0167902	6.2016	0.2047	56
s2_t0_r4	B2FPY4_STRMK	B2FPY4	Putative regulator of nucleoside diphosphate kinase	14244	4.6289	740.886	1	11	8.209	7.1015	15	3	0	14.6689	0.0114657	4.6483	0.0665	3696
s2_t0_r4	B2FRX9_STRMK	B2FRX9	Conserved hypothetical exported protein	41746	9.5654	735.61	6	26	11.3636	4.0943	52	6	2	21.4284	0.0179642	5.5022	0.2298	1596
s2_t0_r4	B2FPR3_STRMK	B2FPR3	Putative uncharacterized protein	14987	4.3301	728.166	5	12	13.2353	3.9283	27	3	0	18.3227	0.0133913	11.4933	0.173	4237
s2_t0_r4	B2FQM3_STRMK	B2FQM3	Putative glutathione S transferase	21892	5.8857	725.428	1	10	5.9113	25.865	18	2	0	17.6801	0.0167245	7.8931	0.1734	4215
s2_t0_r4	B2FPG7_STRMK	B2FPG7	Putative survival protein SurA	48561	5.2148	714.116	4	31	9.396	12.9519	67	12	2	20.7882	0.0172813	11.9397	0.5802	1280
s2_t0_r4	B2FIM3_STRMK	B2FIM3	Putative orn arg lys decarboxylase	84963	5.7656	713.453	10	54	11.0236	9.8392	119	18	2	18.6384	0.0187058	20.1487	1.7187	801
s2_t0_r4	RL16_STRMK	B2FQ52	50S ribosomal protein L16	15501	11.1152	707.372	1	9	7.2993	2.0874	24	3	0	18.2967	0.0159913	4.7239	0.0733	193
s2_t0_r4	B2FMB1_STRMK	B2FMB1	Putative aminotransferase	42221	6.0645	699.555	2	23	11.5183	1.9107	19	3	0	21.6074	0.0192962	7.9395	0.3372	2185
s2_t0_r4	RBFA_STRMK	B2FN89	Ribosome binding factor A	14539	6.2593	687.817	2	17	16.5354	2.1617	25	4	0	16.4521	0.0120265	9.0654	0.1319	176
s2_t0_r4	B2FJV0_STRMK	B2FJV0	Putative uncharacterized protein	21020	6.0674	672.737	4	13	8.4211	4.1146	59	6	1	17.343	0.0143461	9.0058	0.1894	1884
s2_t0_r4	B2FLG0_STRMK	B2FLG0	Putative ferredoxin NADP reductase	29497	5.8096	664.585	3	33	9.6525	18.7348	35	7	0	19.6941	0.0159444	7.8673	0.2331	2597
s2_t0_r4	B2FNM5_STRMK	B2FNM5	Putative LppC family lipoprotein	58901	9.8994	641.355	6	46	8.726	8.2968	77	14	2	18.9683	0.0158612	12.1599	0.7174	3822
s2_t0_r4	B2FI80_STRMK	B2FI80	DntE	53409	5.5151	627.92	6	30	10.1796	4.2738	71	11	0	21.7735	0.0151241	8.0105	0.4304	2759
s2_t0_r4	B2FLW2_STRMK	B2FLW2	Chaperone protein htpG	69760	4.8794	614.835	5	63	7.7778	14.3463	111	20	2	18.1728	0.0169363	15.9484	1.1133	4314
s2_t0_r4	B2FJ20_STRMK	B2FJ20	Putative peptidase	59764	5.6777	610.132	3	41	7.4545	9.1938	79	14	0	18.8696	0.0156905	19.0603	1.1431	2576
s2_t0_r4	B2FR06_STRMK	B2FR06	Putative heat shock chaperonin	32000	4.5571	607.991	3	23	6.3973	12.7403	32	6	0	16.6892	0.0128915	5.1406	0.1664	3687
s2_t0_r4	DNAJ_STRMK	B2FMY6	Chaperone protein DnaJ	40647	6.0938	595.767	4	33	8.0214	6.7882	79	10	1	19.3809	0.0156604	8.8304	0.3652	44
s2_t0_r4	B2FK97_STRMK	B2FK97	Putative subfamily M23B unassigned peptidase	27785	10.1602	567.631	1	19	8.1784	13.7605	47	6	1	19.7858	0.0214518	4.9255	0.1372	594
s2_t0_r4	B2FQ59_STRMK	B2FQ59	Putative short chain dehydrogenase family protein	26182	6.3618	566.778	1	13	3.9063	7.2841	20	4	0	20.197	0.0142249	10.8965	0.2861	1959
s2_t0_r4	PUR7_STRMK	B2FKM0	Phosphoribosylaminoimidazole succinocarboxamide synthase	34361	4.938	554.842	2	30	8.0645	15.5408	44	9	0	20.7166	0.0179837	4.3551	0.15	166
s2_t0_r4	B2FLW5_STRMK	B2FLW5	Conserved hypothetical exported protein	17581	4.8032	544.36	1	16	6.7485	2.6636	22	3	0	15.2765	0.0116931	11.8374	0.2089	1769
s2_t0_r4	B2FTA3_STRMK	B2FTA3	Putative exported peptidase	77467	6.123	523.664	2	48	4.6089	9.7953	55	10	0	19.0539	0.0195725	7.9594	0.6193	4044
s2_t0_r4	B2FNR0_STRMK	B2FNR0	Putative PQQ containing lipoprotein	42232	9.7954	514.021	2	27	7.196	9.8571	64	13	2	19.5558	0.0186569	10.3526	0.4381	2015
s2_t0_r4	B2FME8_STRMK	B2FME8	Putative DNA binding protein regulator	40719	10.7344	510.636	5	35	6.1856	7.6264	58	9	2	16.3271	0.0148191	14.6862	0.5992	881
s2_t0_r4	B2FQL6_STRMK	B2FQL6	Putative GTP binding protein	68024	5.1665	509.512	4	48	5.6911	18.4566	91	15	1	21.8104	0.0150733	15.6812	1.0683	2157
s2_t0_r4	B2FQC5_STRMK	B2FQC5	Putative subfamily S1C unassigned peptidase	52254	9.2417	509.084	3	33	7.8278	7.0425	62	10	2	17.1299	0.0149982	10.4658	0.5478	1721
s2_t0_r4	RANDOM2614	RANDOM2614	Random Sequence 2614	9232	8.8022	501.242	1	8	13.0435	1.8632	23	2	0	21.0861	0.0122416	5.6728	0.0527	6989
s2_t0_r4	B2FHI8_STRMK	B2FHI8	Putative regulatory protein	17712	7.7109	499.503	2	11	7.362	4.4118	24	3	1	18.2207	0.0142412	8.4421	0.1525	2966
s2_t0_r4	ACCA_STRMK	B2FHN1	Acetyl coenzyme A carboxylase carboxyl transferase subunit alpha	35111	9.1714	496.758	4	27	6.8966	10.325	44	7	1	19.3357	0.019932	8.903	0.3138	0
s2_t0_r4	B2FTB2_STRMK	B2FTB2	Conserved hypothetical exported protein	39043	6.1187	495.958	3	39	5.8824	11.9614	80	15	1	20.6143	0.0159486	9.7093	0.3799	2766
s2_t0_r4	COAD_STRMK	B2FLW4	Phosphopantetheine adenylyltransferase	18252	9.3765	494.856	1	12	5.3254	6.4315	25	4	1	18.0898	0.0188226	7.0593	0.1289	32
s2_t0_r4	B2FRT5_STRMK	B2FRT5	Putative two component system response regulator transcriptional regulatory protein	24977	4.9263	482.89	1	14	5.7778	5.5314	24	3	0	18.0281	0.0246107	8.8088	0.2207	1430
s2_t0_r4	SPED_STRMK	B2FKK7	S adenosylmethionine decarboxylase proenzyme	30683	5.5737	481.344	2	21	4.5455	6.1191	33	4	0	22.7872	0.0190914	6.2423	0.1924	260
s2_t0_r4	B2FHZ8_STRMK	B2FHZ8	Putative dihydrolipoamide acetyltransferase component of pyruvate dehydrogenase complex	58243	5.335	479.12	5	44	6.6434	14.3294	60	11	1	19.1285	0.0153352	7.5313	0.4393	3517
s2_t0_r4	B2FK78_STRMK	B2FK78	Putative pit accessory protein	23590	5.1885	475.033	1	20	5.7692	15.9068	30	5	0	21.3555	0.0231297	4.0286	0.0953	2986
s2_t0_r4	B2FN78_STRMK	B2FN78	Translation initiation factor IF 3	20732	9.6108	469.431	1	14	7.2222	6.849	28	5	0	15.0539	0.0143111	36.6605	0.7627	3739
s2_t0_r4	B2FKK2_STRMK	B2FKK2	Asparaginyl tRNA synthetase	51918	5.1533	465.661	1	41	2.3707	15.8561	80	12	1	20.988	0.0199624	6.0975	0.3185	3128
s2_t0_r4	SUCC_STRMK	B2FRS3	Succinyl CoA ligase ADP forming subunit beta	41223	4.7373	464.145	2	25	4.1131	5.6248	65	8	1	21.0975	0.0129847	13.7329	0.5688	263
s2_t0_r4	RPOC_STRMK	B2FQ39	DNA directed RNA polymerase subunit beta	155189	6.6885	440.862	6	126	3.3428	15.7222	207	40	4	21.7078	0.0166149	12.8972	2.0108	227
s2_t0_r4	B2FQ97_STRMK	B2FQ97	Aconitate hydratase 2	92837	5.1123	431.799	4	63	5.0985	15.9242	83	16	0	19.6729	0.0163588	23.4009	2.1885	1124
s2_t0_r4	RL2_STRMK	B2FQ48	50S ribosomal protein L2	29801	11.0933	426.4	1	20	5.0909	13.5065	37	6	0	17.3145	0.0149821	6.4609	0.1941	205
s2_t0_r4	B2FUU0_STRMK	B2FUU0	Putative rod shape determining protein	37180	5.5356	426.188	1	26	4.3103	22.0071	39	7	0	19.9117	0.0160925	12.6347	0.4729	1893
s2_t0_r4	PYRG_STRMK	B2FK84	CTP synthase	61047	5.5576	424.063	1	42	2.1661	16.4809	53	8	1	23.2836	0.0182778	3.9201	0.2404	173
s2_t0_r4	B2FKP1_STRMK	B2FKP1	Putative dihydrolipoamide acetyltransferase component of pyruvate dehydrogenase complex	47638	5.937	418.404	4	28	8.172	2.4742	16	2	0	12.0114	0.0141751	5.4864	0.2618	1606
s2_t0_r4	B2FML2_STRMK	B2FML2	Putative oxidoreductase	34256	5.2427	412.199	1	17	3.4591	4.551	21	4	0	15.0914	0.019779	4.6829	0.1605	4014
s2_t0_r4	RANDOM261	RANDOM261	Random Sequence 261	29148	11.3555	405.938	3	18	4.1667	9.0132	20	2	0	13.9514	0.0149345	155.37	4.5317	4636
s2_t0_r4	B2FNN9_STRMK	B2FNN9	D alanine D alanine ligase 2	33889	4.6567	399.088	1	22	2.8125	4.4823	30	6	1	17.3229	0.0168657	5.9975	0.2041	1101
s2_t0_r4	B2FR91_STRMK	B2FR91	3 oxoacyl acyl carrier protein synthase 2	44049	5.3071	394.409	3	26	5.2381	1.8696	30	4	0	16.0066	0.012462	5.5321	0.2454	1135
s2_t0_r4	B2FPG0_STRMK	B2FPG0	Thymidylate synthase	30111	5.7554	382.081	1	20	4.9242	23.8217	19	3	0	19.3817	0.0161342	5.8688	0.1775	2151
s2_t0_r4	B2FS06_STRMK	B2FS06	Putative ABC transporter ATP binding protein	27725	5.4668	371.163	1	22	4.3307	4.5675	27	5	0	20.7095	0.0146393	4.4192	0.1226	1682
s2_t0_r4	B2FQG7_STRMK	B2FQG7	Putative curved DNA binding protein	31757	6.1567	361.767	1	19	4.7138	7.1456	19	3	0	18.6902	0.0116043	8.8533	0.2813	3803
s2_t0_r4	B2FI65_STRMK	B2FI65	Putative ribonucleotide diphosphate reductase small chain	39687	4.8735	344.372	2	21	4.4248	11.6194	21	4	0	15.5165	0.018611	5.2706	0.2108	2810
s2_t0_r4	B2FL27_STRMK	B2FL27	Putative GTP binding phage related protein	48152	6.0366	344.132	1	36	3.211	14.7173	31	7	1	15.4225	0.0157426	4.1592	0.2004	2962
s2_t0_r4	AMPA_STRMK	B2FMS4	Probable cytosol aminopeptidase	51171	5.2192	342.519	1	34	2.444	10.4243	36	7	1	18.315	0.0205709	4.8419	0.2496	2
s2_t0_r4	B2FST5_STRMK	B2FST5	Putative glucan 1 4 beta glucosidase	92024	6.1333	279.706	1	65	0.9281	11.8424	49	9	1	22.36	0.0155081	7.4871	0.692	2100
s2_t0_r4	B2FMV2_STRMK	B2FMV2	Putative phage protein	82752	5.0361	276.65	1	64	0.9682	21.8751	57	14	2	21.3368	0.0204847	2.7382	0.2277	3211
s2_t0_r4	B2FI76_STRMK	B2FI76	Putative nicotinamide phosphoribosyltransferase	51508	5.6089	259.477	2	31	1.4925	21.5943	47	8	1	24.193	0.0168832	27.7642	1.4341	1127
s1_t0.5_r1	B2FQR5_STRMK	B2FQR5	Putative DNA binding protein HU beta	9325	10.1763	40793.7	8	7	34.4444	3.6814	78	3	0	9.1618	0.0104642	204.581	1.9089	1117
s1_t0.5_r1	RL31B_STRMK	B2FSI8	50S ribosomal protein L31 type B	9340	9.4775	33110.6	8	7	70	12.9875	82	6	0	12.1294	0.0125561	97.2343	0.9088	207
s1_t0.5_r1	RL9_STRMK	B2FKJ7	50S ribosomal protein L9	15719	5.0713	32515.9	20	15	75.1678	5.812	144	10	0	9.9835	0.0108301	88.4581	1.3913	217
s1_t0.5_r1	CH10_STRMK	B2FIV0	10 kDa chaperonin	10000	5.7056	24488.3	8	9	61.0526	2.5493	74	6	0	9.2721	0.0110284	152.921	1.5302	26
s1_t0.5_r1	B2FQ31_STRMK	B2FQ31	Elongation factor Tu	42934	5.1914	24076.9	32	29	45.7071	6.9559	283	16	2	11.1699	0.0153786	444.251	19.1362	316
s1_t0.5_r1	RS7_STRMK	B2FQ41	30S ribosomal protein S7	17439	10.6143	21563.3	12	13	35.6688	5.0485	118	6	1	11.4378	0.0123358	399.236	6.9667	247
s1_t0.5_r1	RS10_STRMK	B2FQ44	30S ribosomal protein S10	11693	9.8306	21268.7	16	10	38.8349	4.6141	126	6	1	12.0214	0.0119249	141.756	1.6586	232
s1_t0.5_r1	B2FN10_STRMK	B2FN10	Putative cold shock protein	7572	9.5947	21239	6	5	52.1739	3.3333	52	4	0	8.9239	0.013698	123.412	0.9352	1164
s1_t0.5_r1	RL1_STRMK	B2FQ35	50S ribosomal protein L1	23961	9.9653	19996.8	28	16	46.1207	3.4966	199	11	0	10.2289	0.0119743	120.188	2.8886	196
s1_t0.5_r1	CH60_STRMK	B2FIU9	60 kDa chaperonin	57338	4.9175	19018.6	55	50	41.3479	5.0455	479	25	1	11.7671	0.014638	248.016	14.2299	27
s1_t0.5_r1	B2FQ20_STRMK	B2FQ20	50S ribosomal protein L25	22570	5.0083	18844.2	21	15	44.3902	4.0726	184	8	1	10.3377	0.011305	108.872	2.4651	2636
s1_t0.5_r1	B2FND5_STRMK	B2FND5	Putative universal stress protein	15928	5.0186	18300.8	17	11	47.2973	3.2812	118	7	0	11.405	0.0130316	76.3025	1.2161	2052
s1_t0.5_r1	EFG_STRMK	B2FQ42	Elongation factor G	77805	5.0464	18289.2	40	54	41.655	4.1554	384	25	3	11.0901	0.0126048	153.133	11.9484	50
s1_t0.5_r1	B2FR90_STRMK	B2FR90	Acyl carrier protein	8737	3.9229	16737.2	4	5	26.5823	5.4315	46	2	0	11.3164	0.00919357	332.835	2.9289	2651
s1_t0.5_r1	B2FKA0_STRMK	B2FKA0	Putative uncharacterized protein	11148	9.4482	16001	9	11	34.6535	5.6803	60	5	2	15.6249	0.0172711	10.7988	0.1205	1409
s1_t0.5_r1	RL3_STRMK	B2FQ45	50S ribosomal protein L3	22862	10.5908	14972.5	17	15	50.9259	3.6638	129	8	0	12.2783	0.0155545	105.961	2.424	212
s1_t0.5_r1	RL7_STRMK	B2FQ37	50S ribosomal protein L7 L12	12547	4.6025	14962.9	9	18	36.0656	5.4057	66	4	0	7.9029	0.0168605	219.463	2.7555	216
s1_t0.5_r1	RL19_STRMK	B2FUB6	50S ribosomal protein L19	14481	10.4971	14841.3	16	12	64.6617	4.5173	124	10	2	11.995	0.0137548	43.0005	0.6231	195
s1_t0.5_r1	TRYP_PIG	P00761	Trypsin OS sus scrofa PE 1 SV 1	24393	6.9141	14744.5	17	14	16.4502	4.2503	176	8	4	13.0859	0.0293484	744.681	18.6869	4374
s1_t0.5_r1	EFTS_STRMK	B2FIA8	Elongation factor Ts	30442	4.9087	14191.3	20	25	50.8591	12.7598	170	12	1	11.563	0.0154991	147.205	4.4925	53
s1_t0.5_r1	MDH_STRMK	B2FQL8	Malate dehydrogenase	34816	5.2207	14003.3	25	28	39.6341	3.6792	188	14	2	10.5232	0.0144269	133.593	4.6619	124
s1_t0.5_r1	B2FT03_STRMK	B2FT03	Putative endoribonuclease protein	13482	4.4766	13924.6	20	9	75	6.2491	117	10	0	13.7313	0.0139562	64.0821	0.8646	2396
s1_t0.5_r1	ATPA_STRMK	B2FHZ0	ATP synthase subunit alpha	55447	5.3159	13721.7	31	38	41.3592	4.3102	273	19	0	11.5015	0.0113201	73.6831	4.0965	12
s1_t0.5_r1	B2FQL7_STRMK	B2FQL7	Peptidyl prolyl cis trans isomerase	17553	5.7173	13589.2	5	11	44.1718	1.2766	67	5	0	11.4657	0.011313	51.4484	0.9066	3826
s1_t0.5_r1	B2FPW6_STRMK	B2FPW6	Putative cold shock protein	7274	5.5107	13436.5	9	5	85.2941	3.1334	63	5	0	15.4336	0.0150896	44.5231	0.3241	3963
s1_t0.5_r1	ALBU_BOVIN	P02769	Serum albumin OS bos taurus GN ALB PE 1 SV 4	69248	5.7583	13209.9	64	59	51.2356	5.4416	498	35	2	11.5133	0.0144843	207.682	14.8055	4370
s1_t0.5_r1	B2FRW3_STRMK	B2FRW3	Putative sigma 54 modulation protein	11739	6.7793	12469.3	10	5	43.8095	4.3357	86	6	2	12.0886	0.0152881	80.5992	0.9513	3702
s1_t0.5_r1	B2FNP5_STRMK	B2FNP5	Putative 30S ribosomal protein S1	61568	4.8296	12080.3	57	47	52.2282	3.6756	447	33	3	11.0883	0.0136224	169.002	10.4115	356
s1_t0.5_r1	RPOA_STRMK	B2FQK8	DNA directed RNA polymerase subunit alpha	36293	5.4902	10777.9	40	29	48.494	4.1593	236	18	2	13.4647	0.0131268	74.6368	2.719	225
s1_t0.5_r1	RL23_STRMK	B2FQ47	50S ribosomal protein L23	11106	10.4312	10181.2	13	4	57.5758	4.7371	99	8	2	14.3133	0.0162175	87.0938	0.9679	200
s1_t0.5_r1	B2FQK3_STRMK	B2FQK3	50S ribosomal protein L15	15043	11.2148	9897.02	9	11	43.5374	11.0633	65	6	0	11.93	0.0122157	45.0891	0.6787	2897
s1_t0.5_r1	ATPE_STRMK	B2FHY7	ATP synthase epsilon chain	15108	5.1064	9828.95	5	9	25	3.0048	37	3	0	9.5349	0.0134142	23.0873	0.3503	15
s1_t0.5_r1	B2FHF0_STRMK	B2FHF0	Putative uncharacterized protein	20996	5.7451	9433.26	24	12	54.9738	3.7179	133	12	3	12.3094	0.014548	110.013	2.3113	1653
s1_t0.5_r1	B2FSF7_STRMK	B2FSF7	Putative outer membrane Omp family protein	22153	9.2827	9410.71	17	10	49.7608	6.0274	159	11	4	11.8965	0.0140576	99.4891	2.2054	1357
s1_t0.5_r1	RS4_STRMK	B2FQK7	30S ribosomal protein S4	23117	10.2788	9395.09	20	16	57.4163	8.8998	131	15	2	12.7729	0.014038	47.5626	1.1056	245
s1_t0.5_r1	RL17_STRMK	B2FQK9	50S ribosomal protein L17	14299	10.8193	9244.11	10	9	36.2205	10.1235	62	6	0	11.7719	0.0130161	45.8559	0.6588	194
s1_t0.5_r1	RL11_STRMK	B2FQ34	50S ribosomal protein L11	14898	10.4048	8937.61	17	14	61.9718	6.4578	119	10	3	13.8788	0.018453	85.2606	1.2759	190
s1_t0.5_r1	DNAK_STRMK	B2FMY5	Chaperone protein DnaK	68427	4.8091	8929.8	47	58	52.0313	4.3822	321	29	2	12.5178	0.0127036	76.3639	5.2373	45
s1_t0.5_r1	RL6_STRMK	B2FQJ9	50S ribosomal protein L6	18333	10.0474	8759.7	13	14	31.6092	5.0914	98	7	0	10.1611	0.01032	81.3734	1.4927	215
s1_t0.5_r1	RL27_STRMK	B2FTD2	50S ribosomal protein L27	9198	11.2017	8086.46	10	6	56.3218	3.1004	73	4	0	13.6423	0.0131816	38.5737	0.3551	202
s1_t0.5_r1	RS2_STRMK	B2FIA9	30S ribosomal protein S2	29559	8.9692	7968.34	25	28	54.4776	9.2902	155	13	1	12.9168	0.014212	71.1117	2.1074	244
s1_t0.5_r1	B2FQM8_STRMK	B2FQM8	Putative outer membrane protein	39466	4.6069	7772.08	25	28	58.7432	8.0871	203	19	0	13.203	0.0154163	41.3323	1.6417	1974
s1_t0.5_r1	ATPB_STRMK	B2FHY8	ATP synthase subunit beta	50783	4.9189	7403.15	25	37	37.6068	9.8044	207	18	0	12.9567	0.0163442	63.5896	3.2349	13
s1_t0.5_r1	B2FTS4_STRMK	B2FTS4	Putative uncharacterized protein pcm	23367	4.6641	7293.43	11	20	41.3953	3.5905	99	9	1	14.0558	0.013472	32.5349	0.7644	3031
s1_t0.5_r1	RL24_STRMK	B2FQJ5	50S ribosomal protein L24	11159	10.6655	7160.89	18	9	71.4286	5.9299	125	9	1	12.4679	0.0118259	80.0183	0.8935	201
s1_t0.5_r1	B2FJA4_STRMK	B2FJA4	Putative uncharacterized protein	9508	4.749	7033.7	8	9	69.6629	7.4902	50	6	1	16.7656	0.0179295	20.7909	0.1978	3927
s1_t0.5_r1	KAD_STRMK	B2FT48	Adenylate kinase	19901	4.8164	6848.42	12	11	42.246	3.8261	72	7	0	11.9751	0.0140532	35.5659	0.7083	107
s1_t0.5_r1	NDK_STRMK	B2FNQ5	Nucleoside diphosphate kinase	15314	5.5444	6671.66	23	17	34.7518	5.0233	121	6	0	12.3598	0.0121057	103.254	1.5823	142
s1_t0.5_r1	RL13_STRMK	B2FJU4	50S ribosomal protein L13	16098	10.0649	6454.14	15	11	43.662	4.5166	94	6	0	12.5465	0.0155869	65.4588	1.0545	191
s1_t0.5_r1	RL22_STRMK	B2FQ50	50S ribosomal protein L22	12321	11.0947	6425.66	5	6	40.708	2.8581	51	5	1	13.0291	0.0130368	29.1445	0.3593	199
s1_t0.5_r1	HEMTB_STRMK	B2FJ68	Bacteriohemerythrin	17905	5.6367	6226.93	7	14	26.7974	4.5923	66	5	0	17.4318	0.0138011	43.9171	0.7894	88
s1_t0.5_r1	GRPE_STRMK	B2FMY4	Protein grpE	18599	4.7256	6122.92	13	15	42.6901	4.9794	87	10	0	12.2234	0.0114417	29.4236	0.5476	82
s1_t0.5_r1	RL14_STRMK	B2FQJ4	50S ribosomal protein L14	13415	10.5835	6088.43	19	12	45.082	5.0819	65	7	0	13.7314	0.0138382	35.8624	0.4835	192
s1_t0.5_r1	B2FLB8_STRMK	B2FLB8	Putative isomerase	37095	9.668	5976.07	14	23	37.3938	3.0627	107	11	3	11.565	0.0128443	35.6712	1.3261	780
s1_t0.5_r1	ENO_STRMK	B2FK88	Enolase	45698	4.8457	5965.23	24	29	49.0698	12.7251	184	18	0	14.2945	0.0127448	30.0017	1.3736	55
s1_t0.5_r1	RS18_STRMK	B2FKJ8	30S ribosomal protein S18	8953	10.5703	5871.13	5	8	31.5789	12.5298	29	5	0	18.8222	0.0145038	19.569	0.1764	240
s1_t0.5_r1	B2FPY7_STRMK	B2FPY7	Putative alkyl hydroperoxide reductase subunit c	20588	5.6895	5507.34	11	15	45.4545	9.4737	80	9	0	15.5697	0.01323	29.571	0.6126	1425
s1_t0.5_r1	B2FNJ0_STRMK	B2FNJ0	Putative fimbrial adhesin protein	17194	6.4614	5438.4	11	10	57.9882	3.6144	87	7	0	15.9151	0.0141569	65.0369	1.1264	2680
s1_t0.5_r1	RL4_STRMK	B2FQ46	50S ribosomal protein L4	21623	10.0474	5428.33	9	17	37.8109	7.1608	81	8	1	11.1872	0.0125126	55.9296	1.2133	213
s1_t0.5_r1	RPOZ_STRMK	B2FT05	DNA directed RNA polymerase subunit omega	11139	4.2598	5425.57	3	8	25.2525	5.7174	40	3	0	15.0535	0.0168493	32.0418	0.359	228
s1_t0.5_r1	B2FLF0_STRMK	B2FLF0	Putative cold shock protein	7689	9.5347	5372.79	11	8	84.058	4.064	59	7	0	14.0069	0.0150033	30.724	0.2364	509
s1_t0.5_r1	RS8_STRMK	B2FQJ8	30S ribosomal protein S8	14313	10.2041	5366.27	11	13	34.8485	2.7645	68	6	1	10.3202	0.0148112	64.1295	0.9222	248
s1_t0.5_r1	B2FKJ9_STRMK	B2FKJ9	30S ribosomal protein S6	15487	4.5864	5260.25	22	11	30.8824	3.7882	153	9	3	10.7678	0.0121182	81.1229	1.2572	777
s1_t0.5_r1	B2FT86_STRMK	B2FT86	Conserved hypothetical TPR repeat family protein	43179	7.5249	5244.83	24	31	37.4684	10.2908	190	19	3	14.5769	0.0138726	46.9898	2.0302	4052
s1_t0.5_r1	B2FI84_STRMK	B2FI84	Putative 3 hydroxyisobutyrate dehydrogenase	29819	5.436	5187	7	18	34.4595	1.5039	67	6	2	12.5588	0.0147076	33.1469	0.9947	3676
s1_t0.5_r1	RL10_STRMK	B2FQ36	50S ribosomal protein L10	18447	5.6631	5103.82	7	14	38.2022	2.6347	68	5	0	12.2345	0.0127505	45.893	0.8472	189
s1_t0.5_r1	EFP_STRMK	B2FMF6	Elongation factor P	20725	4.6421	5016.67	3	11	11.1702	2.3342	26	2	0	7.0753	0.0120386	67.0528	1.3944	52
s1_t0.5_r1	B2FP29_STRMK	B2FP29	Peptidyl prolyl cis trans isomerase	17488	5.8345	4953.11	9	17	39.375	4.2667	76	7	2	16.4065	0.014111	36.4885	0.6385	1833
s1_t0.5_r1	B2FT63_STRMK	B2FT63	Putative inorganic pyrophosphatase	19590	5.0757	4833.09	7	16	49.4382	5.5741	53	6	0	12.0126	0.0135653	34.3564	0.6794	2764
s1_t0.5_r1	B2FRS2_STRMK	B2FRS2	Succinyl CoA ligase ADP forming subunit alpha	29596	6.4175	4749.17	11	15	20.2749	2.4335	73	4	0	12.1244	0.0125921	68.4676	2.0472	4273
s1_t0.5_r1	B2FTA7_STRMK	B2FTA7	Putative septum site determining protein	28813	5.0947	4700.43	10	26	47.9554	7.5074	78	12	1	16.7753	0.0149676	24.1813	0.7013	2884
s1_t0.5_r1	RS15_STRMK	B2FN87	30S ribosomal protein S15	10032	10.7153	4696.31	9	8	40.6977	6.1	48	5	0	16.7099	0.0151044	24.8064	0.249	237
s1_t0.5_r1	B2FLH1_STRMK	B2FLH1	Superoxide dismutase	22661	5.5166	4390.62	21	15	23.6453	6.9101	118	10	0	14.4012	0.0186032	100.942	2.2889	1540
s1_t0.5_r1	B2FSF0_STRMK	B2FSF0	Fructose bisphosphate aldolase	36262	4.8384	4375.23	11	25	29.0419	11.6137	89	11	0	16.1046	0.0140813	20.4531	0.7503	2450
s1_t0.5_r1	DAPA_STRMK	B2FL61	Dihydrodipicolinate synthase	30812	5.8623	4346.73	6	19	32.6599	1.4362	48	6	0	11.0083	0.0115155	13.5108	0.4189	36
s1_t0.5_r1	ATPD_STRMK	B2FHZ1	ATP synthase subunit delta	18301	5.1973	4315.51	5	15	21.1429	9.5889	45	4	0	18.6019	0.0129634	23.799	0.4358	14
s1_t0.5_r1	B2FNJ1_STRMK	B2FNJ1	Putative pili chaperone protein	26080	5.9092	4264.87	14	13	37.6033	4.8706	88	9	1	13.9392	0.0145402	56.3674	1.4742	4238
s1_t0.5_r1	B2FR50_STRMK	B2FR50	Putative ferritin DPS family DNA binding protein	20285	6.52	4139.22	11	14	42.3077	4.5199	81	9	1	15.295	0.0135954	32.2476	0.6564	1186
s1_t0.5_r1	RS9_STRMK	B2FJU3	30S ribosomal protein S9	14407	11.499	3985.9	6	12	47.6923	3.4394	54	5	1	14.7032	0.0134619	32.6056	0.4701	249
s1_t0.5_r1	B2FPY3_STRMK	B2FPY3	Putative transaldolase B	33943	4.7959	3798.02	11	29	34.5912	3.6898	75	10	2	12.8904	0.0128318	20.3778	0.6968	1552
s1_t0.5_r1	RL2_STRMK	B2FQ48	50S ribosomal protein L2	29801	11.0933	3774.55	14	20	33.0909	5.7697	112	14	1	12.6333	0.0140248	29.6929	0.8922	205
s1_t0.5_r1	B2FIF8_STRMK	B2FIF8	Peptidyl prolyl cis trans isomerase	25099	9.6636	3771.16	16	15	38.1974	4.7281	117	11	2	16.7309	0.0139375	48.4915	1.2178	1044
s1_t0.5_r1	RS5_STRMK	B2FQK1	30S ribosomal protein S5	19274	10.7813	3731.42	19	14	31.6667	8.9018	120	11	3	14.3964	0.0127877	55.6678	1.0736	246
s1_t0.5_r1	RS17_STRMK	B2FQJ3	30S ribosomal protein S17	10104	10.103	3676.6	7	7	16.8539	4.6645	31	2	0	11.7568	0.011588	61.9195	0.6296	239
s1_t0.5_r1	B2FJV0_STRMK	B2FJV0	Putative uncharacterized protein	21020	6.0674	3606.18	11	13	48.4211	5.7763	86	11	1	14.1477	0.0148877	15.3058	0.3219	1884
s1_t0.5_r1	B2FTB2_STRMK	B2FTB2	Conserved hypothetical exported protein	39043	6.1187	3506.48	14	39	34.1737	6.1358	119	17	0	17.6951	0.0159831	15.7588	0.6166	2766
s1_t0.5_r1	B2FR77_STRMK	B2FR77	Putative uncharacterized protein	13186	6.1567	3439.21	10	14	52.9412	4.0616	41	6	0	13.7197	0.0171838	12.2595	0.1625	1798
s1_t0.5_r1	B2FMP5_STRMK	B2FMP5	Putative electron transfer flavoprotein subunit alpha	31330	5.2236	3288.83	8	22	23.3974	3.3973	44	6	1	14.5812	0.0125314	16.9563	0.5325	4293
s1_t0.5_r1	B2FLD2_STRMK	B2FLD2	Putative dihydrolipoamide succinyltransferase E2 component	41992	5.6133	3287.04	15	29	22.25	10.6502	124	16	2	16.39	0.0139023	33.7515	1.4182	1156
s1_t0.5_r1	B2FQ51_STRMK	B2FQ51	30S ribosomal protein S3	27574	10.5513	3261.96	17	22	48.7705	3.1118	111	11	2	13.9152	0.014198	36.4687	1.0062	2155
s1_t0.5_r1	K1C14_HUMAN	P02533	Keratin type I cytoskeletal 14 OS Homo sapiens GN KRT14 PE 1 SV 4	51529	4.8984	3252.24	26	42	31.9915	9.003	196	25	2	14.9933	0.01367	53.2325	2.763	4372
s1_t0.5_r1	B2FQ73_STRMK	B2FQ73	Transcription elongation factor greA 1	17228	4.8911	3116.14	6	19	46.2025	10.3155	59	8	1	13.9024	0.0145409	15.4337	0.2661	878
s1_t0.5_r1	RS21_STRMK	B2FK05	30S ribosomal protein S21	8608	11.5649	3088.73	7	10	35.2113	9.1233	49	7	0	16.8913	0.0115348	21.1209	0.1831	243
s1_t0.5_r1	B2FQU5_STRMK	B2FQU5	Putative flagellin	41407	4.9658	3074.91	19	31	34.2365	9.6844	113	13	1	15.6387	0.0141465	14.6118	0.6054	457
s1_t0.5_r1	B2FHE8_STRMK	B2FHE8	Putative transmembrane protein	9668	10.1792	3023.05	7	8	38.8889	2.6695	59	5	1	15.7751	0.0170584	20.1255	0.1958	1060
s1_t0.5_r1	B2FQ05_STRMK	B2FQ05	Branched chain amino acid aminotransferase	39611	5.9282	3015.58	12	31	28.8462	11.633	76	12	0	18.2755	0.0147945	23.8877	0.9509	1426
s1_t0.5_r1	B2FQ33_STRMK	B2FQ33	Transcription antitermination protein nusG	21200	5.4302	2973.59	5	14	27.4194	11.3464	40	5	1	14.7784	0.0141143	44.216	0.938	3020
s1_t0.5_r1	MINE_STRMK	B2FTA6	Cell division topological specificity factor	9630	6.1055	2915.97	3	11	46.5116	2.2309	15	3	0	9.867	0.0152834	12.0235	0.1159	129
s1_t0.5_r1	RL5_STRMK	B2FQJ6	50S ribosomal protein L5	20170	10.2598	2891.47	6	17	27.2222	4.4938	48	5	0	10.0797	0.0106829	31.748	0.6426	214
s1_t0.5_r1	B2FHZ3_STRMK	B2FHZ3	ATP synthase subunit c	10158	9.627	2845.92	2	5	17.8218	1.3585	23	2	0	15.2967	0.00766099	31.5123	0.3203	2135
s1_t0.5_r1	B2FR63_STRMK	B2FR63	Putative uncharacterized protein	15238	5.3804	2845.62	8	11	57.4627	6.6166	46	7	0	12.5333	0.0111095	9.6242	0.1467	3690
s1_t0.5_r1	RS16_STRMK	B2FUB3	30S ribosomal protein S16	9649	10.9526	2817.65	6	7	31.3953	11.053	47	6	1	14.2864	0.0135677	44.7177	0.4318	238
s1_t0.5_r1	RIMP_STRMK	B2FN92	Ribosome maturation factor rimP	21190	4.7666	2777.83	5	13	17.3469	4.8375	28	3	0	15.3183	0.0164327	15.7768	0.3354	187
s1_t0.5_r1	B2FSI7_STRMK	B2FSI7	Citrate synthase	46330	5.2456	2770.32	14	28	26.8235	5.2533	101	11	1	16.2124	0.0173723	37.5419	1.7447	1123
s1_t0.5_r1	B2FHJ4_STRMK	B2FHJ4	Putative uncharacterized protein	5934	11.4785	2752.79	4	3	33.8983	5.6431	16	2	0	15.5127	0.0134393	10.8332	0.0643	4362
s1_t0.5_r1	B2FNJ3_STRMK	B2FNJ3	Putative fimbria adhesin protein	35984	9.271	2719.64	12	23	38.8889	11.6577	110	12	2	15.9596	0.0127725	23.8562	0.8644	2832
s1_t0.5_r1	B2FR89_STRMK	B2FR89	Putative 3 oxoacyl acyl carrier protein reductase	25193	6.5259	2659.83	3	18	27.9352	21.5354	25	4	0	15.4788	0.0147303	6.7564	0.1703	3890
s1_t0.5_r1	B2FRM9_STRMK	B2FRM9	Protein tolB	47149	9.646	2596.88	18	34	29.6128	5.2448	120	15	0	13.4091	0.0139766	25.9502	1.2243	4253
s1_t0.5_r1	TIG_STRMK	B2FQR1	Trigger factor	47968	4.8076	2596.38	18	37	31.7865	7.882	141	19	2	15.8383	0.0123382	34.1748	1.6403	285
s1_t0.5_r1	B2FN29_STRMK	B2FN29	Putative inositol 1 monophosphatase	29920	7.1763	2587.03	8	26	26.1818	9.2779	60	10	0	18.2812	0.0134413	9.5896	0.2887	1039
s1_t0.5_r1	B2FJ51_STRMK	B2FJ51	Putative uncharacterized protein	12183	5.5723	2498.23	7	14	48.7603	5.4908	59	7	0	13.4882	0.0153705	15.1977	0.1853	1726
s1_t0.5_r1	B2FT88_STRMK	B2FT88	Putative biopolymer transport exbB protein	26891	6.0659	2489.02	7	9	20.9486	1.8817	34	4	0	14.3465	0.0166607	24.5516	0.6607	1601
s1_t0.5_r1	B2FQY3_STRMK	B2FQY3	Thioredoxin reductase	34801	5.6484	2478.75	8	20	19.5046	3.4362	54	6	0	15.3067	0.0112857	13.1274	0.4601	861
s1_t0.5_r1	RS13_STRMK	B2FQK5	30S ribosomal protein S13	13320	11.7656	2439.67	6	11	40.678	14.7995	32	6	0	15.6103	0.0158925	14.0751	0.1892	235
s1_t0.5_r1	RS11_STRMK	B2FQK6	30S ribosomal protein S11	13706	11.5063	2378.97	10	9	51.1628	8.5692	55	6	1	16.1779	0.0102206	21.7573	0.2996	233
s1_t0.5_r1	ATPF_STRMK	B2FHZ2	ATP synthase subunit b	17118	5.3672	2375.83	9	16	39.7436	4.6134	83	12	1	18.3198	0.01511	16.8181	0.2881	16
s1_t0.5_r1	B2FIM3_STRMK	B2FIM3	Putative orn arg lys decarboxylase	84963	5.7656	2361.31	20	54	24.5407	9.6697	165	21	2	16.6836	0.0149455	25.3371	2.1613	801
s1_t0.5_r1	B2FPC3_STRMK	B2FPC3	Adenosylhomocysteinase	52827	5.3584	2360.66	14	38	24.1164	4.343	75	10	0	15.6991	0.0133206	16.5026	0.8799	1630
s1_t0.5_r1	PYGM_RABIT	P00489	Glycogen phosphorylase muscle form OS Oryctolagus cuniculus GN PYGM PE 1 SV 3	97227	6.7954	2351.22	30	76	21.1151	5.0757	216	23	1	15.7715	0.0141185	50	4.8901	4371
s1_t0.5_r1	B2FJU0_STRMK	B2FJU0	Bacterioferritin	18088	4.5103	2237.62	2	16	14.1026	14.5058	30	4	0	17.7624	0.0183329	9.8988	0.1797	603
s1_t0.5_r1	B2FLE9_STRMK	B2FLE9	Putative outer membrane antigen lipoprotein	16442	9.4438	2185.61	4	10	37.8049	5.6518	49	4	0	17.2489	0.0160079	17.557	0.2919	773
s1_t0.5_r1	B2FQU6_STRMK	B2FQU6	Putative flagellin	39862	5.4829	2157.15	14	29	29.1237	10.472	78	12	1	13.44	0.0147151	0.942	0.0376	559
s1_t0.5_r1	FETP_STRMK	B2FL93	Probable Fe 2 trafficking protein	10258	5.5327	2146.35	3	8	37.0787	5.5105	19	4	0	14.2198	0.0166209	7.3207	0.0756	62
s1_t0.5_r1	B2FNY2_STRMK	B2FNY2	Putative flavonol synthase dioxygenase	36259	5.8184	2073.48	8	27	25.2308	11.1152	70	9	0	17.5761	0.0196097	18.9821	0.6898	3088
s1_t0.5_r1	PNP_STRMK	B2FN86	Polyribonucleotide nucleotidyltransferase	75334	5.2617	2014.33	25	57	22.5071	9.2541	158	22	0	14.0544	0.0160062	36.1871	2.732	161
s1_t0.5_r1	B2FP88_STRMK	B2FP88	Glutathione peroxidase	19504	4.5103	2006.2	3	13	19.8895	15.5169	28	5	0	16.8392	0.018844	97.175	1.9077	2211
s1_t0.5_r1	B2FLE4_STRMK	B2FLE4	Putative outer membrane antigen protein	28921	8.1753	2003.24	16	22	56.7857	4.2546	104	13	2	15.2704	0.0145182	23.6011	0.6857	1834
s1_t0.5_r1	B2FSF6_STRMK	B2FSF6	Putative glyceraldehyde 3 phosphate dehydrogenase	36004	5.4565	1978.77	11	29	30.5389	5.9963	99	12	3	15.8012	0.0155167	32.0172	1.1626	1952
s1_t0.5_r1	RL28_STRMK	B2FNE3	50S ribosomal protein L28	9016	12.1187	1873.73	6	8	35.8974	5.5138	45	6	1	14.9403	0.0120463	11.32	0.1028	203
s1_t0.5_r1	RL16_STRMK	B2FQ52	50S ribosomal protein L16	15501	11.1152	1866.11	2	9	17.5182	4.0902	22	3	0	13.0272	0.0120388	14.7874	0.2294	193
s1_t0.5_r1	B2FPY9_STRMK	B2FPY9	Proline iminopeptidase	35656	5.4829	1812.55	9	19	25.2396	4.8573	43	8	0	13.6796	0.0150793	10.3341	0.3705	2016
s1_t0.5_r1	B2FUV6_STRMK	B2FUV6	ATP dependent protease ATPase subunit HslU	50777	5.5093	1791.32	15	44	24.9453	8.9711	114	17	0	16.1124	0.0129064	16.8552	0.8574	1416
s1_t0.5_r1	B2FRX3_STRMK	B2FRX3	Conserved hypothetical exported protein	24964	9.9434	1788.11	3	19	13.6564	5.2347	26	4	0	16.6751	0.0146345	4.8971	0.1223	3560
s1_t0.5_r1	RS14_STRMK	B2FQJ7	30S ribosomal protein S14	11417	11.0259	1705.47	1	7	11.8812	2.6697	14	1	0	16.27	0.0143686	35.655	0.4094	236
s1_t0.5_r1	B2FKK1_STRMK	B2FKK1	Putative uncharacterized protein Putative iron sulfur cluster assembly protein	11913	4.5205	1701.03	3	10	33.0357	3.0994	21	3	0	15.1812	0.0169667	9.8638	0.1193	2689
s1_t0.5_r1	K2C5_HUMAN	P13647	Keratin type II cytoskeletal 5 OS Homo sapiens GN KRT5 PE 1 SV 3	62339	7.793	1671.72	17	42	16.1017	4.3083	146	21	1	14.741	0.0146121	37.0906	2.3221	4373
s1_t0.5_r1	B2FQK0_STRMK	B2FQK0	50S ribosomal protein L18	12640	11.187	1653.05	3	6	13.6752	2.7335	17	2	0	18.0786	0.0168628	21.4285	0.271	2220
s1_t0.5_r1	B2FMP6_STRMK	B2FMP6	Putative electron transfer flavoprotein subunit beta	26747	6.2095	1610.7	7	18	26.6129	5.1083	40	6	0	13.0977	0.0185409	25.6647	0.6869	3921
s1_t0.5_r1	B2FTM1_STRMK	B2FTM1	Putative metallo beta lactamase l1 Beta lactamase type ii Ec 3 5 2 6 Penicillinase	30842	6.2695	1562.33	5	16	19.3103	16.3447	53	6	0	18.5908	0.0154738	22.5633	0.6989	1937
s1_t0.5_r1	B2FUE8_STRMK	B2FUE8	Putative diaminobutyrate 2 oxoglutarate aminotransferase	52090	5.7759	1537.37	13	33	24.0343	3.8922	75	10	0	13.6112	0.0155836	27.1519	1.4199	3678
s1_t0.5_r1	GPMA_STRMK	B2FHH6	2 3 bisphosphoglycerate dependent phosphoglycerate mutase	28061	6.3457	1485.39	7	23	17.6707	8.9846	67	9	0	19.5479	0.0157418	24.7035	0.6936	81
s1_t0.5_r1	B2FTW1_STRMK	B2FTW1	Putative uncharacterized protein	12544	5.1182	1483.81	6	10	33.9286	7.6332	31	5	0	14.5312	0.014868	8.9373	0.1122	4259
s1_t0.5_r1	B2FNZ9_STRMK	B2FNZ9	Putative aspartate semialdehyde dehydrogenase	36745	5.0273	1472.4	7	27	21.6374	10.0392	81	9	0	15.678	0.0154054	18.2676	0.6727	1150
s1_t0.5_r1	B2FUU7_STRMK	B2FUU7	Putative deaminase	16475	4.6611	1446.88	2	12	20	1.5655	16	3	0	15.4292	0.0154302	3.9996	0.0668	2468
s1_t0.5_r1	PYRE_STRMK	B2FJX2	Orotate phosphoribosyltransferase	23328	6.3677	1440.7	6	21	16.895	11.5486	62	9	0	16.617	0.0153007	12.774	0.2996	171
s1_t0.5_r1	B2FLW5_STRMK	B2FLW5	Conserved hypothetical exported protein	17581	4.8032	1435.07	5	16	19.0184	10.2971	30	4	0	14.1647	0.0128542	13.9245	0.2458	1769
s1_t0.5_r1	RS12_STRMK	B2FQ40	30S ribosomal protein S12	13712	11.4316	1432.55	7	13	20.1613	4.5533	30	4	0	15.8409	0.0120584	18.9248	0.2618	234
s1_t0.5_r1	B2FTV4_STRMK	B2FTV4	Putative glutaredoxin	32585	4.5278	1392.12	8	24	18.8312	11.7219	75	11	1	15.957	0.0186889	24.6481	0.8065	3149
s1_t0.5_r1	PGK_STRMK	B2FSF3	Phosphoglycerate kinase	40895	4.6948	1386.98	6	32	16.1125	3.4735	45	7	0	15.0753	0.0134466	14.4196	0.5917	158
s1_t0.5_r1	B2FRM8_STRMK	B2FRM8	Putative peptidoglycan associated lipoprotein	18603	6.9741	1351.96	7	14	20.9302	11.9597	52	6	0	17.8387	0.0161032	21.1078	0.3989	743
s1_t0.5_r1	B2FKR5_STRMK	B2FKR5	Putative nitrogen regulatory protein P II	12102	5.2588	1349.43	3	8	19.6429	5.0997	23	4	0	16.7304	0.0147082	6.6257	0.0802	4137
s1_t0.5_r1	B2FHX5_STRMK	B2FHX5	Putative CBS domain protein	15432	6.0864	1313.24	2	18	22.3776	3.1252	19	4	0	16.4715	0.0211521	11.6931	0.1806	3934
s1_t0.5_r1	METK_STRMK	B2FPC7	S adenosylmethionine synthase	43693	8.4683	1289.52	6	33	19.603	11.9984	54	10	0	16.4896	0.0132914	20.1305	0.8847	125
s1_t0.5_r1	B2FJN7_STRMK	B2FJN7	Putative biotin carboxylase	49210	6.5786	1280.4	7	31	16.9231	5.9091	85	14	0	16.0083	0.0138453	19.569	0.9714	2491
s1_t0.5_r1	B2FI82_STRMK	B2FI82	Putative enoyl CoA hydratase isomerase	28119	5.8755	1267.7	7	25	35.0943	11.6765	65	10	0	17.2935	0.0185954	9.6956	0.275	2760
s1_t0.5_r1	B2FQL6_STRMK	B2FQL6	Putative GTP binding protein	68024	5.1665	1265.95	12	48	18.5366	11.2323	115	17	1	16.0001	0.0168157	19.8941	1.3553	2157
s1_t0.5_r1	RRF_STRMK	B2FIA5	Ribosome recycling factor	20362	9.5376	1260.98	7	17	11.413	9.1339	57	9	1	12.656	0.0142934	16.9927	0.3462	230
s1_t0.5_r1	B2FP85_STRMK	B2FP85	Putative ABC transporter toluene tolerance exported protein	23744	10.2861	1259.61	9	18	20	9.7212	53	8	0	15.0768	0.0121642	18.4644	0.4387	675
s1_t0.5_r1	B2FJQ9_STRMK	B2FJQ9	Thioredoxin	11742	5.8389	1244.33	3	9	25.6881	6.1299	37	5	0	13.113	0.0120935	20.5951	0.2443	894
s1_t0.5_r1	B2FL62_STRMK	B2FL62	Conserved hypothetical exported protein	17195	9.1143	1224.3	3	10	15.7895	13.1089	27	4	0	12.8473	0.0113675	6.2745	0.1083	3463
s1_t0.5_r1	B2FPW8_STRMK	B2FPW8	Putative hypoxanthine phosphoribosyltransferase	20252	5.2017	1220.47	3	18	22.8261	8.8956	36	7	0	15.408	0.0156862	11.7691	0.2398	2267
s1_t0.5_r1	RBFA_STRMK	B2FN89	Ribosome binding factor A	14539	6.2593	1217.63	1	17	7.874	5.4609	34	5	0	15.7839	0.0163013	11.5377	0.1679	176
s1_t0.5_r1	AMPA_STRMK	B2FMS4	Probable cytosol aminopeptidase	51171	5.2192	1207	10	34	19.7556	4.1255	64	9	0	16.4375	0.0132013	13.4274	0.6921	2
s1_t0.5_r1	B2FN91_STRMK	B2FN91	Putative N utilization substance protein A	54970	4.2773	1200.24	9	38	17.0974	10.1131	81	14	0	17.2829	0.0122433	19.5503	1.0776	869
s1_t0.5_r1	B2FJ75_STRMK	B2FJ75	Putative putrescine binding periplasmic protein	40155	4.853	1199.73	2	22	11.1111	21.1921	21	5	0	15.4544	0.0177742	8.7635	0.3536	490
s1_t0.5_r1	B2FQQ5_STRMK	B2FQQ5	Putative isocitrate isopropylmalate dehydrogenase	35613	5.5122	1170.34	7	16	22.4551	4.6587	61	7	0	16.0177	0.0117104	31.6112	1.1337	4232
s1_t0.5_r1	B2FPA8_STRMK	B2FPA8	Cell division protein ftsZ	42308	4.5674	1132.19	7	26	9.9757	4.5624	44	6	1	18.1767	0.0151602	14.4376	0.6129	4255
s1_t0.5_r1	B2FI85_STRMK	B2FI85	Putative organic hydroperoxide resistance protein	14504	4.8779	1122	3	12	26.2411	3.4409	24	4	0	16.7091	0.0166313	10.8154	0.1582	2289
s1_t0.5_r1	DEF_STRMK	B2FIR4	Peptide deformylase	19109	5.2383	1090.7	4	12	21.1765	3.4597	24	3	0	12.9956	0.0144632	11.0136	0.2119	41
s1_t0.5_r1	B2FNS0_STRMK	B2FNS0	Inosine 5 monophosphate dehydrogenase	51486	6.2988	1069.41	3	41	9.4845	14.4323	58	9	0	20.232	0.0138804	11.9578	0.6181	2380
s1_t0.5_r1	B2FPH6_STRMK	B2FPH6	Putative nucleotide deaminase	20093	4.9775	1046.8	5	14	33.3333	13.8	35	6	1	15.6993	0.0161458	5.4628	0.1108	3295
s1_t0.5_r1	THIG_STRMK	B2FSD0	Thiazole synthase	27931	5.3716	1037.72	5	24	9.8485	3.8977	41	8	0	15.6405	0.0148956	12.4369	0.3504	284
s1_t0.5_r1	B2FP55_STRMK	B2FP55	Conserved hypothetical exported protein	30746	5.877	1030.33	4	19	14.1414	3.5993	39	5	1	14.7895	0.0173439	16.6687	0.5128	1253
s1_t0.5_r1	B2FQ59_STRMK	B2FQ59	Putative short chain dehydrogenase family protein	26182	6.3618	1028.71	2	13	13.2813	4.5785	20	4	0	13.1622	0.0134861	5.2978	0.1391	1959
s1_t0.5_r1	B2FPG7_STRMK	B2FPG7	Putative survival protein SurA	48561	5.2148	1012.62	9	31	13.6465	7.1198	93	17	0	18.7673	0.0128618	14.8443	0.7213	1280
s1_t0.5_r1	B2FUW0_STRMK	B2FUW0	Diaminopimelate epimerase	29741	5.4141	996.218	4	18	18.0212	3.1461	24	5	0	12.2894	0.0255037	6.9992	0.2103	3655
s1_t0.5_r1	FABA_STRMK	B2FLR1	3 hydroxydecanoyl acyl carrier protein dehydratase	19129	6.3545	987.949	2	15	9.9415	9.4435	29	5	0	15.5633	0.0140128	20.6218	0.3983	61
s1_t0.5_r1	RL20_STRMK	B2FN76	50S ribosomal protein L20	13360	12.0264	986.881	4	8	29.4118	8.7087	33	5	1	16.4019	0.0176925	14.7821	0.1976	197
s1_t0.5_r1	B2FLX9_STRMK	B2FLX9	Putative outer membrane lipoprotein	24506	9.583	983.424	1	12	9.9567	2.2322	40	6	1	17.2505	0.0115785	9.5734	0.2353	1295
s1_t0.5_r1	Y4048_STRMK	B2FUT0	UPF0250 protein Smlt4048	10504	6.2153	974.72	4	7	11.9565	3.3681	14	2	0	11.662	0.0138691	5.6586	0.0595	308
s1_t0.5_r1	SPED_STRMK	B2FKK7	S adenosylmethionine decarboxylase proenzyme	30683	5.5737	962.684	3	21	14.3939	5.3358	48	8	0	17.3758	0.015919	14.2104	0.4379	260
s1_t0.5_r1	B2FT51_STRMK	B2FT51	Putative uncharacterized protein	17966	9.375	952.34	4	11	22.7545	10.5838	51	9	3	20.791	0.0137586	8.9334	0.1626	3877
s1_t0.5_r1	SUCC_STRMK	B2FRS3	Succinyl CoA ligase ADP forming subunit beta	41223	4.7373	950.484	10	25	14.91	4.4168	74	7	1	17.4741	0.0202132	20.1704	0.8355	263
s1_t0.5_r1	B2FRW6_STRMK	B2FRW6	Putative OstA family protein	19429	9.7573	945.14	5	12	12.0219	3.5792	30	4	1	15.9617	0.0137742	6.1762	0.1201	609
s1_t0.5_r1	B2FL86_STRMK	B2FL86	Putative succinate dehydrogenase flavoprotein subunit	64990	5.9883	939.698	7	44	8.2215	12.9831	72	12	1	15.4926	0.0157025	16.9584	1.1135	2204
s1_t0.5_r1	B2FR91_STRMK	B2FR91	3 oxoacyl acyl carrier protein synthase 2	44049	5.3071	938.943	3	26	8.8095	11.0818	29	5	0	15.6178	0.0145783	16.6789	0.7399	1135
s1_t0.5_r1	B2FQX4_STRMK	B2FQX4	Conserved hypothetical exported protein	17184	4.396	917.042	3	13	14.1026	5.8686	23	4	0	18.9383	0.0135581	22.5318	0.3874	3811
s1_t0.5_r1	B2FRQ4_STRMK	B2FRQ4	Putative heat shock chaperone ClpB	95237	5.1782	915.371	14	67	15.7956	8.038	182	29	5	16.6722	0.0152805	24.6721	2.354	2395
s1_t0.5_r1	B2FUU0_STRMK	B2FUU0	Putative rod shape determining protein	37180	5.5356	906.971	7	26	16.6667	9.8225	47	8	0	16.0235	0.0163993	15.1602	0.5675	1893
s1_t0.5_r1	B2FQC5_STRMK	B2FQC5	Putative subfamily S1C unassigned peptidase	52254	9.2417	896.474	2	33	9.1977	13.4661	62	11	2	19.5176	0.0152464	5.402	0.2828	1721
s1_t0.5_r1	B2FRY5_STRMK	B2FRY5	Putative peptidase	53625	4.689	890.969	5	29	8.6519	3.9544	66	9	1	17.5184	0.0154194	11.6659	0.632	2273
s1_t0.5_r1	RPOC_STRMK	B2FQ39	DNA directed RNA polymerase subunit beta	155189	6.6885	889.965	19	126	13.1579	8.2832	201	35	3	16.2225	0.0142639	15.8874	2.4771	227
s1_t0.5_r1	B2FRQ3_STRMK	B2FRQ3	Putative MltA scaffolding protein	28324	8.5005	846.559	3	19	13.1579	5.1467	28	5	1	11.5727	0.0139838	11.7553	0.3338	2330
s1_t0.5_r1	SYM_STRMK	B2FPT0	Methionyl tRNA synthetase	74923	5.7363	837.197	6	57	10.9827	13.4289	98	16	0	17.2086	0.0153235	22.3311	1.6856	273
s1_t0.5_r1	B2FN78_STRMK	B2FN78	Translation initiation factor IF 3	20732	9.6108	831.97	3	14	11.6667	4.5398	28	3	0	17.871	0.013677	14.657	0.3049	3739
s1_t0.5_r1	B2FQ22_STRMK	B2FQ22	Putative ATP GTP binding protein	38770	4.8955	795.749	3	25	8.5399	13.0888	49	11	0	17.1226	0.0150354	11.7249	0.4569	349
s1_t0.5_r1	B2FLD3_STRMK	B2FLD3	Dihydrolipoyl dehydrogenase	50352	6.2256	778.852	2	36	7.9498	16.0643	45	9	1	16.3111	0.0151805	9.9829	0.5064	610
s1_t0.5_r1	B2FU11_STRMK	B2FU11	Putative aspartate aminotransferase	42943	5.8184	774.921	5	33	10.25	7.1867	62	9	1	19.1608	0.0146392	14.3949	0.621	1405
s1_t0.5_r1	B2FN04_STRMK	B2FN04	Putative short chain dehydrogenase reductase	45076	4.894	770.945	3	21	10.5012	2.8029	29	4	1	15.1327	0.0229122	6.6147	0.2999	380
s1_t0.5_r1	B2FLW2_STRMK	B2FLW2	Chaperone protein htpG	69760	4.8794	747.063	7	63	8.254	9.88	118	18	2	17.7299	0.0168752	10.9571	0.7648	4314
s1_t0.5_r1	B2FQ71_STRMK	B2FQ71	Putative carbamoyl phosphate synthase small chain	42324	5.5635	728.798	2	18	5.3435	7.1289	36	7	0	17.5867	0.0145291	9.8546	0.419	952
s1_t0.5_r1	B2FIA6_STRMK	B2FIA6	Putative uridylate kinase	26031	5.4126	726.54	3	19	8.6777	9.3739	45	8	2	17.9867	0.0164513	15.1397	0.3952	3116
s1_t0.5_r1	B2FQ07_STRMK	B2FQ07	Putative asparaginase	17687	6.0747	725.484	1	18	4.9689	15.4895	33	6	0	18.7215	0.0160541	5.8054	0.1031	2944
s1_t0.5_r1	B2FNF7_STRMK	B2FNF7	Putative chromosome partitioning protein	33257	9.0454	717.735	2	30	7.4919	6.1195	44	8	0	14.3477	0.0136008	6.0688	0.202	1236
s1_t0.5_r1	B2FLB9_STRMK	B2FLB9	Glutathione peroxidase	21145	9.2827	712.165	2	17	14.359	0.9904	10	2	0	19.0287	0.0110999	2.8934	0.0616	541
s1_t0.5_r1	B2FKT0_STRMK	B2FKT0	Putative TonB dependent receptor protein	83725	5.7437	699.541	4	43	6.3472	11.1921	60	11	0	18.3381	0.0153145	7.7105	0.6468	4161
s1_t0.5_r1	SURE_STRMK	B2FK94	5 nucleotidase surE	27658	5.2148	691.016	2	19	11.1969	12.6746	52	9	0	18.6157	0.0141191	5.4741	0.1521	264
s1_t0.5_r1	B2FJ20_STRMK	B2FJ20	Putative peptidase	59764	5.6777	687.559	5	41	9.6364	18.6323	62	12	0	16.2978	0.0168779	9.6543	0.579	2576
s1_t0.5_r1	B2FKW2_STRMK	B2FKW2	Pyruvate dehydrogenase E1 component	99744	5.6528	687.308	10	71	12.514	11.6869	118	19	1	18.349	0.0145102	12.9443	1.2949	910
s1_t0.5_r1	MTND_STRMK	B2FPP3	Acireductone dioxygenase	20752	4.5938	683.024	3	12	7.5676	4.399	39	6	0	15.4409	0.0151045	6.9423	0.1446	137
s1_t0.5_r1	RPOB_STRMK	B2FQ38	DNA directed RNA polymerase subunit beta	154635	5.2061	671.595	11	111	7.1326	13.3901	197	35	3	17.0421	0.0165081	16.7008	2.5889	226
s1_t0.5_r1	B2FMW2_STRMK	B2FMW2	Putative uncharacterized protein	16969	5.1401	639.527	2	13	7.0064	5.8638	48	6	2	18.2217	0.0189077	5.8345	0.0994	4046
s1_t0.5_r1	GCST_STRMK	B2FR21	Aminomethyltransferase	40243	5.269	634.665	1	36	6.7568	19.6203	34	6	0	21.4563	0.0137486	15.445	0.6228	71
s1_t0.5_r1	AROE_STRMK	B2FMH7	Shikimate dehydrogenase	30237	5.0464	633.512	4	23	11.032	17.3257	36	6	0	16.5025	0.0171981	7.0893	0.2153	7
s1_t0.5_r1	B2FHI0_STRMK	B2FHI0	Putative acyl CoA synthetase	19911	9.2021	632.806	2	13	13.8122	1.3812	15	2	0	11.8046	0.0127291	17.6128	0.3509	3194
s1_t0.5_r1	B2FMC5_STRMK	B2FMC5	Putative cytochrome D ubiquinol oxidase subunit I	59229	7.0459	629.691	1	24	2.8355	3.439	19	3	0	13.701	0.0149021	13.2924	0.7893	812
s1_t0.5_r1	B2FR78_STRMK	B2FR78	Putative outer membrane lipoprotein	19275	8.7847	625.205	2	11	7.4286	4.2382	26	4	0	15.7844	0.0143973	8.3442	0.1624	335
s1_t0.5_r1	B2FL87_STRMK	B2FL87	Putative succinate dehydrogenase iron sulfur protein	29653	7.9175	624.701	2	27	8.4291	1.924	22	4	0	14.0086	0.0155524	9.8168	0.2991	3534
s1_t0.5_r1	B2FI93_STRMK	B2FI93	Putative two component transcriptional regulator response regulatory protein	25357	5.0054	624.067	2	18	9.2511	11.2318	35	5	0	16.8623	0.0157812	22.0099	0.5597	2993
s1_t0.5_r1	ERA_STRMK	B2FPX8	GTPase Era	32923	8.5884	599.302	2	26	6.7114	14.9256	36	6	0	17.0011	0.0202693	3.9611	0.1307	56
s1_t0.5_r1	B2FIB6_STRMK	B2FIB6	Methionine aminopeptidase	28371	6.0571	598.893	1	19	8.9147	12.9604	38	6	0	18.1272	0.0115586	11.549	0.3305	1898
s1_t0.5_r1	SPEE_STRMK	B2FKR1	Spermidine synthase	31319	4.6641	595.668	2	23	7.4205	3.4956	29	5	0	13.3181	0.01398	13.8035	0.4373	261
s1_t0.5_r1	B2FNQ1_STRMK	B2FNQ1	Putative UTP glucose 1 phosphate uridylyltransferase	31776	5.0435	562.465	1	19	6.8493	5.0333	26	5	0	18.4012	0.0144338	7.0504	0.2254	400
s1_t0.5_r1	B2FLG2_STRMK	B2FLG2	Putative peptidyl dipeptidase oligopeptidase	78196	6.7383	559.445	4	57	4.4944	13.3356	99	17	2	19.1099	0.0166987	11.5203	0.9014	3101
s1_t0.5_r1	B2FNQ2_STRMK	B2FNQ2	Putative 3 ketoacyl CoA thiolase	42163	5.6836	543.848	1	25	3.2338	6.0198	33	7	0	19.541	0.0156507	4.6063	0.1954	3793
s1_t0.5_r1	B2FI80_STRMK	B2FI80	DntE	53409	5.5151	540.462	1	30	2.1956	7.3361	62	10	1	17.6498	0.0173059	10.4589	0.5619	2759
s1_t0.5_r1	B2FMZ8_STRMK	B2FMZ8	Putative aminotransferase	53586	5.8491	540.143	5	34	5.6225	5.9284	51	8	0	18.7694	0.0145179	8.0274	0.4327	4209
s1_t0.5_r1	B2FPV6_STRMK	B2FPV6	Putative thiolase	39995	5.9941	517.537	3	27	5.6266	13.6062	37	6	1	15.1985	0.0164784	14.8595	0.5989	4320
s1_t0.5_r1	B2FUT2_STRMK	B2FUT2	Putative penicillin binding protein	43319	6.1685	509.77	1	24	4.9505	11.2007	15	2	0	12.5989	0.0131829	13.1606	0.5712	624
s1_t0.5_r1	B2FSG5_STRMK	B2FSG5	Putative transketolase 1	72153	5.5562	507.43	2	49	3.609	12.558	99	16	0	18.7021	0.0155693	11.9486	0.8668	1436
s1_t0.5_r1	ACCA_STRMK	B2FHN1	Acetyl coenzyme A carboxylase carboxyl transferase subunit alpha	35111	9.1714	497.868	1	27	3.7618	11.9083	41	7	0	21.0317	0.0185731	11.2816	0.3977	0
s1_t0.5_r1	B2FNL2_STRMK	B2FNL2	Putative 3 4 dehydroxy 2 butanone 4 phosphate synthetase	39611	5.2236	494.291	3	34	7.9235	6.9651	37	8	0	19.8649	0.0161838	5.9656	0.2368	1885
s1_t0.5_r1	B2FMF0_STRMK	B2FMF0	Putative amidohydrolase	49273	5.5854	484.677	3	34	4.4643	8.884	45	6	0	17.0402	0.0229408	10.0253	0.4977	1298
s1_t0.5_r1	B2FQ97_STRMK	B2FQ97	Aconitate hydratase 2	92837	5.1123	482.669	2	63	2.6651	13.7768	70	15	1	18.4935	0.0154491	6.9384	0.6489	1124
s1_t0.5_r1	DNAJ_STRMK	B2FMY6	Chaperone protein DnaJ	40647	6.0938	465.261	2	33	5.0802	14.5297	47	9	0	21.7288	0.0179721	5.6739	0.2347	44
s1_t0.5_r1	UBIE_STRMK	B2FUU6	Ubiquinone menaquinone biosynthesis methyltransferase ubiE	27988	8.9165	457.632	2	22	4.3478	16.1854	29	6	0	18.3565	0.014907	4.5628	0.1283	295
s1_t0.5_r1	B2FME8_STRMK	B2FME8	Putative DNA binding protein regulator	40719	10.7344	457.128	2	35	2.0619	9.2898	62	9	0	18.0403	0.0181303	16.5365	0.6747	881
s1_t0.5_r1	TDH_STRMK	B2FQN4	L threonine 3 dehydrogenase	36988	6.2153	446.634	1	21	3.2353	2.2315	27	4	1	17.3913	0.0128212	6.9338	0.2602	281
s1_t0.5_r1	B2FML3_STRMK	B2FML3	Putative uncharacterized protein	40877	6.8804	438.955	2	33	2.4064	10.4061	40	7	0	16.8848	0.0151577	6.6557	0.2722	511
s1_t0.5_r1	IF2_STRMK	B2FN90	Translation initiation factor IF 2	94710	6.7544	420.116	1	76	1.2486	9.5433	129	22	1	17.8619	0.0133825	13.5489	1.2863	100
s1_t0.5_r1	B2FS06_STRMK	B2FS06	Putative ABC transporter ATP binding protein	27725	5.4668	408.105	2	22	4.3307	5.6005	36	7	2	18.3031	0.0179901	4.9229	0.1366	1682
s1_t0.5_r1	GLYA_STRMK	B2FNK2	Serine hydroxymethyltransferase	44950	6.1201	389.708	1	33	1.9185	11.4489	77	11	2	20.0584	0.0162819	6.3176	0.2852	79
s1_t0.5_r1	B2FJ99_STRMK	B2FJ99	Putative stringent starvation protein A	23946	8.2148	373.894	1	16	4.7393	0.763	9	1	0	6.6449	0.0135078	9.002	0.2167	1566
s1_t0.5_r1	B2FTA3_STRMK	B2FTA3	Putative exported peptidase	77467	6.123	366.48	1	48	1.676	6.605	67	12	1	19.5131	0.0166153	6.36	0.4948	4044
s1_t0.5_r1	B2FT80_STRMK	B2FT80	Putative DNA polymerase III beta subunit	40731	5.0288	359.328	1	38	2.459	11.916	49	9	0	21.1547	0.0175269	7.5052	0.3063	1396
s1_t0.5_r1	B2FQN5_STRMK	B2FQN5	Putative uncharacterized protein	77896	8.3584	354.504	1	61	1.5278	16.8205	65	12	0	21.267	0.0164347	29.9059	2.3379	1503
s1_t0.5_r1	B2FLA4_STRMK	B2FLA4	Putative NAD dependent glutamate dehydrogenase	182459	6.3779	346.367	2	133	0.9709	13.7031	176	33	3	18.4186	0.0166448	8.0115	1.4641	3659
s1_t0.5_r1	B2FJ52_STRMK	B2FJ52	Putative protease	49633	7.9673	323.032	1	32	2.0964	2.5432	38	6	0	19.5578	0.0145622	6.5674	0.3262	3755
s1_t0.5_r1	B2FTT5_STRMK	B2FTT5	Putative NADP dependent malic enzyme	83018	6.3281	306.422	1	54	2.7523	5.1361	23	4	0	13.8179	0.0129182	5.6411	0.4705	3125
s1_t0.5_r1	SYL_STRMK	B2FPR7	Leucyl tRNA synthetase	98384	5.4551	290.018	1	68	1.25	10.6694	80	15	3	15.2276	0.0175196	14.0885	1.3934	272
s1_t0.5_r1	B2FUU5_STRMK	B2FUU5	Putative PEPTIDASE	69827	5.0273	287.062	1	53	0.6279	12.8478	82	13	1	21.1722	0.0163445	13.3927	0.9365	3684
s1_t0.5_r1	B2FLD1_STRMK	B2FLD1	Putative 2 oxoglutarate dehydrogenase E1 component	104126	6.0894	262.373	3	67	1.1665	12.4771	73	14	1	16.8633	0.0185964	12.7302	1.33	3852
s1_t0.5_r2	B2FQR5_STRMK	B2FQR5	Putative DNA binding protein HU beta	9325	10.1763	35891.2	13	7	65.5556	7.5823	94	7	0	13.873	0.0125192	150.944	1.4084	1117
s1_t0.5_r2	RL9_STRMK	B2FKJ7	50S ribosomal protein L9	15719	5.0713	33340.5	15	15	63.7584	4.9198	143	9	0	9.3383	0.0114428	96.966	1.5252	217
s1_t0.5_r2	RL31B_STRMK	B2FSI8	50S ribosomal protein L31 type B	9340	9.4775	30708.1	11	7	61.25	10.0792	96	5	0	11.9126	0.0106171	106.55	0.9959	207
s1_t0.5_r2	B2FQ20_STRMK	B2FQ20	50S ribosomal protein L25	22570	5.0083	27049.7	21	15	44.3902	3.4607	204	8	0	11.859	0.0125138	123.113	2.7875	2636
s1_t0.5_r2	RS10_STRMK	B2FQ44	30S ribosomal protein S10	11693	9.8306	26232.5	17	10	39.8058	9.0608	132	7	1	11.7266	0.0126909	156.055	1.8259	232
s1_t0.5_r2	B2FN10_STRMK	B2FN10	Putative cold shock protein	7572	9.5947	24908.2	6	5	49.2754	4.5646	43	3	0	9.2933	0.0105262	94.4973	0.7161	1164
s1_t0.5_r2	B2FND5_STRMK	B2FND5	Putative universal stress protein	15928	5.0186	24387.3	11	11	42.5676	3.4504	102	5	0	11.9866	0.0105193	86.614	1.3805	2052
s1_t0.5_r2	B2FQ31_STRMK	B2FQ31	Elongation factor Tu	42934	5.1914	23976.3	35	29	51.2626	5.4594	307	19	3	10.8774	0.0166594	354.626	15.2756	316
s1_t0.5_r2	RS7_STRMK	B2FQ41	30S ribosomal protein S7	17439	10.6143	23455.4	17	13	42.0382	3.2049	131	8	0	12.9261	0.0162935	390.963	6.8224	247
s1_t0.5_r2	RL1_STRMK	B2FQ35	50S ribosomal protein L1	23961	9.9653	22575.4	26	16	47.8448	3.302	214	12	0	12.4019	0.0129078	134.159	3.2243	196
s1_t0.5_r2	CH60_STRMK	B2FIU9	60 kDa chaperonin	57338	4.9175	20377.4	56	50	46.6302	8.3873	479	26	1	11.6384	0.0138675	266.997	15.3189	27
s1_t0.5_r2	CH10_STRMK	B2FIV0	10 kDa chaperonin	10000	5.7056	19581.8	10	9	56.8421	3.4531	81	5	0	12.2373	0.0116989	172.083	1.7219	26
s1_t0.5_r2	RL7_STRMK	B2FQ37	50S ribosomal protein L7 L12	12547	4.6025	19009.2	9	18	36.8852	11.9123	79	5	0	11.9865	0.0175917	165.567	2.0788	216
s1_t0.5_r2	B2FT03_STRMK	B2FT03	Putative endoribonuclease protein	13482	4.4766	17034.5	19	9	75	5.1091	134	10	0	14.2946	0.0127176	69.4264	0.9367	2396
s1_t0.5_r2	B2FR90_STRMK	B2FR90	Acyl carrier protein	8737	3.9229	16744.9	4	5	26.5823	5.2034	48	2	0	9.4846	0.0108718	292.656	2.5753	2651
s1_t0.5_r2	MDH_STRMK	B2FQL8	Malate dehydrogenase	34816	5.2207	16684.5	27	28	43.2927	4.2544	197	16	1	10.6654	0.0132007	134.962	4.7096	124
s1_t0.5_r2	ALBU_BOVIN	P02769	Serum albumin OS bos taurus GN ALB PE 1 SV 4	69248	5.7583	16404.4	67	59	56.8369	4.9494	530	36	0	12.0239	0.0149723	179.978	12.8305	4370
s1_t0.5_r2	EFTS_STRMK	B2FIA8	Elongation factor Ts	30442	4.9087	15072.4	15	25	43.6426	3.3941	154	9	0	11.9782	0.0131268	128.961	3.9357	53
s1_t0.5_r2	EFG_STRMK	B2FQ42	Elongation factor G	77805	5.0464	15030.1	44	54	41.5147	8.0157	371	27	3	12.0958	0.0123882	151.546	11.8245	50
s1_t0.5_r2	RL3_STRMK	B2FQ45	50S ribosomal protein L3	22862	10.5908	14918.6	14	15	49.0741	4.1402	102	9	0	13.2556	0.012436	84.7507	1.9388	212
s1_t0.5_r2	B2FQL7_STRMK	B2FQL7	Peptidyl prolyl cis trans isomerase	17553	5.7173	14827.3	6	11	46.6258	4.7696	68	5	0	12.5679	0.0114342	56.7053	0.9993	3826
s1_t0.5_r2	B2FNP5_STRMK	B2FNP5	Putative 30S ribosomal protein S1	61568	4.8296	13995.4	44	47	46.8806	6.0947	506	29	3	11.6328	0.013437	151.291	9.3204	356
s1_t0.5_r2	TRYP_PIG	P00761	Trypsin OS sus scrofa PE 1 SV 1	24393	6.9141	13394.3	12	14	27.2727	2.9723	135	7	2	12.686	0.0283048	626.102	15.7113	4374
s1_t0.5_r2	B2FQK3_STRMK	B2FQK3	50S ribosomal protein L15	15043	11.2148	13161.1	7	11	37.415	2.7925	66	5	0	12.9775	0.0131919	49.8351	0.7501	2897
s1_t0.5_r2	RPOA_STRMK	B2FQK8	DNA directed RNA polymerase subunit alpha	36293	5.4902	12532.9	29	29	44.2771	4.8165	213	16	3	13.7906	0.0135815	78.0472	2.8432	225
s1_t0.5_r2	RS4_STRMK	B2FQK7	30S ribosomal protein S4	23117	10.2788	12528	19	16	55.5024	9.1227	143	15	1	14.9628	0.0122682	51.2591	1.1916	245
s1_t0.5_r2	B2FSF7_STRMK	B2FSF7	Putative outer membrane Omp family protein	22153	9.2827	12373.3	19	10	49.7608	3.5586	160	10	4	14.368	0.0134156	107.529	2.3836	1357
[truncated: 7,459 more rows]
