# Supplementary material for: The effect of imipenem and diffusible signaling factors on the secretion of outer membrane vesicles and associated Ax21 proteins in Stenotrophomonas maltophilia
Source: Front Microbiol. 2015 Apr 14;6:298. doi: 10.3389/fmicb.2015.00298 (PMC4396451; doi:10.3389/fmicb.2015.00298)
Supplement: Supplementary File S3 — OMV concentration determined by light scattering based single particle tracking. [file DataSheet3.XLSX]

## Sheet: Table 1
OMV concentration determined by light scattering based single particle tracking
Condition		Replicate		Average	Dilution	Total concentration	STD
	R1	R2	R3			(particles/ml)
control	4.76	5.02	4.52	4.76667	125	5.95833e+10	3.12583e+09
imipenem	4.62	3.84	4.3	4.25333	5000	2.12667e+12	1.96044e+11
control	3.46	2.99	3.97	3.47333	125	4.34167e+10	6.1267e+09
DSF	6.92	6.43	6.78	6.71	2500	1677500000000	6.30971e+10
BDSF	8.15	7.8	6.98	7.64333	250	1.91083e+11	1.50132e+10
PDSF	5.36	6.08	5.77	5.73667	125	7.17083e+10	4.51444e+09
