# Supplementary material for: The effect of imipenem and diffusible signaling factors on the secretion of outer membrane vesicles and associated Ax21 proteins in Stenotrophomonas maltophilia
Source: Front Microbiol. 2015 Apr 14;6:298. doi: 10.3389/fmicb.2015.00298 (PMC4396451; doi:10.3389/fmicb.2015.00298)
Supplement: Supplementary File S4 — Results of the proteomic analysis of OMVs (Table 1: summary, Tables 2–4: data for the three replicate analyses). [file DataSheet4.XLSX]

## Sheet: Table 1
Final protein ID list of the 2D-LCMSE analysis of the OMV proteomea
Accession nr	Entry	Protein names	Gene names	Length	Processb	Functionb	Componentb	Localizationc
B2FIV0	CH10_STRMK	10 kDa chaperonin (GroES protein) (Protein Cpn10)	groS groES Smlt4215	95	protein folding	ATP binding	cytoplasm	Cytoplasmic
B2FNP5	B2FNP5_STRMK	30S ribosomal protein S1	rpsA Smlt2043	561	translation	RNA binding / structural constituent of ribosome	ribosome	Cytoplasmic
B2FN87	RS15_STRMK	30S ribosomal protein S15	rpsO Smlt3386	86	translation	structural constituent of ribosome	ribosome	Cytoplasmic
B2FIA9	RS2_STRMK	30S ribosomal protein S2	rpsB Smlt1507	268	translation	structural constituent of ribosome	small ribosomal subunit	Cytoplasmic
B2FQ51	B2FQ51_STRMK	30S ribosomal protein S3	rpsC Smlt0912	244	translation	RNA binding / structural constituent of ribosome	small ribosomal subunit	Cytoplasmic
B2FJU4	RL13_STRMK	50S ribosomal protein L13	rplM Smlt4302	142	translation	structural constituent of ribosome	ribosome	Cytoplasmic
B2FQ52	RL16_STRMK	50S ribosomal protein L16	rplP Smlt0913	137	translation	rRNA binding / structural constituent of ribosome	ribosome	Cytoplasmic
B2FQK9	RL17_STRMK	50S ribosomal protein L17	rplQ Smlt0933	127	translation	structural constituent of ribosome	ribosome	Cytoplasmic
B2FQ48	RL2_STRMK	50S ribosomal protein L2	rplB Smlt0909	275	translation	RNA binding / structural constituent of ribosome / transferase activity	large ribosomal subunit	Cytoplasmic
B2FN76	RL20_STRMK	50S ribosomal protein L20	rplT Smlt3375	119	translation	rRNA binding / structural constituent of ribosome	ribosome	Cytoplasmic
B2FTD1	RL21_STRMK	50S ribosomal protein L21	rplU Smlt1278	102	translation	RNA binding / structural constituent of ribosome	ribosome	Cytoplasmic
B2FQ20	B2FQ20_STRMK	50S ribosomal protein L25 (General stress protein CTC)	rplY ctc Smlt0876	205	translation	5S rRNA binding / structural constituent of ribosome	ribosome	Cytoplasmic
B2FQJ6	RL5_STRMK	50S ribosomal protein L5	rplE Smlt0918	180	translation	structural constituent of ribosome	ribosome	Cytoplasmic
B2FQ37	RL7_STRMK	50S ribosomal protein L7/L12	rplL Smlt0897	122	translation	structural constituent of ribosome	ribosome	Unknown
B2FKJ7	RL9_STRMK	50S ribosomal protein L9	rplI Smlt3148	149	translation	structural constituent of ribosome	ribosome	Cytoplasmic
B2FIU9	CH60_STRMK	60 kDa chaperonin (GroEL protein) (Protein Cpn60)	groL groEL Smlt4214	549	protein refolding	ATP binding	cytoplasm	Cytoplasmic
B2FT48	KAD_STRMK	Adenylate kinase (AK) (EC 2.7.4.3) (ATP-AMP transphosphorylase) (ATP:AMP phosphotransferase) (Adenylate monophosphate kinase)	adk Smlt3886	187	nucleobase-containing compound metabolic process	ATP binding / adenylate kinase activity	/	Cytoplasmic
B2FKK2	B2FKK2_STRMK	Asparagine--tRNA ligase (EC 6.1.1.22) (Asparaginyl-tRNA synthetase)	asnS Smlt3154	464	asparaginyl-tRNA aminoacylation	ATP binding / nucleic acid binding / asparagine-tRNA ligase activity	cytoplasm	Cytoplasmic
B2FHZ0	ATPA_STRMK	ATP synthase subunit alpha (EC 3.6.3.14) (ATP synthase F1 sector subunit alpha) (F-ATPase subunit alpha)	atpA Smlt4113	515	ATP hydrolysis coupled proton transport / ATP synthesis coupled proton transport	ATP binding / proton-transporting ATP synthase activity, rotational mechanism	proton-transporting ATP synthase complex, catalytic core F(1)	Cytoplasmic
B2FHY8	ATPB_STRMK	ATP synthase subunit beta (EC 3.6.3.14) (ATP synthase F1 sector subunit beta) (F-ATPase subunit beta)	atpD Smlt4111	468	ATP hydrolysis coupled proton transport / ATP synthesis coupled proton transport	ATP binding / proton-transporting ATP synthase activity, rotational mechanism	proton-transporting two-sector ATPase complex, catalytic domain	Cytoplasmic
B2FUV6	B2FUV6_STRMK	ATP-dependent protease ATPase subunit HslU (Unfoldase HslU)	hslU Smlt4075	457	/	ATP binding / ATPase activity / peptidase activity, acting on L-amino acid peptides	HslUV protease complex	Cytoplasmic
B2FJU0	B2FJU0_STRMK	Bacterioferritin (EC 1.16.3.1)	bfr Smlt4297	156	cellular iron ion homeostasis / iron ion transport	ferric iron binding	/	Cytoplasmic
B2FNP1	B2FNP1_STRMK	Cell division protein ftsA	ftsA Smlt0759	411	cell cycle	protein binding	/	Cytoplasmic
B2FTA6	MINE_STRMK	Cell division topological specificity factor	minE Smlt1250	86	regulation of barrier septum assembly	/	/	Cytoplasmic
B2FMY5	DNAK_STRMK	Chaperone protein DnaK (HSP70) (Heat shock 70 kDa protein) (Heat shock protein 70)	dnaK Smlt1992	640	protein folding	ATP binding / unfolded protein binding	/	Cytoplasmic
B2FLW2	B2FLW2_STRMK	Chaperone protein HtpG (Heat shock protein HtpG) (High temperature protein G)	htpG Smlt1809	630	protein folding / response to stress	ATP binding / unfolded protein binding	/	Cytoplasmic
B2FPG7	B2FPG7_STRMK	Chaperone SurA (Peptidyl-prolyl cis-trans isomerase SurA) (Rotamase SurA)	surA Smlt0820	447	biofilm formation / chaperone mediated protein folding requiring cofactor / maintenance of stationary phase / Gram-negative-bacterium-type cell outer membrane assembly / protein stabilization	unfolded protein binding / peptidyl-prolyl cis-trans isomerase activity / peptide binding	outer membrane-bounded periplasmic space	Periplasmic
B2FSI7	B2FSI7_STRMK	Citrate synthase	gltA Smlt3835	425	cellular carbohydrate metabolic process / tricarboxylic acid cycle	citrate (Si)-synthase activity	cytoplasm	Cytoplasmic
B2FKV7	B2FKV7_STRMK	Conserved hypothetical exported protein	Smlt0483	235	/	/	/	Unknown
B2FQN8	B2FQN8_STRMK	Conserved hypothetical exported protein	Smlt0965	347	/	/	/	Unknown
B2FRX3	B2FRX3_STRMK	Conserved hypothetical exported protein	Smlt1121	227	/	/	/	Periplasmic
B2FRX4	B2FRX4_STRMK	Conserved hypothetical exported protein	Smlt1122	273	/	/	/	Unknown
B2FRX9	B2FRX9_STRMK	Conserved hypothetical exported protein	Smlt1127	396	/	/	/	CytoplasmicMembrane
B2FRZ2	B2FRZ2_STRMK	Conserved hypothetical exported protein	Smlt1140	267	/	/	/	Unknown
B2FTB2	B2FTB2_STRMK	Conserved hypothetical exported protein	Smlt1256	357	/	/	/	Cytoplasmic
B2FJC6	B2FJC6_STRMK	Conserved hypothetical exported protein	Smlt1634	255	/	/	/	Unknown
B2FL62	B2FL62_STRMK	Conserved hypothetical exported protein	Smlt1774	171	/	/	/	Unknown
B2FLW5	B2FLW5_STRMK	Conserved hypothetical exported protein	Smlt1812	163	/	/	/	Periplasmic
B2FQX4	B2FQX4_STRMK	Conserved hypothetical exported protein	Smlt2334	156	/	/	/	Unknown
B2FQY5	B2FQY5_STRMK	Conserved hypothetical exported protein	Smlt2345	647	/	/	/	Extracellular
B2FN54	B2FN54_STRMK	Conserved hypothetical exported protein	Smlt3351	158	/	/	/	Unknown
B2FR42	B2FR42_STRMK	Conserved hypothetical exported protein	Smlt3680	173	/	protein binding	/	Unknown
B2FR48	B2FR48_STRMK	Conserved hypothetical exported protein	Smlt3686	178	/	/	/	Unknown
B2FSE9	B2FSE9_STRMK	Conserved hypothetical exported protein	Smlt3796	381	/	/	/	Unknown
B2FI05	B2FI05_STRMK	Conserved hypothetical exported protein	Smlt4128	258	/	/	/	OuterMembrane
B2FMI3	B2FMI3_STRMK	Conserved hypothetical exported protein	Smlt4500	152	/	/	/	Extracellular
B2FNH0	B2FNH0_STRMK	Conserved hypothetical exported protein	Smlt4628	715	/	catalytic activity	/	Unknown
B2FP55	B2FP55_STRMK	Conserved hypothetical exported protein	Smlt4642	297	/	/	/	Unknown
B2FN59	B2FN59_STRMK	Conserved hypothetical repetitive protein	Smlt3358	227	/	/	/	Unknown
B2FT86	B2FT86_STRMK	Conserved hypothetical TPR repeat family protein	Smlt0008	395	/	protein binding	/	Unknown
B2FLD3	B2FLD3_STRMK	Dihydrolipoyl dehydrogenase (EC 1.8.1.4)	odhL Smlt3199	478	oxidation-reduction process / cell redox homeostasis	flavin adenine dinucleotide binding / dihydrolipoyl dehydrogenase activity	/	Cytoplasmic
B2FQK8	RPOA_STRMK	DNA-directed RNA polymerase subunit alpha (RNAP subunit alpha) (EC 2.7.7.6) (RNA polymerase subunit alpha) (Transcriptase subunit alpha)	rpoA Smlt0931	332	transcription, DNA-dependent	DNA binding / DNA-directed RNA polymerase activity / protein dimerization activity	/	Cytoplasmic
B2FQ38	RPOB_STRMK	DNA-directed RNA polymerase subunit beta (RNAP subunit beta) (EC 2.7.7.6) (RNA polymerase subunit beta) (Transcriptase subunit beta)	rpoB Smlt0898	1388	transcription, DNA-dependent	DNA binding / DNA-directed RNA polymerase activity / ribonucleoside binding	/	Cytoplasmic
B2FQ39	RPOC_STRMK	DNA-directed RNA polymerase subunit beta' (RNAP subunit beta') (EC 2.7.7.6) (RNA polymerase subunit beta') (Transcriptase subunit beta')	rpoC Smlt0899	1406	transcription, DNA-dependent	DNA binding / DNA-directed RNA polymerase activity	/	Cytoplasmic
B2FQ42	EFG_STRMK	Elongation factor G (EF-G)	fusA Smlt0903	713	translational elongation	GTP binding / GTPase activity / translation elongation factor activity	intracellular	Cytoplasmic
B2FIA8	EFTS_STRMK	Elongation factor Ts (EF-Ts)	tsf Smlt1506	291	translational elongation	protein binding / translation elongation factor activity	intracellular	Cytoplasmic
B2FQ31	B2FQ31_STRMK	Elongation factor Tu (EF-Tu)	tufB tuf Smlt0890 Smlt0904	396	translational elongation	GTP binding / GTPase activity / translation elongation factor activity	intracellular	Cytoplasmic
B2FK88	ENO_STRMK	Enolase (EC 4.2.1.11) (2-phospho-D-glycerate hydro-lyase) (2-phosphoglycerate dehydratase)	eno Smlt1715	430	glycolysis	phosphopyruvate hydratase activity / magnesium ion binding	phosphopyruvate hydratase complex	Cytoplasmic
B2FU50	OPGD_STRMK	Glucans biosynthesis protein D	opgD Smlt0091	534	carbohydrate biosynthetic process	carbohydrate binding / catalytic activity	periplasmic space	Periplasmic
B2FQR4	B2FQR4_STRMK	Lon protease (EC 3.4.21.53) (ATP-dependent protease La)	lon Smlt0991	815	proteolysis / protein catabolic process	ATP binding / ATP-dependent peptidase activity / serine-type endopeptidase activity / sequence-specific DNA binding	/	Cytoplasmic
B2FPG8	B2FPG8_STRMK	LPS-assembly protein LptD (Organic solvent tolerance protein)	lptD ostA Smlt0821	833	response to organic substance / lipopolysaccharide transport / Gram-negative-bacterium-type cell outer membrane assembly	/	cell outer membrane	OuterMembrane
B2FQL8	MDH_STRMK	Malate dehydrogenase (EC 1.1.1.37)	mdh Smlt0944	328	cellular carbohydrate metabolic process / oxidation-reduction process / malate metabolic process	malate dehydrogenase activity / oxidoreductase activity, acting on the CH-OH group of donors, NAD or NADP as acceptor	/	Unknown
B2FNQ5	NDK_STRMK	Nucleoside diphosphate kinase (NDK) (NDP kinase) (EC 2.7.4.6) (Nucleoside-2-P kinase)	ndk Smlt2054	141	nucleoside diphosphate phosphorylation / CTP biosynthetic process / UTP biosynthetic process / GTP biosynthetic process	ATP binding / nucleoside diphosphate kinase activity	/	Extracellular
B2FIA0	B2FIA0_STRMK	Outer membrane protein assembly factor BamA	bamA Smlt1498	813	/	/	outer membrane	OuterMembrane
B2FNR0	B2FNR0_STRMK	Outer membrane protein assembly factor BamB	bamB Smlt2059	403	/	/	/	Unknown
B2FRR9	B2FRR9_STRMK	Outer membrane protein assembly factor BamD	comL bamD Smlt3748	295	/	protein binding	/	OuterMembrane
B2FMX8	B2FMX8_STRMK	Outer membrane protein assembly factor BamE	bamE Smlt1985	130	/	/	outer membrane	OuterMembrane
B2FQY6	B2FQY6_STRMK	Outer-membrane lipoprotein carrier protein	Smlt2346	212	lipoprotein transport	lipoprotein transporter activity	periplasmic space	Periplasmic
B2FQ17	B2FQ17_STRMK	Outer-membrane lipoprotein LolB	lolB Smlt0873	219	protein transport	/	cell outer membrane	Unknown
B2FLB8	B2FLB8_STRMK	Peptidyl-prolyl cis-trans isomerase	Smlt3182	353	protein folding	/	/	OuterMembrane
B2FIF8	B2FIF8_STRMK	Peptidyl-prolyl cis-trans isomerase (EC 5.2.1.8)	Smlt1559	233	protein folding	/	/	OuterMembrane
B2FN86	PNP_STRMK	Polyribonucleotide nucleotidyltransferase (EC 2.7.7.8) (Polynucleotide phosphorylase) (PNPase)	pnp Smlt3385	702	mRNA catabolic process / RNA processing	RNA binding / polyribonucleotide nucleotidyltransferase activity / 3'-5'-exoribonuclease activity	/	Cytoplasmic
B2FSQ8	MQO_STRMK	Probable malate:quinone oxidoreductase (EC 1.1.5.4) (MQO) (Malate dehydrogenase [quinone])	mqo Smlt1234	562	tricarboxylic acid cycle	malate dehydrogenase (quinone) activity	/	Unknown
B2FMY4	GRPE_STRMK	Protein GrpE (HSP-70 cofactor)	grpE Smlt1991	171	protein folding	chaperone binding / protein homodimerization activity / adenyl-nucleotide exchange factor activity	/	Cytoplasmic
B2FRM9	B2FRM9_STRMK	Protein TolB	tolB Smlt3704	439	protein import	protein binding	periplasmic space	Periplasmic
B2FPB2	SECA_STRMK	Protein translocase subunit SecA	secA Smlt0764	910	protein targeting / protein import	ATP binding	membrane	Cytoplasmic
B2FHD7	SECB_STRMK	Protein-export protein SecB	secB Smlt0171	172	protein transport / protein tetramerization	unfolded protein binding	/	Cytoplasmic
B2FKN2	B2FKN2_STRMK	Putative 4-hydroxyphenylpyruvate dioxygenase (EC 1.13.11.27)	Smlt4330	356	oxidation-reduction process / aromatic amino acid family metabolic process	4-hydroxyphenylpyruvate dioxygenase activity	/	Cytoplasmic
B2FP85	B2FP85_STRMK	Putative ABC transporter toluene tolerance exported protein	Smlt4673	220	/	/	/	Unknown
B2FT31	B2FT31_STRMK	Putative ACR family protein	Smlt3869	147	/	/	/	Unknown
B2FP33	B2FP33_STRMK	Putative alkaline phosphatase	Smlt3463	568	metabolic process	phosphatase activity	/	Periplasmic
B2FPY7	B2FPY7_STRMK	Putative alkyl hydroperoxide reductase subunit c (EC 1.11.1.15)	ahpC Smlt0841	187	oxidation-reduction process / response to oxidative stress	antioxidant activity / peroxiredoxin activity	/	Cytoplasmic
B2FJX9	B2FJX9_STRMK	Putative aminopeptidase	Smlt0418	571	proteolysis	peptidase activity	/	Extracellular
B2FL11	B2FL11_STRMK	Putative aminopeptidase	Smlt0541	549	proteolysis	peptidase activity	/	Unknown
B2FQE3	B2FQE3_STRMK	Putative angiotensin-converting enzyme like peptidyl dipeptidase protein	Smlt3574	654	proteolysis	metallopeptidase activity / peptidyl-dipeptidase activity	membrane	Unknown
B2FR62	B2FR62_STRMK	Putative autotransporter	Smlt1001	1031	/	/	outer membrane	OuterMembrane
B2FPV5	B2FPV5_STRMK	Putative autotransporter subtilisin-like protease	sphB Smlt3524	948	proteolysis	serine-type endopeptidase activity	/	OuterMembrane
B2FRP5	B2FRP5_STRMK	Putative beta-lactamase	Smlt3722	303	beta-lactam antibiotic catabolic process / response to antibiotic	beta-lactamase activity	/	Periplasmic
B2FT88	B2FT88_STRMK	Putative biopolymer transport exbB protein	exbB1 Smlt0010	253	transport	protein transporter activity	membrane	CytoplasmicMembrane
B2FT89	B2FT89_STRMK	Putative biopolymer transport ExbD1 protein	exbD1 Smlt0011	141	transport	transporter activity	membrane	CytoplasmicMembrane
B2FPM6	B2FPM6_STRMK	Putative calcineurin phosphoesterase	Smlt2170	546	/	hydrolase activity	/	Unknown
B2FJY2	B2FJY2_STRMK	Putative carboxy-terminal processing protease (EC 3.4.21.102)	ctpA Smlt0421	482	proteolysis	protein binding / serine-type peptidase activity	/	CytoplasmicMembrane
B2FK12	B2FK12_STRMK	Putative dehydrogenase	Smlt0451	389	carbohydrate metabolic process	quinone binding / oxidoreductase activity, acting on the CH-OH group of donors, quinone or similar compound as acceptor	/	Unknown
B2FUE8	B2FUE8_STRMK	Putative diaminobutyrate--2-oxoglutarate aminotransferase (EC 2.6.1.76)	dat Smlt1415	466	/	pyridoxal phosphate binding / transaminase activity	/	Cytoplasmic
B2FSF8	B2FSF8_STRMK	Putative endonuclease P1 (EC 3.1.30.1)	Smlt3806	272	DNA catabolic process	nucleic acid binding / endonuclease activity	/	Unknown
B2FP18	B2FP18_STRMK	Putative endopeptidase O (EC 3.4.24.-)	pepO Smlt3447	734	proteolysis	metalloendopeptidase activity	/	Cytoplasmic
B2FMI6	B2FMI6_STRMK	Putative exported dipeptidyl peptidase IV	Smlt4503	741	proteolysis	serine-type peptidase activity	membrane	Unknown
B2FP20	B2FP20_STRMK	Putative exported endopeptidase	Smlt3450	669	proteolysis	metalloendopeptidase activity	/	Cytoplasmic
B2FI03	B2FI03_STRMK	Putative exported lipoprotein	Smlt4126	264	/	/	/	Unknown
B2FTA3	B2FTA3_STRMK	Putative exported peptidase (EC 3.4.14.-)	Smlt1246	716	proteolysis	serine-type peptidase activity	/	Unknown
B2FUT3	B2FUT3_STRMK	Putative exported rare lipoprotein A	rlpA Smlt4051	422	/	/	/	Unknown
B2FUS7	B2FUS7_STRMK	Putative exported tail-specific protease (EC 3.4.21.102)	Smlt4045	725	proteolysis	protein binding / serine-type peptidase activity	/	Unknown
B2FJY4	B2FJY4_STRMK	Putative fatty acid transport system, membrane protein	Smlt0423	475	/	/	/	OuterMembrane
B2FR50	B2FR50_STRMK	Putative ferritin DPS-family DNA binding protein	Smlt3688	182	oxidation-reduction process / response to stress / cellular iron ion homeostasis	ferric iron binding / oxidoreductase activity, oxidizing metal ions	/	Cytoplasmic
B2FNJ3	B2FNJ3_STRMK	Putative fimbria adhesin protein	Smlt0709	342	cell adhesion	/	pilus	Extracellular
B2FNJ0	B2FNJ0_STRMK	Putative fimbrial adhesin protein	smf-1 Smlt0706	169	cell adhesion	/	pilus	Extracellular
B2FNQ7	B2FNQ7_STRMK	Putative fimbrial biogenesis protein	Smlt2056	261	/	protein binding	/	Unknown
B2FIR8	B2FIR8_STRMK	Putative fimbrial protein (Pilin)	Smlt4182	252	cell adhesion	/	pilus	Unknown
B2FQU6	B2FQU6_STRMK	Putative flagellin	flaA Smlt2305	388	ciliary or bacterial-type flagellar motility	structural molecule activity	bacterial-type flagellum filament	Extracellular
B2FQU5	B2FQU5_STRMK	Putative flagellin	fliC Smlt2304	406	ciliary or bacterial-type flagellar motility	structural molecule activity	bacterial-type flagellum filament	Extracellular
B2FST5	B2FST5_STRMK	Putative glucan 1,4-beta-glucosidase	Smlt2569	862	carbohydrate metabolic process	hydrolase activity, hydrolyzing O-glycosyl compounds	/	Periplasmic
B2FP87	B2FP87_STRMK	Putative intercellular spreading VacJ lipoprotein	Smlt4675	338	/	/	membrane	OuterMembrane
B2FRZ9	B2FRZ9_STRMK	Putative iron transport receptor protein	Smlt1148	812	transport	transporter activity / receptor activity	membrane	OuterMembrane
B2FHT9	B2FHT9_STRMK	Putative iron transporter	Smlt2858	709	siderophore transport	iron ion binding / receptor activity / siderophore transmembrane transporter activity	membrane	OuterMembrane
B2FJR8	B2FJR8_STRMK	Putative isocitrate dehydrogenase [NADP] (EC 1.1.1.42)	icd Smlt4273	740	tricarboxylic acid cycle	isocitrate dehydrogenase (NADP+) activity	/	Cytoplasmic
B2FQQ5	B2FQQ5_STRMK	Putative isocitrate/isopropylmalate dehydrogenase	Smlt0982	334	oxidation-reduction process	NAD binding / magnesium ion binding / oxidoreductase activity, acting on the CH-OH group of donors, NAD or NADP as acceptor	/	Cytoplasmic
B2FP30	B2FP30_STRMK	Putative lipoprotein	Smlt3460	192	/	/	/	Cytoplasmic
B2FUS6	B2FUS6_STRMK	Putative lipoprotein	Smlt4044	196	/	/	/	Unknown
B2FU57	B2FU57_STRMK	Putative lipoprotein E (Outer membrane protein p4)	hel Smlt0098	307	/	acid phosphatase activity	/	OuterMembrane
B2FNM5	B2FNM5_STRMK	Putative LppC family lipoprotein	Smlt0742	573	/	/	/	Unknown
B2FP06	B2FP06_STRMK	Putative membrane-bound lytic murein transglycosylase d (EC 3.2.1.-)	mltD Smlt3434	537	cell wall macromolecule catabolic process	/	/	Unknown
B2FTM1	B2FTM1_STRMK	Putative metallo-beta-lactamase l1 (Beta-lactamase type ii) (Ec 3.5.2.6) (Penicillinase) (EC 3.5.2.6)	Smlt2667	290	antibiotic catabolic process	zinc ion binding / beta-lactamase activity	/	Unknown
B2FRQ3	B2FRQ3_STRMK	Putative MltA scaffolding protein	Smlt3731	266	/	/	/	Unknown
B2FH96	B2FH96_STRMK	Putative modulator of DNA gyrase	Smlt0129	444	/	/	/	Cytoplasmic
B2FQU7	B2FQU7_STRMK	Putative motility flagellin protein	Smlt2306	406	ciliary or bacterial-type flagellar motility	structural molecule activity	bacterial-type flagellum filament	Extracellular
B2FUT4	B2FUT4_STRMK	Putative murein hydrolase (EC 3.2.1.-)	mltB Smlt4052	381	/	/	/	CytoplasmicMembrane
B2FHC0	B2FHC0_STRMK	Putative N-acetylmuramoyl-L-alanine amidase	Smlt0154	248	peptidoglycan catabolic process	N-acetylmuramoyl-L-alanine amidase activity	/	Unknown
B2FJB1	B2FJB1_STRMK	Putative oar family adhesion protein	Smlt1619	1082	transport	transporter activity / receptor activity	membrane	OuterMembrane
B2FRW6	B2FRW6_STRMK	Putative OstA family protein	Smlt1114	183	lipopolysaccharide transport	lipopolysaccharide binding	periplasmic space	Unknown
B2FLE9	B2FLE9_STRMK	Putative outer membrane antigen lipoprotein	Smlt3215	164	/	/	outer membrane	Unknown
B2FLE4	B2FLE4_STRMK	Putative outer membrane antigen protein	Smlt3210	280	/	/	outer membrane	Unknown
B2FLY6	B2FLY6_STRMK	Putative outer membrane efflux protein	smeX Smlt1833	472	transport	lipid binding / transporter activity	membrane	OuterMembrane
B2FSC8	B2FSC8_STRMK	Putative outer membrane esterase	Smlt3773	611	lipid metabolic process	lipase activity	/	Unknown
B2FR78	B2FR78_STRMK	Putative outer membrane lipoprotein	Smlt1018	175	/	/	outer membrane	Unknown
B2FLX9	B2FLX9_STRMK	Putative outer membrane lipoprotein	Smlt1826	231	/	/	cell outer membrane / integral to membrane	OuterMembrane
B2FPV8	B2FPV8_STRMK	Putative outer membrane lipoprotein	Smlt3527	136	/	/	/	Unknown
B2FSF7	B2FSF7_STRMK	Putative outer membrane Omp family protein	Smlt3805	209	/	/	cell outer membrane / integral to membrane	OuterMembrane
B2FI00	B2FI00_STRMK	Putative outer membrane Omp family protein	Smlt4123	211	/	/	cell outer membrane / integral to membrane	OuterMembrane
B2FLU3	B2FLU3_STRMK	Putative outer membrane protein	Smlt0613	129	/	/	/	Unknown
B2FLU4	B2FLU4_STRMK	Putative outer membrane protein	Smlt0614	291	/	/	/	Unknown
B2FQM8	B2FQM8_STRMK	Putative outer membrane protein	Smlt0955	366	/	/	cell outer membrane / integral to membrane	OuterMembrane
B2FTS5	B2FTS5_STRMK	Putative outer membrane protein	tolC Smlt3928	452	protein transport	transporter activity	outer membrane	OuterMembrane
B2FSS7	B2FSS7_STRMK	Putative outer membrane regulator of pathogenicity factors protein	rpfN Smlt2559	417	transport	transporter activity	integral to membrane	OuterMembrane
B2FNJ2	B2FNJ2_STRMK	Putative outer membrane usher protein mrkc	mrkC Smlt0708	861	transport	protein binding / transporter activity	membrane	OuterMembrane
B2FU40	B2FU40_STRMK	Putative patatin-like phospholipase	Smlt0080	330	lipid metabolic process	/	/	Unknown
B2FUT2	B2FUT2_STRMK	Putative penicillin-binding protein (EC 3.4.16.4)	dacC Smlt4050	404	proteolysis	serine-type D-Ala-D-Ala carboxypeptidase activity	/	CytoplasmicMembrane
B2FR43	B2FR43_STRMK	Putative penicillin-binding protein 1B (EC 2.4.1.129)	mrcB Smlt3681	814	peptidoglycan biosynthetic process / response to antibiotic	penicillin binding / peptidase activity / peptidoglycan glycosyltransferase activity	peptidoglycan-based cell wall	CytoplasmicMembrane
B2FT85	B2FT85_STRMK	Putative peptidase	Smlt0007	268	proteolysis	metalloendopeptidase activity	membrane	CytoplasmicMembrane
B2FHG8	B2FHG8_STRMK	Putative peptidase	Smlt0203	949	/	metal ion binding / catalytic activity	/	Unknown
B2FJ20	B2FJ20_STRMK	Putative peptidase	Smlt0348	550	proteolysis	peptidase activity	/	Unknown
B2FUU5	B2FUU5_STRMK	Putative PEPTIDASE	Smlt4064	637	proteolysis / leukotriene biosynthetic process	zinc ion binding / metallopeptidase activity	/	Unknown
B2FRM8	B2FRM8_STRMK	Putative peptidoglycan-associated lipoprotein	Smlt3703	172	/	/	cell outer membrane / integral to membrane	OuterMembrane
B2FLG2	B2FLG2_STRMK	Putative peptidyl dipeptidase/oligopeptidase	Smlt3229	712	proteolysis	metalloendopeptidase activity	/	Unknown
B2FI43	B2FI43_STRMK	Putative peptidyl-dipeptidase Dcp (Dipeptidyl carboxypeptidase) (EC 3.4.15.5)	dcp Smlt0223	718	proteolysis	metalloendopeptidase activity	/	Unknown
B2FR55	B2FR55_STRMK	Putative peptidyl-prolyl cis-trans isomerase	Smlt0993	651	/	isomerase activity	/	CytoplasmicMembrane
B2FU43	B2FU43_STRMK	Putative phosphatase	Smlt0084	279	/	acid phosphatase activity	membrane / outer membrane-bounded periplasmic space	Periplasmic
B2FTU3	B2FTU3_STRMK	Putative phosphate selective porin	Smlt3950	391	/	/	/	OuterMembrane
B2FHJ5	B2FHJ5_STRMK	Putative phosphodiesterase-nucleotide pyrophosphatase	Smlt1449	416	metabolic process	catalytic activity	/	Unknown
B2FNJ1	B2FNJ1_STRMK	Putative pili chaperone protein	Smlt0707	242	pilus organization / cell wall organization	/	outer membrane-bounded periplasmic space	Periplasmic
B2FTT7	B2FTT7_STRMK	Putative porin P (Outer membrane protein d1)	oprP Smlt3943	389	/	/	/	OuterMembrane
B2FJ52	B2FJ52_STRMK	Putative protease	Smlt0381	477	proteolysis	protein binding / serine-type endopeptidase activity	/	Periplasmic
B2FUA1	B2FUA1_STRMK	Putative quinol oxidase subunit 1	qoxB Smlt1361	667	aerobic respiration	iron ion binding / heme binding / cytochrome-c oxidase activity / electron carrier activity / oxidoreductase activity, acting on diphenols and related substances as donors, oxygen as acceptor	integral to membrane	CytoplasmicMembrane
B2FPR6	B2FPR6_STRMK	Putative rare lipoprotein B family protein	Smlt3484	194	Gram-negative-bacterium-type cell outer membrane assembly	/	outer membrane	Unknown
B2FUU0	B2FUU0_STRMK	Putative rod shape-determining protein	mreB Smlt4059	348	cell morphogenesis	/	/	Cytoplasmic
B2FPY1	B2FPY1_STRMK	Putative signal peptidase I (EC 3.4.21.89)	lepB Smlt3551	264	proteolysis	serine-type peptidase activity	integral to membrane	CytoplasmicMembrane
B2FK97	B2FK97_STRMK	Putative subfamily M23B unassigned peptidase	Smlt1724	269	cell wall macromolecule catabolic process	/	/	OuterMembrane
B2FQC5	B2FQC5_STRMK	Putative subfamily S1C unassigned peptidase	Smlt3553	511	proteolysis	protein binding / serine-type endopeptidase activity	/	Unknown
B2FTY8	B2FTY8_STRMK	Putative thiol:disulfide interchange protein	Smlt3994	278	/	/	/	Periplasmic
B2FQ11	B2FQ11_STRMK	Putative thioredoxin electron transport related protein	Smlt0866	189	cell redox homeostasis / oxidation-reduction process / glycerol ether metabolic process	antioxidant activity / protein disulfide oxidoreductase activity	/	Periplasmic
B2FRN0	B2FRN0_STRMK	Putative TolA transmembrane protein	tolA Smlt3705	351	transport	transporter activity	membrane	Unknown
B2FRN2	B2FRN2_STRMK	Putative TolQ transport transmembrane protein	tolQ Smlt3707	259	protein transport	protein transporter activity	integral to membrane	CytoplasmicMembrane
B2FRN1	B2FRN1_STRMK	Putative TolR-related protein	tolR Smlt3706	142	protein transport	transporter activity	integral to membrane	CytoplasmicMembrane
B2FST2	B2FST2_STRMK	Putative TonB dependent receptor	Smlt2566	888	transport	transporter activity / receptor activity	membrane	OuterMembrane
B2FN47	B2FN47_STRMK	Putative TonB dependent receptor	Smlt3340	776	transport	transporter activity / receptor activity	membrane	OuterMembrane
B2FP16	B2FP16_STRMK	Putative TonB dependent receptor	Smlt3444	935	transport	transporter activity / receptor activity	membrane	OuterMembrane
B2FR08	B2FR08_STRMK	Putative TonB dependent receptor	Smlt3645	990	transport	transporter activity / receptor activity	membrane	OuterMembrane
B2FRR1	B2FRR1_STRMK	Putative TonB dependent receptor	Smlt3740	811	transport	transporter activity / receptor activity	membrane	OuterMembrane
B2FT66	B2FT66_STRMK	Putative TonB dependent receptor	Smlt3905	985	transport	transporter activity / receptor activity	membrane	OuterMembrane
B2FU42	B2FU42_STRMK	Putative TonB dependent receptor protein	Smlt0083	756	transport	transporter activity / receptor activity	membrane	OuterMembrane
B2FJ30	B2FJ30_STRMK	Putative TonB dependent receptor protein	Smlt0359	952	transport	transporter activity / receptor activity	membrane	OuterMembrane
B2FM99	B2FM99_STRMK	Putative TonB dependent receptor protein	Smlt3254	1018	transport	carbohydrate binding / transporter activity / receptor activity	membrane	Extracellular
B2FP17	B2FP17_STRMK	Putative TonB dependent receptor protein	Smlt3446	940	transport	transporter activity / receptor activity	membrane	OuterMembrane
B2FKT0	B2FKT0_STRMK	Putative TonB dependent receptor protein	Smlt4387	772	transport	transporter activity / receptor activity	membrane	Unknown
B2FHH2	B2FHH2_STRMK	Putative TonB dependent siderophore receptor	Smlt1426	749	siderophore transport	iron ion binding / receptor activity / siderophore transmembrane transporter activity	membrane	OuterMembrane
B2FKE5	B2FKE5_STRMK	Putative TonB domain protein	Smlt3093	241	transport	/	/	Unknown
B2FPN5	B2FPN5_STRMK	Putative TonB-dependent outer membrane receptor protein	Smlt2179	1025	transport	transporter activity / receptor activity	membrane	OuterMembrane
B2FUR1	B2FUR1_STRMK	Putative TonB-dependent outer membrane receptor protein	Smlt4026	902	transport	transporter activity / receptor activity	membrane	OuterMembrane
B2FRC4	B2FRC4_STRMK	Putative TonB-dependent receptor	Smlt1067	712	siderophore transport	iron ion binding / receptor activity / siderophore transmembrane transporter activity	membrane	OuterMembrane
B2FRM7	B2FRM7_STRMK	Putative TPR repeat exported protein	Smlt3702	272	/	protein binding	/	OuterMembrane
B2FUP4	B2FUP4_STRMK	Putative transglycosylase	Smlt4007	661	/	hydrolase activity, hydrolyzing O-glycosyl compounds	periplasmic space	Periplasmic
B2FP62	B2FP62_STRMK	Putative transglycosylase protein	Smlt4650	422	/	/	/	CytoplasmicMembrane
B2FL08	B2FL08_STRMK	Putative transmembrane anchor protein	Smlt0538	366	/	/	/	OuterMembrane
B2FLQ3	B2FLQ3_STRMK	Putative transmembrane anchor protein	Smlt0569	187	/	/	/	Unknown
B2FHD1	B2FHD1_STRMK	Putative transmembrane HemY porphyrin biosynthesis protein	Smlt0165	431	heme metabolic process	protein binding	membrane	Unknown
B2FHE8	B2FHE8_STRMK	Putative transmembrane protein	Smlt0182	90	/	/	/	Unknown
B2FQ16	B2FQ16_STRMK	Putative transmembrane protein	Smlt0872	564	/	protein binding	/	Unknown
B2FN01	B2FN01_STRMK	Putative transmembrane protein	Smlt2010	114	/	/	/	CytoplasmicMembrane
B2FIV3	B2FIV3_STRMK	Putative transmembrane Thiol:disulfide Interchange Protein	Smlt4218	790	cell redox homeostasis / oxidation-reduction process / cytochrome complex assembly	protein-disulfide reductase activity	membrane	CytoplasmicMembrane
B2FLR8	B2FLR8_STRMK	Putative vitamin B12 receptor protein	Smlt0585	613	cobalamin transport	receptor activity / cobalamin transporter activity	membrane	OuterMembrane
B2FJ75	B2FJ75_STRMK	Putrescine-binding periplasmic protein	potF Smlt1581	369	polyamine transport	polyamine binding	periplasmic space	Periplasmic
B2FM92	B2FM92_STRMK	Ribonuclease E (RNase E) (EC 3.1.26.12)	rnE rne Smlt3247	1097	RNA processing	RNA binding / ribonuclease E activity	/	Unknown
B2FTA7	B2FTA7_STRMK	Site-determining protein	minD Smlt1251	269	ATP catabolic process / barrier septum site selection	ATPase activity	/	Unknown
B2FRS2	B2FRS2_STRMK	Succinyl-CoA ligase [ADP-forming] subunit alpha (EC 6.2.1.5)	sucD Smlt3752	291	metabolic process	cofactor binding / ATP citrate synthase activity / succinate-CoA ligase (ADP-forming) activity	/	Cytoplasmic
B2FHC6	B2FHC6_STRMK	Superoxide dismutase [Cu-Zn] (EC 1.15.1.1)	sodC1 Smlt0160	189	superoxide metabolic process / oxidation-reduction process	metal ion binding / superoxide dismutase activity	/	Periplasmic
B2FHC7	B2FHC7_STRMK	Superoxide dismutase [Cu-Zn] (EC 1.15.1.1)	sodC2 Smlt0161	208	superoxide metabolic process / oxidation-reduction process	metal ion binding / superoxide dismutase activity	/	Periplasmic
B2FTY7	B2FTY7_STRMK	Thiol:disulfide interchange protein	dsbA Smlt3993	216	cell redox homeostasis	/	/	Periplasmic
B2FQ33	B2FQ33_STRMK	Transcription termination/antitermination protein NusG	nusG Smlt0892	186	regulation of DNA-dependent transcription, elongation	/	/	Cytoplasmic
B2FQR1	TIG_STRMK	Trigger factor (TF) (EC 5.2.1.8) (PPIase)	tig Smlt0988	431	protein transport / protein folding	/	/	Cytoplasmic
B2FTS4	B2FTS4_STRMK	Uncharacterized protein	pcm Smlt3927	215	cellular protein modification process / rRNA modification	rRNA (adenine-N6,N6-)-dimethyltransferase activity / protein-L-isoaspartate (D-aspartate) O-methyltransferase activity	/	Cytoplasmic
B2FHB5	B2FHB5_STRMK	Uncharacterized protein	Smlt0149	275	/	/	/	Periplasmic
B2FHE7	B2FHE7_STRMK	Uncharacterized protein	Smlt0181	267	/	/	/	Periplasmic
B2FHF0	B2FHF0_STRMK	Uncharacterized protein	Smlt0184	191	/	/	/	Unknown
B2FHG9	B2FHG9_STRMK	Uncharacterized protein	Smlt0204	105	/	/	/	Periplasmic
B2FJV0	B2FJV0_STRMK	Uncharacterized protein	Smlt0387	190	/	/	/	Unknown
B2FJV9	B2FJV9_STRMK	Uncharacterized protein	Smlt0397	299	/	/	/	Unknown
B2FJY0	B2FJY0_STRMK	Uncharacterized protein	Smlt0419	220	/	/	/	Unknown
B2FL09	B2FL09_STRMK	Uncharacterized protein	Smlt0539	225	/	/	/	Unknown
B2FNK9	B2FNK9_STRMK	Uncharacterized protein	Smlt0725	294	/	/	/	Unknown
B2FQN1	B2FQN1_STRMK	Uncharacterized protein	Smlt0958	111	/	/	/	Unknown
B2FQN3	B2FQN3_STRMK	Uncharacterized protein	Smlt0960	231	/	/	/	OuterMembrane
B2FQN5	B2FQN5_STRMK	Uncharacterized protein	Smlt0962	720	/	catalytic activity	/	Unknown
B2FUD6	B2FUD6_STRMK	Uncharacterized protein	Smlt1403	122	/	/	outer membrane	Unknown
B2FHL9	B2FHL9_STRMK	Uncharacterized protein	Smlt1474	602	/	/	/	Unknown
B2FQ57	B2FQ57_STRMK	Uncharacterized protein	Smlt2204	230	/	/	/	Periplasmic
B2FHN9	B2FHN9_STRMK	Uncharacterized protein	Smlt2799	115	/	/	/	Unknown
B2FII7	B2FII7_STRMK	Uncharacterized protein	Smlt2905	123	/	/	/	Unknown
B2FIM5	B2FIM5_STRMK	Uncharacterized protein	Smlt2944	477	transport	porin activity	membrane	Unknown
B2FLG5	B2FLG5_STRMK	Uncharacterized protein	Smlt3232	284	/	/	/	Unknown
B2FME4	B2FME4_STRMK	Uncharacterized protein	Smlt3304	194	/	/	/	Unknown
B2FUU4	B2FUU4_STRMK	Uncharacterized protein	Smlt4063	243	/	/	/	Unknown
B2FHZ6	B2FHZ6_STRMK	Uncharacterized protein	Smlt4119	280	/	/	cell outer membrane / integral to membrane	OuterMembrane
B2FJR9	B2FJR9_STRMK	Uncharacterized protein	Smlt4275	170	/	/	/	Unknown
B2FND4	B2FND4_STRMK	Uncharacterized protein	Smlt4590	94	/	/	/	Unknown
B2FND7	B2FND7_STRMK	Uncharacterized protein	Smlt4593	221	/	/	/	Unknown
a Identified in 2/3 replicate runs
b Gene ontology from Blast2GO v.2.7.1
c Protein localization from PSORTb v.3.0.2

## Sheet: Table 2
Protein ID list of the first replicate 2D-LCMSE run of the OMV proteome analysis
protein.key	protein.Entry	protein.Accession	protein.Description	protein.dataBaseType	protein.score	protein.falsePositiveRate	protein.avgMass	protein.MatchedProducts	protein.matchedPeptides	protein.digestPeps	protein.seqCover(%)	protein.MatchedPeptideIntenSum	protein.top3MatchedPeptideIntenSum	protein.MatchedProductIntenSum	protein.fmolOnColumn	protein.ngramOnColumn	protein.AutoCurate	protein.Key_ForHomologs
26	CH10_STRMK	B2FIV0	10 kDa chaperonin OS=Stenotrophomonas maltophilia (strain K279a) GN=groS PE=3 SV=1	Regular	7661.33	0	10006.5	41	4	9	58.95	376946	353509	300152			Green
4215	B2FNP5_STRMK	B2FNP5	30S ribosomal protein S1 OS=Stenotrophomonas maltophilia (strain K279a) GN=rpsA PE=3 SV=1	Regular	3414.36	0	61605.8	119	17	47	29.59	416494	133704	344220			Green
234	RS13_STRMK	B2FQK5	30S ribosomal protein S13 OS=Stenotrophomonas maltophilia (strain K279a) GN=rpsM PE=3 SV=1	Regular	791.431	0.88	13442.8	40	6	11	40.68	141922	113010	86366			Green
236	RS15_STRMK	B2FN87	30S ribosomal protein S15 OS=Stenotrophomonas maltophilia (strain K279a) GN=rpsO PE=3 SV=1	Regular	10868.3	0	10038.7	33	4	8	32.56	437523	635421	320049			Green
243	RS2_STRMK	B2FIA9	30S ribosomal protein S2 OS=Stenotrophomonas maltophilia (strain K279a) GN=rpsB PE=3 SV=1	Regular	866.514	0.46	29635	46	12	28	25	450864	130445	108065			Green
2326	B2FQ51_STRMK	B2FQ51	30S ribosomal protein S3 OS=Stenotrophomonas maltophilia (strain K279a) GN=rpsC PE=3 SV=1	Regular	3279.32	0	27591.9	66	8	22	26.64	439736	344701	496511			Green
189	RL11_STRMK	B2FQ34	50S ribosomal protein L11 OS=Stenotrophomonas maltophilia (strain K279a) GN=rplK PE=3 SV=1	Regular	788.701	0.88	14964.5	16	5	14	27.46	55770	43685	31561			Green
190	RL13_STRMK	B2FJU4	50S ribosomal protein L13 OS=Stenotrophomonas maltophilia (strain K279a) GN=rplM PE=3 SV=1	Regular	1732.51	0	16108.7	32	6	11	26.76	94605	87326	95362			Green
192	RL16_STRMK	B2FQ52	50S ribosomal protein L16 OS=Stenotrophomonas maltophilia (strain K279a) GN=rplP PE=3 SV=1	Regular	5045.31	0	15511	15	2	9	24.09	18690	53235	19081			Green
193	RL17_STRMK	B2FQK9	50S ribosomal protein L17 OS=Stenotrophomonas maltophilia (strain K279a) GN=rplQ PE=3 SV=1	Regular	5848.48	0	14365.7	59	8	9	55.91	317093	244576	281946			Green
204	RL2_STRMK	B2FQ48	50S ribosomal protein L2 OS=Stenotrophomonas maltophilia (strain K279a) GN=rplB PE=3 SV=1	Regular	2426.71	0	30048.5	73	11	20	45.82	345133	129275	206459			Green
196	RL20_STRMK	B2FN76	50S ribosomal protein L20 OS=Stenotrophomonas maltophilia (strain K279a) GN=rplT PE=3 SV=1	Regular	9324.03	0	13368.9	43	5	8	36.13	589221	541294	427081			Green
197	RL21_STRMK	B2FTD1	50S ribosomal protein L21 OS=Stenotrophomonas maltophilia (strain K279a) GN=rplU PE=3 SV=1	Regular	4204.37	0	11441.4	32	4	6	32.35	198116	192607	117614			Green
3555	B2FQ20_STRMK	B2FQ20	50S ribosomal protein L25 OS=Stenotrophomonas maltophilia (strain K279a) GN=rplY PE=3 SV=1	Regular	5280.05	0	22641.7	50	7	15	39.02	137013	100758	117353			Green
211	RL3_STRMK	B2FQ45	50S ribosomal protein L3 OS=Stenotrophomonas maltophilia (strain K279a) GN=rplC PE=3 SV=1	Regular	624.933	1.21	22876.2	20	5	15	24.07	71401	14505	44586			Green
213	RL5_STRMK	B2FQJ6	50S ribosomal protein L5 OS=Stenotrophomonas maltophilia (strain K279a) GN=rplE PE=3 SV=1	Regular	2937.48	0	20240.6	52	10	17	48.33	282546	168401	247308			Green
215	RL7_STRMK	B2FQ37	50S ribosomal protein L7/L12 OS=Stenotrophomonas maltophilia (strain K279a) GN=rplL PE=3 SV=1	Regular	11196.8	0	12555.5	52	4	18	29.51	255228	230731	165531			Green
27	CH60_STRMK	B2FIU9	60 kDa chaperonin OS=Stenotrophomonas maltophilia (strain K279a) GN=groL PE=3 SV=1	Regular	26478.9	0	57374.7	455	38	50	80.51	6274155	1869638	4752642			Green
3749	B2FPC3_STRMK	B2FPC3	Adenosylhomocysteinase OS=Stenotrophomonas maltophilia (strain K279a) GN=sahH PE=3 SV=1	Regular	478.839	2.14	53316.6	61	19	38	32.64	166504	52089	168911			Green
106	KAD_STRMK	B2FT48	Adenylate kinase OS=Stenotrophomonas maltophilia (strain K279a) GN=adk PE=3 SV=1	Regular	1951.86	0	19913.9	32	7	11	25.67	66760	28720.5	73942			Green
1839	B2FKK2_STRMK	B2FKK2	Asparagine--tRNA ligase OS=Stenotrophomonas maltophilia (strain K279a) GN=asnS PE=3 SV=1	Regular	419.631	2.66	52236	37	18	41	19.4	334832	20007	254156			Green
12	ATPA_STRMK	B2FHZ0	ATP synthase subunit alpha OS=Stenotrophomonas maltophilia (strain K279a) GN=atpA PE=3 SV=1	Regular	1446.11	0	55596.4	79	21	38	28.35	256562	120293	185642			Green
13	ATPB_STRMK	B2FHY8	ATP synthase subunit beta OS=Stenotrophomonas maltophilia (strain K279a) GN=atpD PE=3 SV=1	Regular	1060.67	0	50872	69	20	37	45.09	233652	97659	214419			Green
1349	B2FUV6_STRMK	B2FUV6	ATP-dependent protease ATPase subunit HslU OS=Stenotrophomonas maltophilia (strain K279a) GN=hslU PE=3 SV=1	Regular	921.613	0.49	50866.2	58	19	44	21.66	144762	30512	108613			Green	329
96	HSLV_STRMK	B2FUV7	ATP-dependent protease subunit HslV OS=Stenotrophomonas maltophilia (strain K279a) GN=hslV PE=3 SV=1	Regular	977.911	0.5	19562.2	35	7	14	24.04	52479	33118.5	44207			Green
1942	B2FJU0_STRMK	B2FJU0	Bacterioferritin OS=Stenotrophomonas maltophilia (strain K279a) GN=bfr PE=3 SV=1	Regular	12069.8	0	18156.8	77	8	16	69.23	256600	186698	216309			Green
660	B2FIC4_STRMK	B2FIC4	Bacterioferritin OS=Stenotrophomonas maltophilia (strain K279a) GN=bfrA PE=3 SV=1	Regular	937.475	0.49	18700.2	27	8	21	38.89	66910	37824	36926			Green
2637	B2FQ05_STRMK	B2FQ05	Branched-chain-amino-acid aminotransferase OS=Stenotrophomonas maltophilia (strain K279a) GN=ilvE PE=3 SV=1	Regular	851.301	0.91	39807.2	49	13	31	50	152780	80479	152759			Green
1464	B2FNP1_STRMK	B2FNP1	Cell division protein ftsA OS=Stenotrophomonas maltophilia (strain K279a) GN=ftsA PE=3 SV=1	Regular	895.924	0.47	44338.8	50	10	29	21.17	77383	47025	300891			Green
3165	B2FPA8_STRMK	B2FPA8	Cell division protein FtsZ OS=Stenotrophomonas maltophilia (strain K279a) GN=ftsZ PE=3 SV=1	Regular	621.974	1.2	42449.2	45	15	26	33.33	124660	41506	113995			Green
128	MINE_STRMK	B2FTA6	Cell division topological specificity factor OS=Stenotrophomonas maltophilia (strain K279a) GN=minE PE=3 SV=1	Regular	1127.86	0	9636.19	12	1	11	23.26	38650	115950	26443			Green
45	DNAK_STRMK	B2FMY5	Chaperone protein DnaK OS=Stenotrophomonas maltophilia (strain K279a) GN=dnaK PE=3 SV=1	Regular	4975.2	0	68583.2	259	36	58	70.78	1279354	317734	1020824			Green
1877	B2FLW2_STRMK	B2FLW2	Chaperone protein HtpG OS=Stenotrophomonas maltophilia (strain K279a) GN=htpG PE=3 SV=1	Regular	1131.2	0	69803.8	96	25	63	17.14	195738	53961	197825			Green
1053	B2FPG7_STRMK	B2FPG7	Chaperone SurA OS=Stenotrophomonas maltophilia (strain K279a) GN=surA PE=3 SV=1	Regular	8159.65	0	48591.3	179	21	31	62.42	1334425	401065	1096096			Green	2864
1561	B2FSI7_STRMK	B2FSI7	Citrate synthase OS=Stenotrophomonas maltophilia (strain K279a) GN=gltA PE=3 SV=1	Regular	2071.25	0	46473.8	79	13	28	36.94	314097	131064	315494			Green
3774	B2FKV7_STRMK	B2FKV7	Conserved hypothetical exported protein OS=Stenotrophomonas maltophilia (strain K279a) GN=Smlt0483 PE=4 SV=1	Regular	2531.38	0	24120.1	41	5	13	34.89	144291	137321	99647			Green
2692	B2FQN8_STRMK	B2FQN8	Conserved hypothetical exported protein OS=Stenotrophomonas maltophilia (strain K279a) GN=Smlt0965 PE=4 SV=1	Regular	2802.32	0	34934.7	50	7	13	35.73	92426	54770	112423			Green
1712	B2FRX3_STRMK	B2FRX3	Conserved hypothetical exported protein OS=Stenotrophomonas maltophilia (strain K279a) GN=Smlt1121 PE=4 SV=1	Regular	4837.24	0	24980.8	51	9	19	40.53	194120	133088	206915			Green
2855	B2FRX4_STRMK	B2FRX4	Conserved hypothetical exported protein OS=Stenotrophomonas maltophilia (strain K279a) GN=Smlt1122 PE=4 SV=1	Regular	2848.86	0	29820	48	9	19	33.33	201257	119826	183513			Green
4080	B2FRX9_STRMK	B2FRX9	Conserved hypothetical exported protein OS=Stenotrophomonas maltophilia (strain K279a) GN=Smlt1127 PE=4 SV=1	Regular	1554.11	0	41772.5	72	18	26	47.47	335396	77775	359482			Green
3620	B2FRZ2_STRMK	B2FRZ2	Conserved hypothetical exported protein OS=Stenotrophomonas maltophilia (strain K279a) GN=Smlt1140 PE=4 SV=1	Regular	2717.68	0	29089	70	13	15	71.16	410012	199017	320461			Green
1054	B2FTB2_STRMK	B2FTB2	Conserved hypothetical exported protein OS=Stenotrophomonas maltophilia (strain K279a) GN=Smlt1256 PE=4 SV=1	Regular	4164.27	0	39124.6	123	21	39	66.11	505029	204573	368139			Green
2536	B2FL62_STRMK	B2FL62	Conserved hypothetical exported protein OS=Stenotrophomonas maltophilia (strain K279a) GN=Smlt1774 PE=4 SV=1	Regular	20501	0	17262.9	98	8	10	85.96	2568049	2322920	2359902			Green	1456
974	B2FLW5_STRMK	B2FLW5	Conserved hypothetical exported protein OS=Stenotrophomonas maltophilia (strain K279a) GN=Smlt1812 PE=4 SV=1	Regular	2852	0	17650.1	40	8	16	60.12	526401	281813	330569			Green
3700	B2FQX4_STRMK	B2FQX4	Conserved hypothetical exported protein OS=Stenotrophomonas maltophilia (strain K279a) GN=Smlt2334 PE=4 SV=1	Regular	19220.7	0	17195.4	117	12	13	64.74	1198962	787153	605140			Green
3984	B2FQY5_STRMK	B2FQY5	Conserved hypothetical exported protein OS=Stenotrophomonas maltophilia (strain K279a) GN=Smlt2345 PE=4 SV=1	Regular	777.96	0.87	71070.6	69	19	49	15.61	255113	79446	177449			Green
3249	B2FN54_STRMK	B2FN54	Conserved hypothetical exported protein OS=Stenotrophomonas maltophilia (strain K279a) GN=Smlt3351 PE=4 SV=1	Regular	9346.9	0	16515	63	7	11	40.51	764868	572752	599486			Green
1794	B2FR42_STRMK	B2FR42	Conserved hypothetical exported protein OS=Stenotrophomonas maltophilia (strain K279a) GN=Smlt3680 PE=4 SV=1	Regular	7042.06	0	18403.8	85	11	17	66.47	481279	396970	463834			Green
2533	B2FR48_STRMK	B2FR48	Conserved hypothetical exported protein OS=Stenotrophomonas maltophilia (strain K279a) GN=Smlt3686 PE=4 SV=1	Regular	1303.85	0	19600.5	34	8	13	34.83	155372	71047	86937			Green
1438	B2FSE9_STRMK	B2FSE9	Conserved hypothetical exported protein OS=Stenotrophomonas maltophilia (strain K279a) GN=Smlt3796 PE=4 SV=1	Regular	18975.7	0	39414.7	218	22	26	71.39	2110211	699813	1539288			Green	2989
1199	B2FI05_STRMK	B2FI05	Conserved hypothetical exported protein OS=Stenotrophomonas maltophilia (strain K279a) GN=Smlt4128 PE=4 SV=1	Regular	2320.57	0	28568.6	58	11	19	31.01	402556	237580	254705			Green
3910	B2FMI3_STRMK	B2FMI3	Conserved hypothetical exported protein OS=Stenotrophomonas maltophilia (strain K279a) GN=Smlt4500 PE=4 SV=1	Regular	1225.57	0	15080.4	16	3	7	46.05	204073	204073	156738			Green
4038	B2FNH0_STRMK	B2FNH0	Conserved hypothetical exported protein OS=Stenotrophomonas maltophilia (strain K279a) GN=Smlt4628 PE=4 SV=1	Regular	901.668	0.47	78023.6	118	28	64	28.81	431050	88340	393058			Green
2989	B2FP55_STRMK	B2FP55	Conserved hypothetical exported protein OS=Stenotrophomonas maltophilia (strain K279a) GN=Smlt4642 PE=4 SV=1	Regular	9558.17	0	30765.7	149	15	19	58.92	1575595	664094	1357552			Green	1438
4059	B2FN59_STRMK	B2FN59	Conserved hypothetical repetitive protein OS=Stenotrophomonas maltophilia (strain K279a) GN=Smlt3358 PE=4 SV=1	Regular	14396	0	25531.2	98	12	18	54.19	1425267	993905	1413735			Green
1110	B2FT86_STRMK	B2FT86	Conserved hypothetical TPR repeat family protein OS=Stenotrophomonas maltophilia (strain K279a) GN=Smlt0008 PE=4 SV=1	Regular	14564	0	43206	177	21	31	57.97	1802136	837192	1521761			Green
4074	B2FLD3_STRMK	B2FLD3	Dihydrolipoyl dehydrogenase OS=Stenotrophomonas maltophilia (strain K279a) GN=odhL PE=3 SV=1	Regular	2518.76	0	50726.4	66	11	36	31.59	186517	75984	165772			Green
225	RPOA_STRMK	B2FQK8	DNA-directed RNA polymerase subunit alpha OS=Stenotrophomonas maltophilia (strain K279a) GN=rpoA PE=3 SV=1	Regular	917.873	0.48	36429.6	62	11	29	35.54	246281	156426	145760			Green
226	RPOB_STRMK	B2FQ38	DNA-directed RNA polymerase subunit beta OS=Stenotrophomonas maltophilia (strain K279a) GN=rpoB PE=3 SV=1	Regular	1151.78	0	155017	184	46	111	33	424138	92922	478626			Green
227	RPOC_STRMK	B2FQ39	DNA-directed RNA polymerase subunit beta' OS=Stenotrophomonas maltophilia (strain K279a) GN=rpoC PE=3 SV=1	Regular	699.126	0.85	155914	182	46	126	21.55	591304	121832	438017			Green
50	EFG_STRMK	B2FQ42	Elongation factor G OS=Stenotrophomonas maltophilia (strain K279a) GN=fusA PE=3 SV=1	Regular	3171.45	0	78026.2	178	37	54	64.24	844949	278106	707583			Green
53	EFTS_STRMK	B2FIA8	Elongation factor Ts OS=Stenotrophomonas maltophilia (strain K279a) GN=tsf PE=3 SV=1	Regular	2342.4	0	30518.9	67	10	25	42.61	334982	191516	310044			Green
339	B2FQ31_STRMK	B2FQ31	Elongation factor Tu OS=Stenotrophomonas maltophilia (strain K279a) GN=tufB PE=3 SV=1	Regular	11265.4	0	43075.3	208	22	29	71.21	1691445	587428	1312043			Green
55	ENO_STRMK	B2FK88	Enolase OS=Stenotrophomonas maltophilia (strain K279a) GN=eno PE=3 SV=1	Regular	2956.08	0	45783.5	71	14	29	36.28	150277	68104	125349			Green
151	OPGD_STRMK	B2FU50	Glucans biosynthesis protein D OS=Stenotrophomonas maltophilia (strain K279a) GN=opgD PE=3 SV=1	Regular	1822.13	0	60269.1	92	18	42	39.7	490747	149575	366815			Green
2335	B2FHX6_STRMK	B2FHX6	Glutamine--fructose-6-phosphate aminotransferase [isomerizing] OS=Stenotrophomonas maltophilia (strain K279a) GN=glmS PE=3 SV=1	Regular	435.588	2.03	67018.1	35	12	43	19.93	137158	78036	105431			Green
2800	B2FQR4_STRMK	B2FQR4	Lon protease OS=Stenotrophomonas maltophilia (strain K279a) GN=lon PE=3 SV=1	Regular	618.262	1.19	90006.2	66	22	69	19.63	178420	45208	139838			Green
3821	B2FPG8_STRMK	B2FPG8	LPS-assembly protein LptD OS=Stenotrophomonas maltophilia (strain K279a) GN=lptD PE=3 SV=1	Regular	910.781	0.48	94153.4	143	36	68	30.61	481715	120058	447754			Green
123	MDH_STRMK	B2FQL8	Malate dehydrogenase OS=Stenotrophomonas maltophilia (strain K279a) GN=mdh PE=3 SV=1	Regular	2111.94	0	34896.1	56	9	28	36.89	262150	176246	212573			Green
142	NDK_STRMK	B2FNQ5	Nucleoside diphosphate kinase OS=Stenotrophomonas maltophilia (strain K279a) GN=ndk PE=3 SV=1	Regular	3409.14	0	15324.5	38	7	17	63.12	147149	99258	94249			Green
4054	B2FIA0_STRMK	B2FIA0	Outer membrane protein assembly factor BamA OS=Stenotrophomonas maltophilia (strain K279a) GN=bamA PE=3 SV=1	Regular	9400.24	0	90760.5	257	37	65	43.79	1764861	396496	1261557			Green
741	B2FNR0_STRMK	B2FNR0	Outer membrane protein assembly factor BamB OS=Stenotrophomonas maltophilia (strain K279a) GN=bamB PE=3 SV=1	Regular	7658.74	0	42316.5	218	26	27	67.99	2183755	795613	1954994			Green
3080	B2FRR9_STRMK	B2FRR9	Outer membrane protein assembly factor BamD OS=Stenotrophomonas maltophilia (strain K279a) GN=comL PE=3 SV=1	Regular	3616.85	0	33834.3	96	15	25	58.31	1384483	608330	1083321			Green	3817
1442	B2FMX8_STRMK	B2FMX8	Outer membrane protein assembly factor BamE OS=Stenotrophomonas maltophilia (strain K279a) GN=bamE PE=3 SV=1	Regular	7728.04	0	14767.9	56	5	9	47.69	602350	435370	604763			Green
3407	B2FQY6_STRMK	B2FQY6	Outer-membrane lipoprotein carrier protein OS=Stenotrophomonas maltophilia (strain K279a) GN=lolA PE=3 SV=1	Regular	1484.17	0	23459.4	48	13	25	58.96	250099	131337	245399			Green
2695	B2FQ17_STRMK	B2FQ17	Outer-membrane lipoprotein LolB OS=Stenotrophomonas maltophilia (strain K279a) GN=lolB PE=3 SV=1	Regular	1624.76	0	23437.5	45	7	18	23.29	378750	272237	245052			Green
373	B2FQL7_STRMK	B2FQL7	Peptidyl-prolyl cis-trans isomerase OS=Stenotrophomonas maltophilia (strain K279a) GN=ppi PE=3 SV=1	Regular	930.49	0.49	17621.9	23	6	11	22.09	140169	58894.5	83926			Green
3479	B2FIF8_STRMK	B2FIF8	Peptidyl-prolyl cis-trans isomerase OS=Stenotrophomonas maltophilia (strain K279a) GN=Smlt1559 PE=4 SV=1	Regular	3696.36	0	25114.6	56	11	15	60.94	413020	283375	402319			Green
3808	B2FLB8_STRMK	B2FLB8	Peptidyl-prolyl cis-trans isomerase OS=Stenotrophomonas maltophilia (strain K279a) GN=Smlt3182 PE=4 SV=1	Regular	8501.01	0	37175.4	93	18	23	63.17	402949	195134	424172			Green
160	PNP_STRMK	B2FN86	Polyribonucleotide nucleotidyltransferase OS=Stenotrophomonas maltophilia (strain K279a) GN=pnp PE=3 SV=1	Regular	604.916	1.18	75495.7	77	21	57	18.8	182266	41002	199171			Green
62	FETP_STRMK	B2FL93	Probable Fe(2+)-trafficking protein OS=Stenotrophomonas maltophilia (strain K279a) GN=Smlt1805 PE=3 SV=1	Regular	1161.81	0	10321.7	11	5	8	40.45	27631	9268.5	20716			Green
132	MQO_STRMK	B2FSQ8	Probable malate:quinone oxidoreductase OS=Stenotrophomonas maltophilia (strain K279a) GN=mqo PE=3 SV=1	Regular	744.821	0.85	61477.4	55	20	41	23.84	290664	52201	232128			Green
81	GRPE_STRMK	B2FMY4	Protein GrpE OS=Stenotrophomonas maltophilia (strain K279a) GN=grpE PE=3 SV=1	Regular	1640.15	0	18611	25	6	15	67.84	80599	67021	65817			Green
2864	B2FRM9_STRMK	B2FRM9	Protein TolB OS=Stenotrophomonas maltophilia (strain K279a) GN=tolB PE=3 SV=1	Regular	35419.1	0	47178.6	477	38	34	88.15	8499647	1876734	7403953			Green	1053
254	SECA_STRMK	B2FPB2	Protein translocase subunit SecA OS=Stenotrophomonas maltophilia (strain K279a) GN=secA PE=3 SV=1	Regular	1665.8	0	102433	144	35	87	35.6	188434	45865	161858			Green
3259	B2FN02_STRMK	B2FN02	Protein translocase subunit SecD OS=Stenotrophomonas maltophilia (strain K279a) GN=secD PE=3 SV=1	Regular	598.157	1.17	66889.3	76	25	44	18.53	275639	44516	348376			Green
1465	B2FKN2_STRMK	B2FKN2	Putative 4-hydroxyphenylpyruvate dioxygenase OS=Stenotrophomonas maltophilia (strain K279a) GN=Smlt4330 PE=3 SV=1	Regular	779.339	0.87	40361.4	36	10	26	12.08	58965	26548	57121			Green
3343	B2FP85_STRMK	B2FP85	Putative ABC transporter toluene tolerance exported protein OS=Stenotrophomonas maltophilia (strain K279a) GN=Smlt4673 PE=4 SV=1	Regular	2449.96	0	23759.1	89	15	18	55	384062	168933	325125			Green
2033	B2FT31_STRMK	B2FT31	Putative ACR family protein OS=Stenotrophomonas maltophilia (strain K279a) GN=Smlt3869 PE=4 SV=1	Regular	6979	0	16672.1	49	5	14	34.69	238765	180384	152972			Green
1723	B2FP33_STRMK	B2FP33	Putative alkaline phosphatase OS=Stenotrophomonas maltophilia (strain K279a) GN=Smlt3463 PE=3 SV=1	Regular	6271.33	0	60398.1	150	24	39	57.22	764572	175749	617792			Green
3048	B2FPY7_STRMK	B2FPY7	Putative alkyl hydroperoxide reductase subunit c OS=Stenotrophomonas maltophilia (strain K279a) GN=ahpC PE=4 SV=1	Regular	4957.64	0	20715.5	55	9	15	60.43	207055	137365	171654			Green
1815	B2FJX9_STRMK	B2FJX9	Putative aminopeptidase OS=Stenotrophomonas maltophilia (strain K279a) GN=Smlt0418 PE=4 SV=1	Regular	688.448	1.25	61334.7	49	16	45	20.49	226300	60705	163930			Green
2526	B2FL11_STRMK	B2FL11	Putative aminopeptidase OS=Stenotrophomonas maltophilia (strain K279a) GN=Smlt0541 PE=4 SV=1	Regular	1896.96	0	59781.3	75	23	50	38.43	229087	82392	155276			Green
4364	B2FQE3_STRMK	B2FQE3	Putative angiotensin-converting enzyme like peptidyl dipeptidase protein OS=Stenotrophomonas maltophilia (strain K279a) GN=Smlt3574 PE=4 SV=1	Regular	723.417	0.85	73396.6	100	27	47	25.23	285831	122918	202775			Green
1097	B2FR62_STRMK	B2FR62	Putative autotransporter OS=Stenotrophomonas maltophilia (strain K279a) GN=Smlt1001 PE=4 SV=1	Regular	1073.65	0	109628	125	28	65	26.96	766485	124968	492858			Green
2817	B2FPV5_STRMK	B2FPV5	Putative autotransporter subtilisin-like protease OS=Stenotrophomonas maltophilia (strain K279a) GN=sphB PE=4 SV=1	Regular	1060.04	0	97287	100	27	42	28.06	513585	127916	402004			Green
518	B2FRP5_STRMK	B2FRP5	Putative beta-lactamase OS=Stenotrophomonas maltophilia (strain K279a) GN=Smlt3722 PE=4 SV=1	Regular	9878.38	0	32240.7	167	19	23	70.63	1092812	0	997408			Green	316
4248	B2FT88_STRMK	B2FT88	Putative biopolymer transport exbB protein OS=Stenotrophomonas maltophilia (strain K279a) GN=exbB1 PE=3 SV=1	Regular	11680.6	0	26908.9	88	7	9	57.31	732985	515701	622079			Green
3082	B2FT89_STRMK	B2FT89	Putative biopolymer transport ExbD1 protein OS=Stenotrophomonas maltophilia (strain K279a) GN=exbD1 PE=3 SV=1	Regular	2586.14	0	15413.8	23	4	11	16.31	84390	51624	46236			Green
2724	B2FPM6_STRMK	B2FPM6	Putative calcineurin phosphoesterase OS=Stenotrophomonas maltophilia (strain K279a) GN=Smlt2170 PE=4 SV=1	Regular	1101.34	0	59377.6	94	21	35	24.73	649177	94821	238520			Green
4071	B2FJY2_STRMK	B2FJY2	Putative carboxy-terminal processing protease OS=Stenotrophomonas maltophilia (strain K279a) GN=ctpA PE=3 SV=1	Regular	1969.26	0	50273	118	19	35	41.7	773180	266983	558807			Green	1298
1457	B2FII5_STRMK	B2FII5	Putative CDP-diacylglycerol pyrophosphatase OS=Stenotrophomonas maltophilia (strain K279a) GN=Smlt2903 PE=4 SV=1	Regular	798.009	0.89	28085.7	26	4	20	25.58	51781	48829.5	44466			Green
2306	B2FK12_STRMK	B2FK12	Putative dehydrogenase OS=Stenotrophomonas maltophilia (strain K279a) GN=Smlt0451 PE=4 SV=1	Regular	1281.65	0	41503.7	50	13	22	27.25	178309	46800	106591			Green
2743	B2FUE8_STRMK	B2FUE8	Putative diaminobutyrate--2-oxoglutarate aminotransferase OS=Stenotrophomonas maltophilia (strain K279a) GN=dat PE=3 SV=1	Regular	3597.54	0	52294.4	86	12	33	42.06	232235	106739	205946			Green
1982	B2FSF8_STRMK	B2FSF8	Putative endonuclease P1 OS=Stenotrophomonas maltophilia (strain K279a) GN=Smlt3806 PE=4 SV=1	Regular	1350.36	0	30028.8	46	10	21	37.13	314915	187849	221013			Green
3101	B2FP18_STRMK	B2FP18	Putative endopeptidase O OS=Stenotrophomonas maltophilia (strain K279a) GN=pepO PE=4 SV=1	Regular	971.922	0.5	80255.1	115	27	55	29.84	606445	159583	386820			Green
4327	B2FMI6_STRMK	B2FMI6	Putative exported dipeptidyl peptidase IV OS=Stenotrophomonas maltophilia (strain K279a) GN=Smlt4503 PE=4 SV=1	Regular	1786.14	0	82374.8	167	39	55	46.02	829631	133573	702533			Green
3925	B2FP20_STRMK	B2FP20	Putative exported endopeptidase OS=Stenotrophomonas maltophilia (strain K279a) GN=Smlt3450 PE=4 SV=1	Regular	2270.29	0	73175.4	108	25	51	46.49	640811	142060	523702			Green
1968	B2FI03_STRMK	B2FI03	Putative exported lipoprotein OS=Stenotrophomonas maltophilia (strain K279a) GN=Smlt4126 PE=4 SV=1	Regular	1832.77	0	29019.5	46	14	31	35.98	272993	101488	217365			Green
3563	B2FHW1_STRMK	B2FHW1	Putative exported oligoPEPTIDASE OS=Stenotrophomonas maltophilia (strain K279a) GN=Smlt4084 PE=4 SV=1	Regular	771.804	0.86	77065.1	90	24	58	21.2	623409	134008	343267			Green
1055	B2FTA3_STRMK	B2FTA3	Putative exported peptidase OS=Stenotrophomonas maltophilia (strain K279a) GN=Smlt1246 PE=4 SV=1	Regular	3001.07	0	77801.2	176	32	48	54.05	1014023	287342	907505			Green
4066	B2FUT3_STRMK	B2FUT3	Putative exported rare lipoprotein A OS=Stenotrophomonas maltophilia (strain K279a) GN=rlpA PE=3 SV=1	Regular	1329.26	0	43955.6	80	17	34	39.1	202225	79805	216259			Green
3996	B2FUS7_STRMK	B2FUS7	Putative exported tail-specific protease OS=Stenotrophomonas maltophilia (strain K279a) GN=Smlt4045 PE=3 SV=1	Regular	1009.47	0	79787.9	90	25	63	29.79	291610	97271	273100			Green
3032	B2FJY4_STRMK	B2FJY4	Putative fatty acid transport system_ membrane protein OS=Stenotrophomonas maltophilia (strain K279a) GN=Smlt0423 PE=4 SV=1	Regular	7114.25	0	49980.8	177	24	29	69.47	1610136	742319	1472293			Green
3043	B2FR50_STRMK	B2FR50	Putative ferritin DPS-family DNA binding protein OS=Stenotrophomonas maltophilia (strain K279a) GN=Smlt3688 PE=3 SV=1	Regular	23172.5	0	20355	89	8	14	56.59	639871	493763	558551			Green
2253	B2FNJ3_STRMK	B2FNJ3	Putative fimbria adhesin protein OS=Stenotrophomonas maltophilia (strain K279a) GN=Smlt0709 PE=4 SV=1	Regular	9494.55	0	36234.7	155	18	23	71.93	1605701	682682	1449235			Green
735	B2FNJ0_STRMK	B2FNJ0	Putative fimbrial adhesin protein OS=Stenotrophomonas maltophilia (strain K279a) GN=smf-1 PE=4 SV=1	Regular	11511.5	0	17319.3	83	9	10	96.45	1230414	865934	837302			Green
2703	B2FNQ7_STRMK	B2FNQ7	Putative fimbrial biogenesis protein OS=Stenotrophomonas maltophilia (strain K279a) GN=Smlt2056 PE=4 SV=1	Regular	1170.76	0	28485.1	43	8	19	30.65	233566	119243	193371			Green
1814	B2FIR8_STRMK	B2FIR8	Putative fimbrial protein (Pilin) OS=Stenotrophomonas maltophilia (strain K279a) GN=Smlt4182 PE=4 SV=1	Regular	1854.92	0	26885.4	29	6	18	17.46	83616	70088	57308			Green
4111	B2FQU6_STRMK	B2FQU6	Putative flagellin OS=Stenotrophomonas maltophilia (strain K279a) GN=flaA PE=4 SV=1	Regular	10367.4	0	39886.5	167	17	29	54.12	1406425	0	1004394			Green	1282 3351
1282	B2FQU5_STRMK	B2FQU5	Putative flagellin OS=Stenotrophomonas maltophilia (strain K279a) GN=fliC PE=4 SV=1	Regular	11724.7	0	41432.3	195	20	31	67.49	1594145	663343	1155362			Green	3351 4111
4251	B2FST5_STRMK	B2FST5	Putative glucan 1_4-beta-glucosidase OS=Stenotrophomonas maltophilia (strain K279a) GN=Smlt2569 PE=4 SV=1	Regular	4460.38	0	92424.5	182	30	65	43.74	1124989	442692	931462			Green
3892	B2FP87_STRMK	B2FP87	Putative intercellular spreading VacJ lipoprotein OS=Stenotrophomonas maltophilia (strain K279a) GN=Smlt4675 PE=4 SV=1	Regular	3351.05	0	36080.5	90	17	25	55.03	704675	280614	510532			Green
3438	B2FRZ9_STRMK	B2FRZ9	Putative iron transport receptor protein OS=Stenotrophomonas maltophilia (strain K279a) GN=Smlt1148 PE=3 SV=1	Regular	6458.13	0	87624.4	264	34	62	45.81	2268925	713960	1785058			Green
2193	B2FHT9_STRMK	B2FHT9	Putative iron transporter OS=Stenotrophomonas maltophilia (strain K279a) GN=Smlt2858 PE=3 SV=1	Regular	515.356	1.47	76986.7	56	16	43	18.48	316890	90143	173964			Green
1998	B2FJR8_STRMK	B2FJR8	Putative isocitrate dehydrogenase [NADP] OS=Stenotrophomonas maltophilia (strain K279a) GN=icd PE=3 SV=1	Regular	911.368	0.48	79862.7	95	34	57	30.81	380800	56422	318718			Green
1132	B2FQQ5_STRMK	B2FQQ5	Putative isocitrate/isopropylmalate dehydrogenase OS=Stenotrophomonas maltophilia (strain K279a) GN=Smlt0982 PE=3 SV=1	Regular	1471.56	0	35864	41	7	16	15.87	66771	42788	50001			Green
2636	B2FU57_STRMK	B2FU57	Putative lipoprotein E (Outer membrane protein p4) OS=Stenotrophomonas maltophilia (strain K279a) GN=hel PE=4 SV=1	Regular	1122.88	0	33805.8	58	12	26	46.91	238954	88747	239844			Green
1789	B2FP30_STRMK	B2FP30	Putative lipoprotein OS=Stenotrophomonas maltophilia (strain K279a) GN=Smlt3460 PE=4 SV=1	Regular	1863.34	0	20648.7	36	6	17	35.42	103552	78493	79124			Green
2668	B2FUS6_STRMK	B2FUS6	Putative lipoprotein OS=Stenotrophomonas maltophilia (strain K279a) GN=Smlt4044 PE=4 SV=1	Regular	1180.27	0	20972.3	31	8	15	44.9	83225	51681	86859			Green
1892	B2FNM5_STRMK	B2FNM5	Putative LppC family lipoprotein OS=Stenotrophomonas maltophilia (strain K279a) GN=Smlt0742 PE=4 SV=1	Regular	6513.52	0	58994.6	202	33	46	75.04	1064844	262300	1039675			Green
1123	B2FP06_STRMK	B2FP06	Putative membrane-bound lytic murein transglycosylase d OS=Stenotrophomonas maltophilia (strain K279a) GN=mltD PE=4 SV=1	Regular	3396.56	0	58093.9	158	22	40	50.28	763242	247818	650090			Green
2424	B2FTM1_STRMK	B2FTM1	Putative metallo-beta-lactamase l1 (Beta-lactamase type ii) (Ec 3.5.2.6) (Penicillinase) OS=Stenotrophomonas maltophilia (strain K279a) GN=Smlt2667 PE=4 SV=1	Regular	25114.5	0	30976.2	195	16	16	62.76	4161082	2445869	3380057			Green	327 1512
3817	B2FRQ3_STRMK	B2FRQ3	Putative MltA scaffolding protein OS=Stenotrophomonas maltophilia (strain K279a) GN=Smlt3731 PE=4 SV=1	Regular	19785.2	0	28398.9	181	16	19	58.27	3232223	1446875	2979736			Green	3080
709	B2FH96_STRMK	B2FH96	Putative modulator of DNA gyrase OS=Stenotrophomonas maltophilia (strain K279a) GN=Smlt0129 PE=4 SV=1	Regular	666.749	1.23	48470	50	12	29	10.81	101777	40445	61967			Green
3351	B2FQU7_STRMK	B2FQU7	Putative motility flagellin protein OS=Stenotrophomonas maltophilia (strain K279a) GN=Smlt2306 PE=4 SV=1	Regular	5803.39	0	41474.2	117	17	29	55.67	759606	179237	467732			Green	1282 4111
2893	B2FUT4_STRMK	B2FUT4	Putative murein hydrolase OS=Stenotrophomonas maltophilia (strain K279a) GN=mltB PE=4 SV=1	Regular	9797.16	0	41935.7	167	19	26	54.86	1346445	776738	1493937			Green
2291	B2FHC0_STRMK	B2FHC0	Putative N-acetylmuramoyl-L-alanine amidase OS=Stenotrophomonas maltophilia (strain K279a) GN=Smlt0154 PE=4 SV=1	Regular	1284.18	0	27415	40	9	22	27.42	93847	57786	73980			Green
2487	B2FJB1_STRMK	B2FJB1	Putative oar family adhesion protein OS=Stenotrophomonas maltophilia (strain K279a) GN=Smlt1619 PE=4 SV=1	Regular	2507.74	0	118600	242	53	75	43.53	2499997	740092	1953940			Green
4070	B2FRW6_STRMK	B2FRW6	Putative OstA family protein OS=Stenotrophomonas maltophilia (strain K279a) GN=Smlt1114 PE=4 SV=1	Regular	909.935	0.48	19442.1	28	8	12	21.86	95601	49861	57855			Green
3629	B2FLE9_STRMK	B2FLE9	Putative outer membrane antigen lipoprotein OS=Stenotrophomonas maltophilia (strain K279a) GN=Smlt3215 PE=4 SV=1	Regular	41792.5	0	16623.5	114	7	10	59.76	3471158	3270811	4982175			Green	2244 2565
4075	B2FLE4_STRMK	B2FLE4	Putative outer membrane antigen protein OS=Stenotrophomonas maltophilia (strain K279a) GN=Smlt3210 PE=4 SV=1	Regular	13337.2	0	29053.3	157	15	22	46.43	1299505	543072	1107431			Green
4326	B2FLY6_STRMK	B2FLY6	Putative outer membrane efflux protein OS=Stenotrophomonas maltophilia (strain K279a) GN=smeX PE=4 SV=1	Regular	949.245	0.49	51070.7	37	9	28	25.64	202272	38652	96026			Green
2351	B2FSC8_STRMK	B2FSC8	Putative outer membrane esterase OS=Stenotrophomonas maltophilia (strain K279a) GN=Smlt3773 PE=4 SV=1	Regular	9173.38	0	64312.9	195	26	33	54.83	1659269	614857	1601642			Green
1767	B2FR78_STRMK	B2FR78	Putative outer membrane lipoprotein OS=Stenotrophomonas maltophilia (strain K279a) GN=Smlt1018 PE=4 SV=1	Regular	21761.8	0	19458.9	93	8	11	52	1351137	849415	1020085			Green
2565	B2FLX9_STRMK	B2FLX9	Putative outer membrane lipoprotein OS=Stenotrophomonas maltophilia (strain K279a) GN=Smlt1826 PE=3 SV=1	Regular	47918.8	0	24578.5	281	16	12	80.95	6655136	3206841	7427800			Green	2244 2928 3629
1394	B2FPV8_STRMK	B2FPV8	Putative outer membrane lipoprotein OS=Stenotrophomonas maltophilia (strain K279a) GN=Smlt3527 PE=4 SV=1	Regular	4708.26	0	13507.8	39	4	12	42.65	90139	86619	67827			Green
4112	B2FSF7_STRMK	B2FSF7	Putative outer membrane Omp family protein OS=Stenotrophomonas maltophilia (strain K279a) GN=Smlt3805 PE=4 SV=1	Regular	42539.1	0	22167.5	248	15	10	90.91	10653370	5411486	10109330			Green
1605	B2FI00_STRMK	B2FI00	Putative outer membrane Omp family protein OS=Stenotrophomonas maltophilia (strain K279a) GN=Smlt4123 PE=4 SV=1	Regular	11090.3	0	22595.4	87	12	8	79.15	2643498	2228595	2481685			Green
2212	B2FLU3_STRMK	B2FLU3	Putative outer membrane protein OS=Stenotrophomonas maltophilia (strain K279a) GN=Smlt0613 PE=4 SV=1	Regular	1795.93	0	14310.2	15	1	10	13.95	26621	79863	21582			Green
3321	B2FLU4_STRMK	B2FLU4	Putative outer membrane protein OS=Stenotrophomonas maltophilia (strain K279a) GN=Smlt0614 PE=4 SV=1	Regular	10788.8	0	31090.2	178	16	29	49.83	1552616	627523	1229623			Green
1298	B2FQM8_STRMK	B2FQM8	Putative outer membrane protein OS=Stenotrophomonas maltophilia (strain K279a) GN=Smlt0955 PE=3 SV=1	Regular	48760.1	0	39718.8	437	31	28	72.95	19445420	6958124	22195240			Green	4071
1584	B2FPQ8_STRMK	B2FPQ8	Putative outer membrane protein OS=Stenotrophomonas maltophilia (strain K279a) GN=Smlt3475 PE=4 SV=1	Regular	565.13	1.52	25391	18	5	14	5.71	36874	51006	39516			Green
508	B2FTS5_STRMK	B2FTS5	Putative outer membrane protein OS=Stenotrophomonas maltophilia (strain K279a) GN=tolC PE=4 SV=1	Regular	4368.89	0	48707.3	142	22	34	61.28	666254	207948	475730			Green
2828	B2FSS7_STRMK	B2FSS7	Putative outer membrane regulator of pathogenicity factors protein OS=Stenotrophomonas maltophilia (strain K279a) GN=rpfN PE=4 SV=1	Regular	3145.42	0	45032.5	91	15	26	40.53	463693	201956	389754			Green
3540	B2FNJ2_STRMK	B2FNJ2	Putative outer membrane usher protein mrkc OS=Stenotrophomonas maltophilia (strain K279a) GN=mrkC PE=4 SV=1	Regular	3685.41	0	93283.7	248	49	61	59.7	3813774	352639	2466865			Green
2089	B2FU40_STRMK	B2FU40	Putative patatin-like phospholipase OS=Stenotrophomonas maltophilia (strain K279a) GN=Smlt0080 PE=4 SV=1	Regular	6014.34	0	34363.9	94	14	22	52.73	1118460	538522	788647			Green
1512	B2FR43_STRMK	B2FR43	Putative penicillin-binding protein 1B OS=Stenotrophomonas maltophilia (strain K279a) GN=mrcB PE=4 SV=1	Regular	6580.31	0	88511.9	312	38	60	60.57	1684861	420793	1616979			Green	327 2424
2865	B2FUT2_STRMK	B2FUT2	Putative penicillin-binding protein OS=Stenotrophomonas maltophilia (strain K279a) GN=dacC PE=3 SV=1	Regular	2266.19	0	43404.4	99	20	24	52.72	563667	281793	487617			Green
4123	B2FT85_STRMK	B2FT85	Putative peptidase OS=Stenotrophomonas maltophilia (strain K279a) GN=Smlt0007 PE=3 SV=1	Regular	2037	0	28435.3	59	8	15	41.42	648740	382310	355231			Green
2042	B2FHG8_STRMK	B2FHG8	Putative peptidase OS=Stenotrophomonas maltophilia (strain K279a) GN=Smlt0203 PE=3 SV=1	Regular	597.066	1.17	102146	87	21	79	20.23	257120	114613	319985			Green
3659	B2FJ20_STRMK	B2FJ20	Putative peptidase OS=Stenotrophomonas maltophilia (strain K279a) GN=Smlt0348 PE=4 SV=1	Regular	9954.29	0	59972.5	196	27	41	65.27	888853	218599	633989			Green
2644	B2FUU5_STRMK	B2FUU5	Putative PEPTIDASE OS=Stenotrophomonas maltophilia (strain K279a) GN=Smlt4064 PE=4 SV=1	Regular	2185.36	0	69928.6	147	29	53	55.89	619852	168787	482282			Green
3460	B2FRM8_STRMK	B2FRM8	Putative peptidoglycan-associated lipoprotein OS=Stenotrophomonas maltophilia (strain K279a) GN=Smlt3703 PE=3 SV=1	Regular	53201.5	0	18899.9	149	10	14	77.91	1647844	827586	1226957			Green
2324	B2FLG2_STRMK	B2FLG2	Putative peptidyl dipeptidase/oligopeptidase OS=Stenotrophomonas maltophilia (strain K279a) GN=Smlt3229 PE=3 SV=1	Regular	3335.31	0	78245.4	203	36	57	51.4	2032876	316869	761143			Green
527	B2FI43_STRMK	B2FI43	Putative peptidyl-dipeptidase Dcp (Dipeptidyl carboxypeptidase) OS=Stenotrophomonas maltophilia (strain K279a) GN=dcp PE=3 SV=1	Regular	3865.1	0	79671.6	227	35	52	57.24	1304858	313016	1059404			Green
2963	B2FR55_STRMK	B2FR55	Putative peptidyl-prolyl cis-trans isomerase OS=Stenotrophomonas maltophilia (strain K279a) GN=Smlt0993 PE=4 SV=1	Regular	801.116	0.9	70148.4	76	23	55	31.34	514461	66933	375408			Green
2071	B2FU43_STRMK	B2FU43	Putative phosphatase OS=Stenotrophomonas maltophilia (strain K279a) GN=Smlt0084 PE=4 SV=1	Regular	1052.37	0	29749.6	39	6	23	39.78	398812	351073	371754			Green
3616	B2FTU3_STRMK	B2FTU3	Putative phosphate selective porin OS=Stenotrophomonas maltophilia (strain K279a) GN=Smlt3950 PE=4 SV=1	Regular	896.125	0.47	43383.5	71	15	32	24.81	252634	115607	212315			Green
789	B2FHJ5_STRMK	B2FHJ5	Putative phosphodiesterase-nucleotide pyrophosphatase OS=Stenotrophomonas maltophilia (strain K279a) GN=Smlt1449 PE=4 SV=1	Regular	1859.93	0	45098.9	74	18	27	48.08	516716	225262	307684			Green
2627	B2FNJ1_STRMK	B2FNJ1	Putative pili chaperone protein OS=Stenotrophomonas maltophilia (strain K279a) GN=Smlt0707 PE=3 SV=1	Regular	22936.7	0	26153.5	165	14	13	76.03	3218176	1387560	3344825			Green
925	B2FTT7_STRMK	B2FTT7	Putative porin P (Outer membrane protein d1) OS=Stenotrophomonas maltophilia (strain K279a) GN=oprP PE=4 SV=1	Regular	11239	0	42942	164	19	29	56.3	1875505	683635	1422948			Green
2591	B2FJ52_STRMK	B2FJ52	Putative protease OS=Stenotrophomonas maltophilia (strain K279a) GN=Smlt0381 PE=4 SV=1	Regular	5940.69	0	49663.6	199	27	32	64.57	1960402	624961	1834812			Green	3872
382	B2FUA1_STRMK	B2FUA1	Putative quinol oxidase subunit 1 OS=Stenotrophomonas maltophilia (strain K279a) GN=qoxB PE=3 SV=1	Regular	553.176	1.5	75034.9	39	7	27	5.7	82919	49457	54408			Green
1439	B2FPR6_STRMK	B2FPR6	Putative rare lipoprotein B family protein OS=Stenotrophomonas maltophilia (strain K279a) GN=Smlt3484 PE=4 SV=1	Regular	8272.15	0	21172.3	114	14	25	57.22	693196	277387	562280			Green
4124	B2FUU0_STRMK	B2FUU0	Putative rod shape-determining protein OS=Stenotrophomonas maltophilia (strain K279a) GN=mreB PE=4 SV=1	Regular	799.17	0.9	37432	41	9	26	16.95	394822	70978	409912			Green
756	B2FRW3_STRMK	B2FRW3	Putative sigma(54) modulation protein OS=Stenotrophomonas maltophilia (strain K279a) GN=Smlt1111 PE=4 SV=1	Regular	1266.36	0	11803.4	14	4	5	20	32859	40843.5	21018			Green
1573	B2FPY1_STRMK	B2FPY1	Putative signal peptidase I OS=Stenotrophomonas maltophilia (strain K279a) GN=lepB PE=3 SV=1	Regular	5230.33	0	29329.8	60	7	21	29.17	159565	116864	116548			Green
1701	B2FK97_STRMK	B2FK97	Putative subfamily M23B unassigned peptidase OS=Stenotrophomonas maltophilia (strain K279a) GN=Smlt1724 PE=4 SV=1	Regular	21975.5	0	27859.6	190	14	19	62.45	2928520	1318279	2355529			Green	2747
478	B2FQC5_STRMK	B2FQC5	Putative subfamily S1C unassigned peptidase OS=Stenotrophomonas maltophilia (strain K279a) GN=Smlt3553 PE=4 SV=1	Regular	22780.4	0	52343.5	341	27	33	73.58	5545395	1535195	5419574			Green
588	B2FTY8_STRMK	B2FTY8	Putative thiol:disulfide interchange protein OS=Stenotrophomonas maltophilia (strain K279a) GN=Smlt3994 PE=4 SV=1	Regular	1668.07	0	28850.6	41	6	15	25.18	195445	124360	120424			Green
3257	B2FQ11_STRMK	B2FQ11	Putative thioredoxin electron transport related protein OS=Stenotrophomonas maltophilia (strain K279a) GN=Smlt0866 PE=4 SV=1	Regular	6744.31	0	20620.8	65	9	11	59.79	826867	508729	632688			Green
502	B2FRN0_STRMK	B2FRN0	Putative TolA transmembrane protein OS=Stenotrophomonas maltophilia (strain K279a) GN=tolA PE=4 SV=1	Regular	2534.77	0	38208.9	80	10	26	35.61	288252	174572	257878			Green
504	B2FRN2_STRMK	B2FRN2	Putative TolQ transport transmembrane protein OS=Stenotrophomonas maltophilia (strain K279a) GN=tolQ PE=3 SV=1	Regular	1597.59	0	28285.5	32	4	14	11.97	480452	660282	346021			Green
3727	B2FRN1_STRMK	B2FRN1	Putative TolR-related protein OS=Stenotrophomonas maltophilia (strain K279a) GN=tolR PE=3 SV=1	Regular	3906.75	0	15363.1	38	4	12	25.35	198649	189766	121187			Green
3408	B2FST2_STRMK	B2FST2	Putative TonB dependent receptor OS=Stenotrophomonas maltophilia (strain K279a) GN=Smlt2566 PE=4 SV=1	Regular	1470.83	0	97152.8	149	34	62	37.16	591357	112762	420486			Green
1238	B2FN47_STRMK	B2FN47	Putative TonB dependent receptor OS=Stenotrophomonas maltophilia (strain K279a) GN=Smlt3340 PE=3 SV=1	Regular	3927	0	84830.2	176	31	56	48.71	1051683	318348	695662			Green
2118	B2FP16_STRMK	B2FP16	Putative TonB dependent receptor OS=Stenotrophomonas maltophilia (strain K279a) GN=Smlt3444 PE=3 SV=1	Regular	16425.9	0	102311	537	53	56	71.87	8694521	1943440	6136992			Green	2148 2483 4003
1125	B2FR08_STRMK	B2FR08	Putative TonB dependent receptor OS=Stenotrophomonas maltophilia (strain K279a) GN=Smlt3645 PE=3 SV=1	Regular	3763.51	0	106867	269	44	66	70.3	1802140	282712	1699219			Green
4015	B2FRR1_STRMK	B2FRR1	Putative TonB dependent receptor OS=Stenotrophomonas maltophilia (strain K279a) GN=Smlt3740 PE=3 SV=1	Regular	1699.87	0	87560.6	121	30	53	36.62	431431	120193	422234			Green
2392	B2FT66_STRMK	B2FT66	Putative TonB dependent receptor OS=Stenotrophomonas maltophilia (strain K279a) GN=Smlt3905 PE=3 SV=1	Regular	6773.75	0	106882	247	32	66	44.97	2240768	901707	2081032			Green
1593	B2FU42_STRMK	B2FU42	Putative TonB dependent receptor protein OS=Stenotrophomonas maltophilia (strain K279a) GN=Smlt0083 PE=3 SV=1	Regular	10185.8	0	82738.9	286	35	51	67.06	2344613	494910	1961094			Green
1456	B2FJ30_STRMK	B2FJ30	Putative TonB dependent receptor protein OS=Stenotrophomonas maltophilia (strain K279a) GN=Smlt0359 PE=3 SV=1	Regular	10605.4	0	103687	530	58	65	72.48	4472779	782459	3824801			Green	2536
2022	B2FM99_STRMK	B2FM99	Putative TonB dependent receptor protein OS=Stenotrophomonas maltophilia (strain K279a) GN=Smlt3254 PE=4 SV=1	Regular	6163.55	0	110814	357	41	62	58.74	3916557	658008	3676006			Green
2148	B2FP17_STRMK	B2FP17	Putative TonB dependent receptor protein OS=Stenotrophomonas maltophilia (strain K279a) GN=Smlt3446 PE=3 SV=1	Regular	1571.28	0	103537	143	37	58	42.87	927141	85449	679751			Green	2118
1493	B2FKT0_STRMK	B2FKT0	Putative TonB dependent receptor protein OS=Stenotrophomonas maltophilia (strain K279a) GN=Smlt4387 PE=3 SV=1	Regular	554.399	1.5	83890.9	78	22	43	26.68	196262	56828	187072			Green
3870	B2FKE5_STRMK	B2FKE5	Putative TonB domain protein OS=Stenotrophomonas maltophilia (strain K279a) GN=Smlt3093 PE=4 SV=1	Regular	1932.06	0	25014.5	41	4	15	34.44	230877	193266	237464			Green
2480	B2FPN5_STRMK	B2FPN5	Putative TonB-dependent outer membrane receptor protein OS=Stenotrophomonas maltophilia (strain K279a) GN=Smlt2179 PE=3 SV=1	Regular	3767.84	0	112734	284	41	62	47.12	1851873	389233	1419383			Green
1422	B2FUR1_STRMK	B2FUR1	Putative TonB-dependent outer membrane receptor protein OS=Stenotrophomonas maltophilia (strain K279a) GN=Smlt4026 PE=3 SV=1	Regular	562.606	1.51	98345.9	124	34	66	27.38	577635	127446	568516			Green
1688	B2FRC4_STRMK	B2FRC4	Putative TonB-dependent receptor OS=Stenotrophomonas maltophilia (strain K279a) GN=Smlt1067 PE=3 SV=1	Regular	621.324	1.2	78061.1	92	27	46	31.46	235631	60962	237115			Green
2340	B2FRM7_STRMK	B2FRM7	Putative TPR repeat exported protein OS=Stenotrophomonas maltophilia (strain K279a) GN=Smlt3702 PE=4 SV=1	Regular	10940.7	0	29317.9	132	11	13	75	995499	517614	929696			Green
1671	B2FPY3_STRMK	B2FPY3	Putative transaldolase B OS=Stenotrophomonas maltophilia (strain K279a) GN=talB PE=3 SV=1	Regular	886.122	0.47	34193	57	18	29	39.94	170951	44605	143686			Green
3520	B2FUP4_STRMK	B2FUP4	Putative transglycosylase OS=Stenotrophomonas maltophilia (strain K279a) GN=Smlt4007 PE=4 SV=1	Regular	2116.62	0	73308.6	146	29	50	47.66	650742	141753	505286			Green
3670	B2FP62_STRMK	B2FP62	Putative transglycosylase protein OS=Stenotrophomonas maltophilia (strain K279a) GN=Smlt4650 PE=4 SV=1	Regular	1360.27	0	44702.6	80	16	31	57.11	226859	112855	219870			Green
2525	B2FL08_STRMK	B2FL08	Putative transmembrane anchor protein OS=Stenotrophomonas maltophilia (strain K279a) GN=Smlt0538 PE=4 SV=1	Regular	1038.75	0	38875.6	64	17	33	40.98	195868	67609	175944			Green
2367	B2FHD1_STRMK	B2FHD1	Putative transmembrane HemY porphyrin biosynthesis protein OS=Stenotrophomonas maltophilia (strain K279a) GN=Smlt0165 PE=4 SV=1	Regular	2459.83	0	46685.1	88	13	28	49.88	266677	100139	207011			Green
3709	B2FHE8_STRMK	B2FHE8	Putative transmembrane protein OS=Stenotrophomonas maltophilia (strain K279a) GN=Smlt0182 PE=4 SV=1	Regular	52528.4	0	9730.95	118	8	8	61.11	1644016	1311446	1406018			Green
2820	B2FQ16_STRMK	B2FQ16	Putative transmembrane protein OS=Stenotrophomonas maltophilia (strain K279a) GN=Smlt0872 PE=4 SV=1	Regular	3723.69	0	61612.2	153	29	44	49.47	578717	167831	521615			Green
3915	B2FN01_STRMK	B2FN01	Putative transmembrane protein OS=Stenotrophomonas maltophilia (strain K279a) GN=Smlt2010 PE=4 SV=1	Regular	1436.2	0	12250.6	21	3	5	39.47	143098	164626	85692			Green
2337	B2FNQ9_STRMK	B2FNQ9	Putative transmembrane protein OS=Stenotrophomonas maltophilia (strain K279a) GN=Smlt2058 PE=4 SV=1	Regular	588.861	1.16	22459.4	16	7	16	22.17	31378	14347	25633			Green
1825	B2FIV3_STRMK	B2FIV3	Putative transmembrane Thiol:disulfide Interchange Protein OS=Stenotrophomonas maltophilia (strain K279a) GN=Smlt4218 PE=4 SV=1	Regular	2193.41	0	84057.1	131	26	48	39.11	555342	126548	510190			Green
2244	B2FLR8_STRMK	B2FLR8	Putative vitamin B12 receptor protein OS=Stenotrophomonas maltophilia (strain K279a) GN=Smlt0585 PE=3 SV=1	Regular	4933.89	0	66637.6	166	24	44	45.84	965328	278500	733444			Green	2565 3629
1459	B2FJ75_STRMK	B2FJ75	Putrescine-binding periplasmic protein OS=Stenotrophomonas maltophilia (strain K279a) GN=potF PE=3 SV=1	Regular	1823.94	0	40351.8	59	10	22	29	215645	163450	186706			Green
356	B2FM92_STRMK	B2FM92	Ribonuclease E OS=Stenotrophomonas maltophilia (strain K279a) GN=rnE PE=3 SV=1	Regular	1014.12	0	117210	106	21	71	23.52	363128	102170	293559			Green
258	SPED_STRMK	B2FKK7	S-adenosylmethionine decarboxylase proenzyme OS=Stenotrophomonas maltophilia (strain K279a) GN=speD PE=3 SV=1	Regular	471.611	2.12	30817.2	32	11	21	19.7	50323	12085	64198			Green
3999	B2FTA7_STRMK	B2FTA7	Site-determining protein OS=Stenotrophomonas maltophilia (strain K279a) GN=minD PE=3 SV=1	Regular	4207.77	0	29002.2	67	13	26	51.67	1249102	119378	359187			Green
759	B2FRS2_STRMK	B2FRS2	Succinyl-CoA ligase [ADP-forming] subunit alpha OS=Stenotrophomonas maltophilia (strain K279a) GN=sucD PE=3 SV=1	Regular	1027.74	0	29900.4	38	10	15	64.26	347238	285767	123270			Green
3561	B2FHC6_STRMK	B2FHC6	Superoxide dismutase [Cu-Zn] OS=Stenotrophomonas maltophilia (strain K279a) GN=sodC1 PE=3 SV=1	Regular	27662.4	0	19162.7	156	12	12	63.49	2457623	1388019	1964974			Green
3497	B2FHC7_STRMK	B2FHC7	Superoxide dismutase [Cu-Zn] OS=Stenotrophomonas maltophilia (strain K279a) GN=sodC2 PE=3 SV=1	Regular	1297.16	0	20985.1	59	9	8	50.48	226866	62363	150455			Green
598	B2FTY7_STRMK	B2FTY7	Thiol:disulfide interchange protein OS=Stenotrophomonas maltophilia (strain K279a) GN=dsbA PE=3 SV=1	Regular	1424.82	0	23513	32	6	13	38.43	127996	101094	125228			Green
1063	B2FQ33_STRMK	B2FQ33	Transcription termination/antitermination protein NusG OS=Stenotrophomonas maltophilia (strain K279a) GN=nusG PE=3 SV=1	Regular	1396.18	0	21214.2	28	6	14	33.33	136153	47953	98550			Green
283	TIG_STRMK	B2FQR1	Trigger factor OS=Stenotrophomonas maltophilia (strain K279a) GN=tig PE=3 SV=1	Regular	903.363	0.47	47998.5	56	16	37	22.51	131384	58274	117651			Green
3025	B2FTS4_STRMK	B2FTS4	Uncharacterized protein OS=Stenotrophomonas maltophilia (strain K279a) GN=pcm PE=4 SV=1	Regular	1798.37	0	23495.9	31	6	20	21.4	34119	22844	28074			Green
3872	B2FHB5_STRMK	B2FHB5	Uncharacterized protein OS=Stenotrophomonas maltophilia (strain K279a) GN=Smlt0149 PE=4 SV=1	Regular	21858.4	0	29863.7	183	19	20	72.73	1337130	519222	1175542			Green	2591
1485	B2FHE7_STRMK	B2FHE7	Uncharacterized protein OS=Stenotrophomonas maltophilia (strain K279a) GN=Smlt0181 PE=4 SV=1	Regular	3130.46	0	28239.7	78	12	24	55.81	282052	196890	281254			Green
2483	B2FHF0_STRMK	B2FHF0	Uncharacterized protein OS=Stenotrophomonas maltophilia (strain K279a) GN=Smlt0184 PE=4 SV=1	Regular	30659	0	21009.4	223	17	12	70.68	12132880	5022228	9864358			Green	2118 4003
2747	B2FHG9_STRMK	B2FHG9	Uncharacterized protein OS=Stenotrophomonas maltophilia (strain K279a) GN=Smlt0204 PE=4 SV=1	Regular	29753.5	0	11124.8	70	5	6	59.05	1300409	994448	1077261			Green	1701
4003	B2FJV0_STRMK	B2FJV0	Uncharacterized protein OS=Stenotrophomonas maltophilia (strain K279a) GN=Smlt0387 PE=4 SV=1	Regular	36455.9	0	21033.4	222	16	13	76.84	7631581	3387873	6943579			Green	2118 2483
2369	B2FJV9_STRMK	B2FJV9	Uncharacterized protein OS=Stenotrophomonas maltophilia (strain K279a) GN=Smlt0397 PE=4 SV=1	Regular	1648.83	0	30028.7	26	6	12	17.06	106478	101604	69776			Green
1042	B2FL09_STRMK	B2FL09	Uncharacterized protein OS=Stenotrophomonas maltophilia (strain K279a) GN=Smlt0539 PE=4 SV=1	Regular	1849.92	0	22893.8	46	12	20	52.44	170884	61955	107820			Green
2722	B2FNK9_STRMK	B2FNK9	Uncharacterized protein OS=Stenotrophomonas maltophilia (strain K279a) GN=Smlt0725 PE=4 SV=1	Regular	826.188	0.9	31571.7	38	6	17	17.35	191085	121108	203028			Green
3404	B2FQN1_STRMK	B2FQN1	Uncharacterized protein OS=Stenotrophomonas maltophilia (strain K279a) GN=Smlt0958 PE=4 SV=1	Regular	25833.7	0	12096.1	75	4	11	39.64	694828	638667	507862			Green
2928	B2FQN3_STRMK	B2FQN3	Uncharacterized protein OS=Stenotrophomonas maltophilia (strain K279a) GN=Smlt0960 PE=4 SV=1	Regular	35084.6	0	25121.7	115	8	14	51.52	2316996	1465862	1960785			Green	2565
1536	B2FQN5_STRMK	B2FQN5	Uncharacterized protein OS=Stenotrophomonas maltophilia (strain K279a) GN=Smlt0962 PE=4 SV=1	Regular	3270.23	0	78173.8	164	34	61	41.39	998809	263535	667836			Green
436	B2FUD6_STRMK	B2FUD6	Uncharacterized protein OS=Stenotrophomonas maltophilia (strain K279a) GN=Smlt1403 PE=4 SV=1	Regular	877.898	0.46	12835.5	12	2	7	12.3	25474	72540	16748			Green
783	B2FHL9_STRMK	B2FHL9	Uncharacterized protein OS=Stenotrophomonas maltophilia (strain K279a) GN=Smlt1474 PE=4 SV=1	Regular	770.248	0.86	67083.1	78	21	46	24.75	242043	70429	176606			Green
3452	B2FQ57_STRMK	B2FQ57	Uncharacterized protein OS=Stenotrophomonas maltophilia (strain K279a) GN=Smlt2204 PE=4 SV=1	Regular	8232.22	0	23812.8	85	11	14	57.83	138543	65611	180731			Green
2585	B2FHN9_STRMK	B2FHN9	Uncharacterized protein OS=Stenotrophomonas maltophilia (strain K279a) GN=Smlt2799 PE=4 SV=1	Regular	7120.6	0	13047.7	30	5	11	28.7	111397	167784	84126			Green
4256	B2FII7_STRMK	B2FII7	Uncharacterized protein OS=Stenotrophomonas maltophilia (strain K279a) GN=Smlt2905 PE=4 SV=1	Regular	9723.55	0	13353.3	53	6	13	57.72	800960	673934	574823			Green
3963	B2FIM5_STRMK	B2FIM5	Uncharacterized protein OS=Stenotrophomonas maltophilia (strain K279a) GN=Smlt2944 PE=4 SV=1	Regular	1017.68	0	51269.3	100	23	34	35.43	417002	102414	397709			Green
3975	B2FLG5_STRMK	B2FLG5	Uncharacterized protein OS=Stenotrophomonas maltophilia (strain K279a) GN=Smlt3232 PE=4 SV=1	Regular	1989.28	0	30399.1	42	12	21	58.45	120966	42009	77109			Green
3013	B2FME4_STRMK	B2FME4	Uncharacterized protein OS=Stenotrophomonas maltophilia (strain K279a) GN=Smlt3304 PE=4 SV=1	Regular	8492.31	0	21679.5	73	7	14	42.78	406257	231057	318110			Green
1367	B2FUU4_STRMK	B2FUU4	Uncharacterized protein OS=Stenotrophomonas maltophilia (strain K279a) GN=Smlt4063 PE=4 SV=1	Regular	2203.64	0	27012.7	34	10	22	31.69	69897	31054	39217			Green
2045	B2FHZ6_STRMK	B2FHZ6	Uncharacterized protein OS=Stenotrophomonas maltophilia (strain K279a) GN=Smlt4119 PE=4 SV=1	Regular	791.042	0.88	30994.8	48	14	18	32.86	129026	54224	146933			Green
3568	B2FJR9_STRMK	B2FJR9	Uncharacterized protein OS=Stenotrophomonas maltophilia (strain K279a) GN=Smlt4275 PE=4 SV=1	Regular	1597.04	0	16978.2	20	4	11	17.06	58093	66790.5	28624			Green
1586	B2FND4_STRMK	B2FND4	Uncharacterized protein OS=Stenotrophomonas maltophilia (strain K279a) GN=Smlt4590 PE=4 SV=1	Regular	3386.47	0	10324.9	32	6	6	65.96	103138	69059	79935			Green
2081	B2FND7_STRMK	B2FND7	Uncharacterized protein OS=Stenotrophomonas maltophilia (strain K279a) GN=Smlt4593 PE=4 SV=1	Regular	1216.15	0	24285.7	57	14	17	52.04	138494	60870	130504			Green

## Sheet: Table 3
Protein ID list of the second replicate 2D-LCMSE run of the OMV proteome analysis
protein.key	protein.Entry	protein.Accession	protein.Description	protein.dataBaseType	protein.score	protein.falsePositiveRate	protein.avgMass	protein.MatchedProducts	protein.matchedPeptides	protein.digestPeps	protein.seqCover(%)	protein.MatchedPeptideIntenSum	protein.top3MatchedPeptideIntenSum	protein.MatchedProductIntenSum	protein.fmolOnColumn	protein.ngramOnColumn	protein.AutoCurate	protein.Key_ForHomologs
26	CH10_STRMK	B2FIV0	10 kDa chaperonin OS=Stenotrophomonas maltophilia (strain K279a) GN=groS PE=3 SV=1	Regular	12022.2	0	10006.5	47	6	9	75.79	493792	440347	401436			Green
4215	B2FNP5_STRMK	B2FNP5	30S ribosomal protein S1 OS=Stenotrophomonas maltophilia (strain K279a) GN=rpsA PE=3 SV=1	Regular	3364.46	0	61605.8	138	30	47	52.05	781936	193869	610788			Green
236	RS15_STRMK	B2FN87	30S ribosomal protein S15 OS=Stenotrophomonas maltophilia (strain K279a) GN=rpsO PE=3 SV=1	Regular	9374.47	0	10038.7	30	2	8	31.4	421511	632266	331798			Green
2326	B2FQ51_STRMK	B2FQ51	30S ribosomal protein S3 OS=Stenotrophomonas maltophilia (strain K279a) GN=rpsC PE=3 SV=1	Regular	4310.56	0	27591.9	58	9	22	31.56	502260	342475	563139			Green
190	RL13_STRMK	B2FJU4	50S ribosomal protein L13 OS=Stenotrophomonas maltophilia (strain K279a) GN=rplM PE=3 SV=1	Regular	1829.28	0	16108.7	23	5	11	27.46	117959	86694	189804			Green
192	RL16_STRMK	B2FQ52	50S ribosomal protein L16 OS=Stenotrophomonas maltophilia (strain K279a) GN=rplP PE=3 SV=1	Regular	3668.32	0	15511	30	4	9	27.74	101324	99278	68539			Green
193	RL17_STRMK	B2FQK9	50S ribosomal protein L17 OS=Stenotrophomonas maltophilia (strain K279a) GN=rplQ PE=3 SV=1	Regular	3020.98	0	14365.7	38	5	9	40.16	262682	217001	195057			Green
204	RL2_STRMK	B2FQ48	50S ribosomal protein L2 OS=Stenotrophomonas maltophilia (strain K279a) GN=rplB PE=3 SV=1	Regular	1217.16	0	30048.5	58	9	20	36.73	258261	127594	231756			Green
196	RL20_STRMK	B2FN76	50S ribosomal protein L20 OS=Stenotrophomonas maltophilia (strain K279a) GN=rplT PE=3 SV=1	Regular	8340.81	0	13368.9	52	5	8	41.18	725923	523750	518478			Green
197	RL21_STRMK	B2FTD1	50S ribosomal protein L21 OS=Stenotrophomonas maltophilia (strain K279a) GN=rplU PE=3 SV=1	Regular	2093.04	0	11441.4	28	4	6	46.08	213819	182345	111199			Green
3555	B2FQ20_STRMK	B2FQ20	50S ribosomal protein L25 OS=Stenotrophomonas maltophilia (strain K279a) GN=rplY PE=3 SV=1	Regular	5299.36	0	22641.7	42	6	15	33.66	129782	96286	122429			Green
213	RL5_STRMK	B2FQJ6	50S ribosomal protein L5 OS=Stenotrophomonas maltophilia (strain K279a) GN=rplE PE=3 SV=1	Regular	1772.44	0	20240.6	61	12	17	50	408430	193085	379550			Green
215	RL7_STRMK	B2FQ37	50S ribosomal protein L7/L12 OS=Stenotrophomonas maltophilia (strain K279a) GN=rplL PE=3 SV=1	Regular	11123	0	12555.5	48	3	18	29.51	237616	233402	151506			Green
216	RL9_STRMK	B2FKJ7	50S ribosomal protein L9 OS=Stenotrophomonas maltophilia (strain K279a) GN=rplI PE=3 SV=1	Regular	1924.61	0	15728.9	34	7	15	57.72	84890	58295	105520			Green
27	CH60_STRMK	B2FIU9	60 kDa chaperonin OS=Stenotrophomonas maltophilia (strain K279a) GN=groL PE=3 SV=1	Regular	25441.8	0	57374.7	416	33	50	73.95	6226810	1838918	4899858			Green	327 2424
106	KAD_STRMK	B2FT48	Adenylate kinase OS=Stenotrophomonas maltophilia (strain K279a) GN=adk PE=3 SV=1	Regular	2096.85	0	19913.9	23	5	11	6.95	28212	35118	26353			Green
1839	B2FKK2_STRMK	B2FKK2	Asparagine--tRNA ligase OS=Stenotrophomonas maltophilia (strain K279a) GN=asnS PE=3 SV=1	Regular	557.435	1.99	52236	54	14	41	22.84	87557	46429	65225			Green
12	ATPA_STRMK	B2FHZ0	ATP synthase subunit alpha OS=Stenotrophomonas maltophilia (strain K279a) GN=atpA PE=3 SV=1	Regular	993.906	0	55596.4	72	18	38	25.44	274292	118345	177743			Green
13	ATPB_STRMK	B2FHY8	ATP synthase subunit beta OS=Stenotrophomonas maltophilia (strain K279a) GN=atpD PE=3 SV=1	Regular	803.69	0	50872	65	15	37	37.61	255211	136150	170418			Green
1349	B2FUV6_STRMK	B2FUV6	ATP-dependent protease ATPase subunit HslU OS=Stenotrophomonas maltophilia (strain K279a) GN=hslU PE=3 SV=1	Regular	925.201	0	50866.2	47	14	44	23.63	94256	39017	87164			Green	329
1942	B2FJU0_STRMK	B2FJU0	Bacterioferritin OS=Stenotrophomonas maltophilia (strain K279a) GN=bfr PE=3 SV=1	Regular	18059	0	18156.8	84	8	16	79.49	323215	193803	256996			Green
1464	B2FNP1_STRMK	B2FNP1	Cell division protein ftsA OS=Stenotrophomonas maltophilia (strain K279a) GN=ftsA PE=3 SV=1	Regular	1320.1	0	44338.8	83	15	29	40.15	820357	107066	511759			Green
128	MINE_STRMK	B2FTA6	Cell division topological specificity factor OS=Stenotrophomonas maltophilia (strain K279a) GN=minE PE=3 SV=1	Regular	940.943	0	9636.19	16	2	11	32.56	44008	66012	21327			Green
45	DNAK_STRMK	B2FMY5	Chaperone protein DnaK OS=Stenotrophomonas maltophilia (strain K279a) GN=dnaK PE=3 SV=1	Regular	6234.31	0	68583.2	249	32	58	65.31	1249983	290485	1066590			Green
1877	B2FLW2_STRMK	B2FLW2	Chaperone protein HtpG OS=Stenotrophomonas maltophilia (strain K279a) GN=htpG PE=3 SV=1	Regular	1059.86	0	69803.8	98	29	63	41.43	404885	55014	234184			Green
1053	B2FPG7_STRMK	B2FPG7	Chaperone SurA OS=Stenotrophomonas maltophilia (strain K279a) GN=surA PE=3 SV=1	Regular	7521.11	0	48591.3	177	22	31	68.9	1329992	381358	1013476			Green	2864
1561	B2FSI7_STRMK	B2FSI7	Citrate synthase OS=Stenotrophomonas maltophilia (strain K279a) GN=gltA PE=3 SV=1	Regular	965.474	0	46473.8	77	14	28	32.94	260262	109054	238935			Green
3774	B2FKV7_STRMK	B2FKV7	Conserved hypothetical exported protein OS=Stenotrophomonas maltophilia (strain K279a) GN=Smlt0483 PE=4 SV=1	Regular	2892.21	0	24120.1	33	4	13	12.77	82328	102114	55945			Green
2692	B2FQN8_STRMK	B2FQN8	Conserved hypothetical exported protein OS=Stenotrophomonas maltophilia (strain K279a) GN=Smlt0965 PE=4 SV=1	Regular	1207.02	0	34934.7	32	6	13	27.09	80168	53198	66219			Green
1712	B2FRX3_STRMK	B2FRX3	Conserved hypothetical exported protein OS=Stenotrophomonas maltophilia (strain K279a) GN=Smlt1121 PE=4 SV=1	Regular	6611.44	0	24980.8	63	10	19	44.93	297752	172811	269012			Green
2855	B2FRX4_STRMK	B2FRX4	Conserved hypothetical exported protein OS=Stenotrophomonas maltophilia (strain K279a) GN=Smlt1122 PE=4 SV=1	Regular	1209.02	0	29820	41	9	19	37	224692	153501	147959			Green
4080	B2FRX9_STRMK	B2FRX9	Conserved hypothetical exported protein OS=Stenotrophomonas maltophilia (strain K279a) GN=Smlt1127 PE=4 SV=1	Regular	1593.57	0	41772.5	61	14	26	37.37	209692	89032	237386			Green
3620	B2FRZ2_STRMK	B2FRZ2	Conserved hypothetical exported protein OS=Stenotrophomonas maltophilia (strain K279a) GN=Smlt1140 PE=4 SV=1	Regular	1911.17	0	29089	50	9	15	44.94	305571	195315	247144			Green
1054	B2FTB2_STRMK	B2FTB2	Conserved hypothetical exported protein OS=Stenotrophomonas maltophilia (strain K279a) GN=Smlt1256 PE=4 SV=1	Regular	2746.22	0	39124.6	121	22	39	61.34	779063	451035	444029			Green
542	B2FJC6_STRMK	B2FJC6	Conserved hypothetical exported protein OS=Stenotrophomonas maltophilia (strain K279a) GN=Smlt1634 PE=4 SV=1	Regular	766.836	0	27441.2	60	13	15	14.9	262406	103514	243862			Green
2536	B2FL62_STRMK	B2FL62	Conserved hypothetical exported protein OS=Stenotrophomonas maltophilia (strain K279a) GN=Smlt1774 PE=4 SV=1	Regular	16708.6	0	17262.9	91	7	10	88.3	2611209	2346266	2303348			Green	1456
974	B2FLW5_STRMK	B2FLW5	Conserved hypothetical exported protein OS=Stenotrophomonas maltophilia (strain K279a) GN=Smlt1812 PE=4 SV=1	Regular	3838.44	0	17650.1	45	9	16	60.74	382061	298205	363674			Green
3700	B2FQX4_STRMK	B2FQX4	Conserved hypothetical exported protein OS=Stenotrophomonas maltophilia (strain K279a) GN=Smlt2334 PE=4 SV=1	Regular	18244.3	0	17195.4	113	11	13	65.38	1181422	787527	803472			Green
3984	B2FQY5_STRMK	B2FQY5	Conserved hypothetical exported protein OS=Stenotrophomonas maltophilia (strain K279a) GN=Smlt2345 PE=4 SV=1	Regular	632.667	0.85	71070.6	93	27	49	20.56	476951	73576	296703			Green
3249	B2FN54_STRMK	B2FN54	Conserved hypothetical exported protein OS=Stenotrophomonas maltophilia (strain K279a) GN=Smlt3351 PE=4 SV=1	Regular	7739.01	0	16515	55	6	11	39.87	849605	584995	609976			Green
1794	B2FR42_STRMK	B2FR42	Conserved hypothetical exported protein OS=Stenotrophomonas maltophilia (strain K279a) GN=Smlt3680 PE=4 SV=1	Regular	6863.26	0	18403.8	79	8	17	45.66	449424	386166	421519			Green
2533	B2FR48_STRMK	B2FR48	Conserved hypothetical exported protein OS=Stenotrophomonas maltophilia (strain K279a) GN=Smlt3686 PE=4 SV=1	Regular	1524.72	0	19600.5	48	6	13	35.96	99270	69654	91728			Green
1438	B2FSE9_STRMK	B2FSE9	Conserved hypothetical exported protein OS=Stenotrophomonas maltophilia (strain K279a) GN=Smlt3796 PE=4 SV=1	Regular	14636.5	0	39414.7	209	22	26	84.51	1978656	693142	1465049			Green	2989
1199	B2FI05_STRMK	B2FI05	Conserved hypothetical exported protein OS=Stenotrophomonas maltophilia (strain K279a) GN=Smlt4128 PE=4 SV=1	Regular	3573.78	0	28568.6	61	8	19	33.33	442818	311394	323177			Green
3910	B2FMI3_STRMK	B2FMI3	Conserved hypothetical exported protein OS=Stenotrophomonas maltophilia (strain K279a) GN=Smlt4500 PE=4 SV=1	Regular	3576.2	0	15080.4	28	4	7	46.05	284169	274410	217746			Green
4038	B2FNH0_STRMK	B2FNH0	Conserved hypothetical exported protein OS=Stenotrophomonas maltophilia (strain K279a) GN=Smlt4628 PE=4 SV=1	Regular	830.15	0	78023.6	99	25	64	27.55	753503	97924	330675			Green
2989	B2FP55_STRMK	B2FP55	Conserved hypothetical exported protein OS=Stenotrophomonas maltophilia (strain K279a) GN=Smlt4642 PE=4 SV=1	Regular	10290.3	0	30765.7	136	12	19	45.79	1535971	666548	1352440			Green	1438
4059	B2FN59_STRMK	B2FN59	Conserved hypothetical repetitive protein OS=Stenotrophomonas maltophilia (strain K279a) GN=Smlt3358 PE=4 SV=1	Regular	13075.7	0	25531.2	115	10	18	29.96	1593036	1006011	1358745			Green
1110	B2FT86_STRMK	B2FT86	Conserved hypothetical TPR repeat family protein OS=Stenotrophomonas maltophilia (strain K279a) GN=Smlt0008 PE=4 SV=1	Regular	11338.9	0	43206	151	15	31	53.42	1810602	847724	1543242			Green
4074	B2FLD3_STRMK	B2FLD3	Dihydrolipoyl dehydrogenase OS=Stenotrophomonas maltophilia (strain K279a) GN=odhL PE=3 SV=1	Regular	1307.18	0	50726.4	67	13	36	35.15	303923	96748	204843			Green
225	RPOA_STRMK	B2FQK8	DNA-directed RNA polymerase subunit alpha OS=Stenotrophomonas maltophilia (strain K279a) GN=rpoA PE=3 SV=1	Regular	904.282	0	36429.6	50	10	29	41.87	186852	102580	94375			Green
226	RPOB_STRMK	B2FQ38	DNA-directed RNA polymerase subunit beta OS=Stenotrophomonas maltophilia (strain K279a) GN=rpoB PE=3 SV=1	Regular	1055.49	0	155017	165	47	111	27.95	679170	93169	515352			Green
227	RPOC_STRMK	B2FQ39	DNA-directed RNA polymerase subunit beta' OS=Stenotrophomonas maltophilia (strain K279a) GN=rpoC PE=3 SV=1	Regular	804.77	0	155914	187	48	126	25.53	1020180	441661	495647			Green
50	EFG_STRMK	B2FQ42	Elongation factor G OS=Stenotrophomonas maltophilia (strain K279a) GN=fusA PE=3 SV=1	Regular	3111.03	0	78026.2	169	35	54	51.05	875529	266738	686412			Green
53	EFTS_STRMK	B2FIA8	Elongation factor Ts OS=Stenotrophomonas maltophilia (strain K279a) GN=tsf PE=3 SV=1	Regular	2293.63	0	30518.9	87	16	25	57.04	440223	187601	392299			Green
339	B2FQ31_STRMK	B2FQ31	Elongation factor Tu OS=Stenotrophomonas maltophilia (strain K279a) GN=tufB PE=3 SV=1	Regular	9785.77	0	43075.3	193	24	29	75	1853192	655089	1420296			Green
55	ENO_STRMK	B2FK88	Enolase OS=Stenotrophomonas maltophilia (strain K279a) GN=eno PE=3 SV=1	Regular	2481.51	0	45783.5	71	16	29	39.3	134256	50207	98253			Green
151	OPGD_STRMK	B2FU50	Glucans biosynthesis protein D OS=Stenotrophomonas maltophilia (strain K279a) GN=opgD PE=3 SV=1	Regular	1242.79	0	60269.1	109	24	42	36.52	419675	107982	422828			Green	3321
2800	B2FQR4_STRMK	B2FQR4	Lon protease OS=Stenotrophomonas maltophilia (strain K279a) GN=lon PE=3 SV=1	Regular	591.939	2.02	90006.2	75	22	69	19.75	162802	43873	159220			Green
3821	B2FPG8_STRMK	B2FPG8	LPS-assembly protein LptD OS=Stenotrophomonas maltophilia (strain K279a) GN=lptD PE=3 SV=1	Regular	724.057	0	94153.4	123	33	68	27.97	318399	65780	365404			Green
123	MDH_STRMK	B2FQL8	Malate dehydrogenase OS=Stenotrophomonas maltophilia (strain K279a) GN=mdh PE=3 SV=1	Regular	2141.76	0	34896.1	59	13	28	30.49	281898	174565	164518			Green
4054	B2FIA0_STRMK	B2FIA0	Outer membrane protein assembly factor BamA OS=Stenotrophomonas maltophilia (strain K279a) GN=bamA PE=3 SV=1	Regular	7863.06	0	90760.5	237	29	65	40.96	1432478	395784	1113422			Green
741	B2FNR0_STRMK	B2FNR0	Outer membrane protein assembly factor BamB OS=Stenotrophomonas maltophilia (strain K279a) GN=bamB PE=3 SV=1	Regular	8081.12	0	42316.5	214	24	27	70.97	1921711	758629	2111775			Green
3080	B2FRR9_STRMK	B2FRR9	Outer membrane protein assembly factor BamD OS=Stenotrophomonas maltophilia (strain K279a) GN=comL PE=3 SV=1	Regular	2965.09	0	33834.3	105	17	25	53.56	1106551	496508	911493			Green	3817
1442	B2FMX8_STRMK	B2FMX8	Outer membrane protein assembly factor BamE OS=Stenotrophomonas maltophilia (strain K279a) GN=bamE PE=3 SV=1	Regular	4341.17	0	14767.9	44	5	9	47.69	497779	420872	494970			Green
3407	B2FQY6_STRMK	B2FQY6	Outer-membrane lipoprotein carrier protein OS=Stenotrophomonas maltophilia (strain K279a) GN=lolA PE=3 SV=1	Regular	1226	0	23459.4	31	8	25	28.77	167861	108204	143327			Green
2695	B2FQ17_STRMK	B2FQ17	Outer-membrane lipoprotein LolB OS=Stenotrophomonas maltophilia (strain K279a) GN=lolB PE=3 SV=1	Regular	1466.51	0	23437.5	45	8	18	32.42	361549	279645	242895			Green
3479	B2FIF8_STRMK	B2FIF8	Peptidyl-prolyl cis-trans isomerase OS=Stenotrophomonas maltophilia (strain K279a) GN=Smlt1559 PE=4 SV=1	Regular	3547.63	0	25114.6	51	8	15	38.2	453324	292127	378119			Green
3808	B2FLB8_STRMK	B2FLB8	Peptidyl-prolyl cis-trans isomerase OS=Stenotrophomonas maltophilia (strain K279a) GN=Smlt3182 PE=4 SV=1	Regular	3744.04	0	37175.4	81	19	23	56.66	390297	191216	341633			Green
160	PNP_STRMK	B2FN86	Polyribonucleotide nucleotidyltransferase OS=Stenotrophomonas maltophilia (strain K279a) GN=pnp PE=3 SV=1	Regular	557.193	1.98	75495.7	70	19	57	13.53	1803733	1605181	650551			Green
132	MQO_STRMK	B2FSQ8	Probable malate:quinone oxidoreductase OS=Stenotrophomonas maltophilia (strain K279a) GN=mqo PE=3 SV=1	Regular	1307.35	0	61477.4	51	17	41	29	141437	63943	181145			Green
81	GRPE_STRMK	B2FMY4	Protein GrpE OS=Stenotrophomonas maltophilia (strain K279a) GN=grpE PE=3 SV=1	Regular	997.608	0	18611	23	4	15	57.31	75167	68010	71977			Green
2864	B2FRM9_STRMK	B2FRM9	Protein TolB OS=Stenotrophomonas maltophilia (strain K279a) GN=tolB PE=3 SV=1	Regular	33518.4	0	47178.6	457	33	34	82.23	8554655	1857426	7406415			Green	1053
254	SECA_STRMK	B2FPB2	Protein translocase subunit SecA OS=Stenotrophomonas maltophilia (strain K279a) GN=secA PE=3 SV=1	Regular	1837.08	0	102433	170	40	87	29.67	340692	49671	338306			Green
255	SECB_STRMK	B2FHD7	Protein-export protein SecB OS=Stenotrophomonas maltophilia (strain K279a) GN=secB PE=3 SV=1	Regular	1363.47	0	18625.9	19	4	9	43.02	52793	31846	47582			Green
1465	B2FKN2_STRMK	B2FKN2	Putative 4-hydroxyphenylpyruvate dioxygenase OS=Stenotrophomonas maltophilia (strain K279a) GN=Smlt4330 PE=3 SV=1	Regular	725.633	0	40361.4	28	7	26	28.09	69401	38879	57219			Green
3343	B2FP85_STRMK	B2FP85	Putative ABC transporter toluene tolerance exported protein OS=Stenotrophomonas maltophilia (strain K279a) GN=Smlt4673 PE=4 SV=1	Regular	2919.41	0	23759.1	80	15	18	55	337985	184309	220817			Green
2033	B2FT31_STRMK	B2FT31	Putative ACR family protein OS=Stenotrophomonas maltophilia (strain K279a) GN=Smlt3869 PE=4 SV=1	Regular	7263.14	0	16672.1	59	11	14	81.63	261469	183859	177210			Green
1723	B2FP33_STRMK	B2FP33	Putative alkaline phosphatase OS=Stenotrophomonas maltophilia (strain K279a) GN=Smlt3463 PE=3 SV=1	Regular	3796.62	0	60398.1	133	23	39	49.12	462177	176377	397835			Green
3048	B2FPY7_STRMK	B2FPY7	Putative alkyl hydroperoxide reductase subunit c OS=Stenotrophomonas maltophilia (strain K279a) GN=ahpC PE=4 SV=1	Regular	4794.27	0	20715.5	55	10	15	83.42	130898	56425	78836			Green
1815	B2FJX9_STRMK	B2FJX9	Putative aminopeptidase OS=Stenotrophomonas maltophilia (strain K279a) GN=Smlt0418 PE=4 SV=1	Regular	473.46	3	61334.7	59	20	45	19.61	185881	62591	134548			Green
2526	B2FL11_STRMK	B2FL11	Putative aminopeptidase OS=Stenotrophomonas maltophilia (strain K279a) GN=Smlt0541 PE=4 SV=1	Regular	880.371	0	59781.3	79	24	50	32.24	231087	83511	151857			Green
4364	B2FQE3_STRMK	B2FQE3	Putative angiotensin-converting enzyme like peptidyl dipeptidase protein OS=Stenotrophomonas maltophilia (strain K279a) GN=Smlt3574 PE=4 SV=1	Regular	750.94	0	73396.6	89	28	47	16.21	393998	121005	174383			Green
1097	B2FR62_STRMK	B2FR62	Putative autotransporter OS=Stenotrophomonas maltophilia (strain K279a) GN=Smlt1001 PE=4 SV=1	Regular	596.23	1.63	109628	110	31	65	23.67	762293	128247	567885			Green
2817	B2FPV5_STRMK	B2FPV5	Putative autotransporter subtilisin-like protease OS=Stenotrophomonas maltophilia (strain K279a) GN=sphB PE=4 SV=1	Regular	949.343	0	97287	86	19	42	26.58	368091	114075	339490			Green
518	B2FRP5_STRMK	B2FRP5	Putative beta-lactamase OS=Stenotrophomonas maltophilia (strain K279a) GN=Smlt3722 PE=4 SV=1	Regular	9806.1	0	32240.7	167	17	23	70.63	1048398	0	1002585			Green	316
4248	B2FT88_STRMK	B2FT88	Putative biopolymer transport exbB protein OS=Stenotrophomonas maltophilia (strain K279a) GN=exbB1 PE=3 SV=1	Regular	6891.69	0	26908.9	76	7	9	32.02	698027	481644	613497			Green
3082	B2FT89_STRMK	B2FT89	Putative biopolymer transport ExbD1 protein OS=Stenotrophomonas maltophilia (strain K279a) GN=exbD1 PE=3 SV=1	Regular	1381	0	15413.8	28	7	11	44.68	92930	60428	373604			Green
2724	B2FPM6_STRMK	B2FPM6	Putative calcineurin phosphoesterase OS=Stenotrophomonas maltophilia (strain K279a) GN=Smlt2170 PE=4 SV=1	Regular	1162.61	0	59377.6	68	15	35	27.11	185261	78150	107208			Green
4071	B2FJY2_STRMK	B2FJY2	Putative carboxy-terminal processing protease OS=Stenotrophomonas maltophilia (strain K279a) GN=ctpA PE=3 SV=1	Regular	2264.83	0	50273	120	16	35	40.66	712668	264112	572601			Green
2306	B2FK12_STRMK	B2FK12	Putative dehydrogenase OS=Stenotrophomonas maltophilia (strain K279a) GN=Smlt0451 PE=4 SV=1	Regular	1511.32	0	41503.7	53	10	22	11.31	123298	40613	87096			Green
2743	B2FUE8_STRMK	B2FUE8	Putative diaminobutyrate--2-oxoglutarate aminotransferase OS=Stenotrophomonas maltophilia (strain K279a) GN=dat PE=3 SV=1	Regular	2964.28	0	52294.4	97	19	33	42.49	248967	94254	214982			Green
1982	B2FSF8_STRMK	B2FSF8	Putative endonuclease P1 OS=Stenotrophomonas maltophilia (strain K279a) GN=Smlt3806 PE=4 SV=1	Regular	2040.94	0	30028.8	62	13	21	52.57	339612	193354	318832			Green
3101	B2FP18_STRMK	B2FP18	Putative endopeptidase O OS=Stenotrophomonas maltophilia (strain K279a) GN=pepO PE=4 SV=1	Regular	976.906	0	80255.1	127	26	55	25.61	468656	144159	383040			Green
4327	B2FMI6_STRMK	B2FMI6	Putative exported dipeptidyl peptidase IV OS=Stenotrophomonas maltophilia (strain K279a) GN=Smlt4503 PE=4 SV=1	Regular	1303.87	0	82374.8	141	32	55	39	534145	131899	363977			Green
3925	B2FP20_STRMK	B2FP20	Putative exported endopeptidase OS=Stenotrophomonas maltophilia (strain K279a) GN=Smlt3450 PE=4 SV=1	Regular	2244.12	0	73175.4	135	29	51	45.44	797277	366295	440588			Green
1968	B2FI03_STRMK	B2FI03	Putative exported lipoprotein OS=Stenotrophomonas maltophilia (strain K279a) GN=Smlt4126 PE=4 SV=1	Regular	1835.46	0	29019.5	60	10	31	47.35	207993	107706	203979			Green
1055	B2FTA3_STRMK	B2FTA3	Putative exported peptidase OS=Stenotrophomonas maltophilia (strain K279a) GN=Smlt1246 PE=4 SV=1	Regular	2033.06	0	77801.2	132	23	48	42.32	987231	283999	796797			Green	3872
4066	B2FUT3_STRMK	B2FUT3	Putative exported rare lipoprotein A OS=Stenotrophomonas maltophilia (strain K279a) GN=rlpA PE=3 SV=1	Regular	1572.5	0	43955.6	69	18	34	46.68	243488	84765	155337			Green
3996	B2FUS7_STRMK	B2FUS7	Putative exported tail-specific protease OS=Stenotrophomonas maltophilia (strain K279a) GN=Smlt4045 PE=3 SV=1	Regular	1079.69	0	79787.9	117	29	63	33.66	523016	123911	382126			Green
3032	B2FJY4_STRMK	B2FJY4	Putative fatty acid transport system_ membrane protein OS=Stenotrophomonas maltophilia (strain K279a) GN=Smlt0423 PE=4 SV=1	Regular	7219.71	0	49980.8	185	24	29	67.16	1720097	724857	1641680			Green
3043	B2FR50_STRMK	B2FR50	Putative ferritin DPS-family DNA binding protein OS=Stenotrophomonas maltophilia (strain K279a) GN=Smlt3688 PE=3 SV=1	Regular	17742.9	0	20355	99	11	14	59.89	680200	515280	613088			Green
2253	B2FNJ3_STRMK	B2FNJ3	Putative fimbria adhesin protein OS=Stenotrophomonas maltophilia (strain K279a) GN=Smlt0709 PE=4 SV=1	Regular	6902.79	0	36234.7	139	17	23	66.96	1433363	657246	1319079			Green
735	B2FNJ0_STRMK	B2FNJ0	Putative fimbrial adhesin protein OS=Stenotrophomonas maltophilia (strain K279a) GN=smf-1 PE=4 SV=1	Regular	10063.8	0	17319.3	92	11	10	100	1263921	885810	857866			Green
2703	B2FNQ7_STRMK	B2FNQ7	Putative fimbrial biogenesis protein OS=Stenotrophomonas maltophilia (strain K279a) GN=Smlt2056 PE=4 SV=1	Regular	1154.84	0	28485.1	50	9	19	44.44	235499	115681	257329			Green
1814	B2FIR8_STRMK	B2FIR8	Putative fimbrial protein (Pilin) OS=Stenotrophomonas maltophilia (strain K279a) GN=Smlt4182 PE=4 SV=1	Regular	1460.24	0	26885.4	34	6	18	23.41	144070	115518	131368			Green
4111	B2FQU6_STRMK	B2FQU6	Putative flagellin OS=Stenotrophomonas maltophilia (strain K279a) GN=flaA PE=4 SV=1	Regular	10688.1	0	39886.5	161	16	29	53.35	1332980	0	995942			Green	1282 3351
1282	B2FQU5_STRMK	B2FQU5	Putative flagellin OS=Stenotrophomonas maltophilia (strain K279a) GN=fliC PE=4 SV=1	Regular	12944.9	0	41432.3	201	21	31	82.27	1570117	610183	1214686			Green	3351 4111
4251	B2FST5_STRMK	B2FST5	Putative glucan 1_4-beta-glucosidase OS=Stenotrophomonas maltophilia (strain K279a) GN=Smlt2569 PE=4 SV=1	Regular	4207.74	0	92424.5	226	40	65	51.86	1451471	444874	1089878			Green
2964	B2FSF6_STRMK	B2FSF6	Putative glyceraldehyde 3-phosphate dehydrogenase OS=Stenotrophomonas maltophilia (strain K279a) GN=gap PE=3 SV=1	Regular	623.168	1.27	36312.5	39	10	29	28.44	94432	45736	98613			Green
3892	B2FP87_STRMK	B2FP87	Putative intercellular spreading VacJ lipoprotein OS=Stenotrophomonas maltophilia (strain K279a) GN=Smlt4675 PE=4 SV=1	Regular	3263.71	0	36080.5	91	13	25	38.17	656424	264704	520344			Green
3438	B2FRZ9_STRMK	B2FRZ9	Putative iron transport receptor protein OS=Stenotrophomonas maltophilia (strain K279a) GN=Smlt1148 PE=3 SV=1	Regular	7583.53	0	87624.4	287	36	62	47.91	2160007	598194	1705428			Green
1998	B2FJR8_STRMK	B2FJR8	Putative isocitrate dehydrogenase [NADP] OS=Stenotrophomonas maltophilia (strain K279a) GN=icd PE=3 SV=1	Regular	621.34	1.26	79862.7	112	34	57	31.49	454578	94312	312306			Green
1132	B2FQQ5_STRMK	B2FQQ5	Putative isocitrate/isopropylmalate dehydrogenase OS=Stenotrophomonas maltophilia (strain K279a) GN=Smlt0982 PE=3 SV=1	Regular	2101.62	0	35864	53	7	16	31.44	89062	69100	84535			Green
1850	B2FIS4_STRMK	B2FIS4	Putative lipid biosynthesis 3-oxoacyl-[acyl-carrier-protein] reductase OS=Stenotrophomonas maltophilia (strain K279a) GN=Smlt4188 PE=4 SV=1	Regular	614.497	1.24	28500	24	8	18	11.24	41388	12852	54770			Green
2636	B2FU57_STRMK	B2FU57	Putative lipoprotein E (Outer membrane protein p4) OS=Stenotrophomonas maltophilia (strain K279a) GN=hel PE=4 SV=1	Regular	805.128	0	33805.8	60	15	26	42.67	271027	64863	238121			Green
1789	B2FP30_STRMK	B2FP30	Putative lipoprotein OS=Stenotrophomonas maltophilia (strain K279a) GN=Smlt3460 PE=4 SV=1	Regular	1640.34	0	20648.7	52	12	17	50.52	204183	68145	164098			Green
2668	B2FUS6_STRMK	B2FUS6	Putative lipoprotein OS=Stenotrophomonas maltophilia (strain K279a) GN=Smlt4044 PE=4 SV=1	Regular	1044.06	0	20972.3	27	7	15	54.08	109127	55783	85624			Green
1892	B2FNM5_STRMK	B2FNM5	Putative LppC family lipoprotein OS=Stenotrophomonas maltophilia (strain K279a) GN=Smlt0742 PE=4 SV=1	Regular	4708.34	0	58994.6	196	27	46	61.26	1000106	234158	1046057			Green
1123	B2FP06_STRMK	B2FP06	Putative membrane-bound lytic murein transglycosylase d OS=Stenotrophomonas maltophilia (strain K279a) GN=mltD PE=4 SV=1	Regular	2599.32	0	58093.9	176	23	40	49.91	676143	253406	662594			Green
2424	B2FTM1_STRMK	B2FTM1	Putative metallo-beta-lactamase l1 (Beta-lactamase type ii) (Ec 3.5.2.6) (Penicillinase) OS=Stenotrophomonas maltophilia (strain K279a) GN=Smlt2667 PE=4 SV=1	Regular	22354.7	0	30976.2	197	15	16	54.48	3940768	2227289	3511327			Green	27 327 1512
3817	B2FRQ3_STRMK	B2FRQ3	Putative MltA scaffolding protein OS=Stenotrophomonas maltophilia (strain K279a) GN=Smlt3731 PE=4 SV=1	Regular	19308.9	0	28398.9	173	15	19	58.27	3898043	1774593	3161128			Green	3080
709	B2FH96_STRMK	B2FH96	Putative modulator of DNA gyrase OS=Stenotrophomonas maltophilia (strain K279a) GN=Smlt0129 PE=4 SV=1	Regular	505.248	3.04	48470	72	16	29	14.64	142872	37576	111322			Green
3351	B2FQU7_STRMK	B2FQU7	Putative motility flagellin protein OS=Stenotrophomonas maltophilia (strain K279a) GN=Smlt2306 PE=4 SV=1	Regular	5460.71	0	41474.2	121	19	29	70.44	710765	186101	448727			Green	1282 4111
2893	B2FUT4_STRMK	B2FUT4	Putative murein hydrolase OS=Stenotrophomonas maltophilia (strain K279a) GN=mltB PE=4 SV=1	Regular	6794.2	0	41935.7	161	17	26	59.32	1294851	744332	1381027			Green
2291	B2FHC0_STRMK	B2FHC0	Putative N-acetylmuramoyl-L-alanine amidase OS=Stenotrophomonas maltophilia (strain K279a) GN=Smlt0154 PE=4 SV=1	Regular	1793.59	0	27415	47	12	22	47.58	123832	60524	87747			Green
2487	B2FJB1_STRMK	B2FJB1	Putative oar family adhesion protein OS=Stenotrophomonas maltophilia (strain K279a) GN=Smlt1619 PE=4 SV=1	Regular	3708.06	0	118600	266	46	75	46.3	2515251	777623	2171514			Green
4070	B2FRW6_STRMK	B2FRW6	Putative OstA family protein OS=Stenotrophomonas maltophilia (strain K279a) GN=Smlt1114 PE=4 SV=1	Regular	993.877	0	19442.1	29	8	12	19.13	88462	53639	46292			Green
3629	B2FLE9_STRMK	B2FLE9	Putative outer membrane antigen lipoprotein OS=Stenotrophomonas maltophilia (strain K279a) GN=Smlt3215 PE=4 SV=1	Regular	35050.9	0	16623.5	116	7	10	55.49	3395890	3193421	5171157			Green	2244 2565
4075	B2FLE4_STRMK	B2FLE4	Putative outer membrane antigen protein OS=Stenotrophomonas maltophilia (strain K279a) GN=Smlt3210 PE=4 SV=1	Regular	12345.9	0	29053.3	158	15	22	50.36	1402090	578284	1273144			Green
4326	B2FLY6_STRMK	B2FLY6	Putative outer membrane efflux protein OS=Stenotrophomonas maltophilia (strain K279a) GN=smeX PE=4 SV=1	Regular	891.821	0	51070.7	50	12	28	31.99	113243	43412	109506			Green
2351	B2FSC8_STRMK	B2FSC8	Putative outer membrane esterase OS=Stenotrophomonas maltophilia (strain K279a) GN=Smlt3773 PE=4 SV=1	Regular	8370.96	0	64312.9	235	26	33	56.46	2608192	876719	2410629			Green
1767	B2FR78_STRMK	B2FR78	Putative outer membrane lipoprotein OS=Stenotrophomonas maltophilia (strain K279a) GN=Smlt1018 PE=4 SV=1	Regular	19184.9	0	19458.9	90	8	11	49.71	1364953	847441	1067800			Green
2565	B2FLX9_STRMK	B2FLX9	Putative outer membrane lipoprotein OS=Stenotrophomonas maltophilia (strain K279a) GN=Smlt1826 PE=3 SV=1	Regular	45101.4	0	24578.5	271	14	12	83.98	6371283	3134595	6998875			Green	2244 2928 3629
1394	B2FPV8_STRMK	B2FPV8	Putative outer membrane lipoprotein OS=Stenotrophomonas maltophilia (strain K279a) GN=Smlt3527 PE=4 SV=1	Regular	7804.48	0	13507.8	46	4	12	40.44	109282	95458	80279			Green
4112	B2FSF7_STRMK	B2FSF7	Putative outer membrane Omp family protein OS=Stenotrophomonas maltophilia (strain K279a) GN=Smlt3805 PE=4 SV=1	Regular	48593.4	0	22167.5	267	13	10	79.43	10063720	5824694	8231819			Green
1605	B2FI00_STRMK	B2FI00	Putative outer membrane Omp family protein OS=Stenotrophomonas maltophilia (strain K279a) GN=Smlt4123 PE=4 SV=1	Regular	12403.9	0	22595.4	104	10	8	68.25	3319661	2807336	3273628			Green
2212	B2FLU3_STRMK	B2FLU3	Putative outer membrane protein OS=Stenotrophomonas maltophilia (strain K279a) GN=Smlt0613 PE=4 SV=1	Regular	4785.81	0	14310.2	43	9	10	55.04	120173	76974	107561			Green
3321	B2FLU4_STRMK	B2FLU4	Putative outer membrane protein OS=Stenotrophomonas maltophilia (strain K279a) GN=Smlt0614 PE=4 SV=1	Regular	11356.6	0	31090.2	193	19	29	56.7	1679370	635509	1328513			Green	151
1298	B2FQM8_STRMK	B2FQM8	Putative outer membrane protein OS=Stenotrophomonas maltophilia (strain K279a) GN=Smlt0955 PE=3 SV=1	Regular	43387.3	0	39718.8	522	33	28	73.77	23349460	8371362	30176060			Green
508	B2FTS5_STRMK	B2FTS5	Putative outer membrane protein OS=Stenotrophomonas maltophilia (strain K279a) GN=tolC PE=4 SV=1	Regular	3056.65	0	48707.3	125	21	34	47.12	638268	188042	399626			Green
2828	B2FSS7_STRMK	B2FSS7	Putative outer membrane regulator of pathogenicity factors protein OS=Stenotrophomonas maltophilia (strain K279a) GN=rpfN PE=4 SV=1	Regular	2610.47	0	45032.5	87	16	26	43.41	510492	201718	338433			Green
3540	B2FNJ2_STRMK	B2FNJ2	Putative outer membrane usher protein mrkc OS=Stenotrophomonas maltophilia (strain K279a) GN=mrkC PE=4 SV=1	Regular	3628.32	0	93283.7	229	41	61	53.89	1517485	351764	1065925			Green
2089	B2FU40_STRMK	B2FU40	Putative patatin-like phospholipase OS=Stenotrophomonas maltophilia (strain K279a) GN=Smlt0080 PE=4 SV=1	Regular	6737.51	0	34363.9	109	16	22	58.48	1227272	523636	865676			Green
1512	B2FR43_STRMK	B2FR43	Putative penicillin-binding protein 1B OS=Stenotrophomonas maltophilia (strain K279a) GN=mrcB PE=4 SV=1	Regular	3894.92	0	88511.9	267	32	60	62.53	1653221	412199	1488813			Green	327 2424
2865	B2FUT2_STRMK	B2FUT2	Putative penicillin-binding protein OS=Stenotrophomonas maltophilia (strain K279a) GN=dacC PE=3 SV=1	Regular	2453.93	0	43404.4	103	18	24	49.26	632709	276639	491700			Green
4123	B2FT85_STRMK	B2FT85	Putative peptidase OS=Stenotrophomonas maltophilia (strain K279a) GN=Smlt0007 PE=3 SV=1	Regular	2553.14	0	28435.3	92	17	15	71.27	743868	384546	514145			Green
2042	B2FHG8_STRMK	B2FHG8	Putative peptidase OS=Stenotrophomonas maltophilia (strain K279a) GN=Smlt0203 PE=3 SV=1	Regular	661.78	0	102146	102	27	79	30.45	358105	130251	456616			Green
3659	B2FJ20_STRMK	B2FJ20	Putative peptidase OS=Stenotrophomonas maltophilia (strain K279a) GN=Smlt0348 PE=4 SV=1	Regular	7769.86	0	59972.5	214	29	41	63.45	1037800	219303	824822			Green
2644	B2FUU5_STRMK	B2FUU5	Putative PEPTIDASE OS=Stenotrophomonas maltophilia (strain K279a) GN=Smlt4064 PE=4 SV=1	Regular	2757.49	0	69928.6	160	33	53	50.24	727699	230178	588390			Green
3460	B2FRM8_STRMK	B2FRM8	Putative peptidoglycan-associated lipoprotein OS=Stenotrophomonas maltophilia (strain K279a) GN=Smlt3703 PE=3 SV=1	Regular	48419.4	0	18899.9	146	11	14	78.49	1590819	796599	1247071			Green
2324	B2FLG2_STRMK	B2FLG2	Putative peptidyl dipeptidase/oligopeptidase OS=Stenotrophomonas maltophilia (strain K279a) GN=Smlt3229 PE=3 SV=1	Regular	3550.64	0	78245.4	212	36	57	60.53	1098137	319323	783947			Green	2118
527	B2FI43_STRMK	B2FI43	Putative peptidyl-dipeptidase Dcp (Dipeptidyl carboxypeptidase) OS=Stenotrophomonas maltophilia (strain K279a) GN=dcp PE=3 SV=1	Regular	3610.93	0	79671.6	219	34	52	52.51	1240188	306177	1035414			Green
2963	B2FR55_STRMK	B2FR55	Putative peptidyl-prolyl cis-trans isomerase OS=Stenotrophomonas maltophilia (strain K279a) GN=Smlt0993 PE=4 SV=1	Regular	683.14	0	70148.4	80	19	55	34.72	175622	63349	185286			Green
2071	B2FU43_STRMK	B2FU43	Putative phosphatase OS=Stenotrophomonas maltophilia (strain K279a) GN=Smlt0084 PE=4 SV=1	Regular	1899.06	0	29749.6	44	8	23	35.84	412302	337249	293163			Green
3616	B2FTU3_STRMK	B2FTU3	Putative phosphate selective porin OS=Stenotrophomonas maltophilia (strain K279a) GN=Smlt3950 PE=4 SV=1	Regular	1360	0	43383.5	84	20	32	39.64	329762	115313	244531			Green
789	B2FHJ5_STRMK	B2FHJ5	Putative phosphodiesterase-nucleotide pyrophosphatase OS=Stenotrophomonas maltophilia (strain K279a) GN=Smlt1449 PE=4 SV=1	Regular	3175.19	0	45098.9	90	16	27	55.29	630419	225120	434521			Green
2627	B2FNJ1_STRMK	B2FNJ1	Putative pili chaperone protein OS=Stenotrophomonas maltophilia (strain K279a) GN=Smlt0707 PE=3 SV=1	Regular	16085.7	0	26153.5	143	12	13	73.14	2824814	1365354	2671045			Green
1088	B2FPA4_STRMK	B2FPA4	Putative polysaccharide deacetylase family protein OS=Stenotrophomonas maltophilia (strain K279a) GN=Smlt4692 PE=4 SV=1	Regular	457.285	3.28	97673.8	75	28	80	21.57	794465	72475	488517			Green
925	B2FTT7_STRMK	B2FTT7	Putative porin P (Outer membrane protein d1) OS=Stenotrophomonas maltophilia (strain K279a) GN=oprP PE=4 SV=1	Regular	12930	0	42942	162	16	29	48.33	1568943	658148	1398967			Green
2591	B2FJ52_STRMK	B2FJ52	Putative protease OS=Stenotrophomonas maltophilia (strain K279a) GN=Smlt0381 PE=4 SV=1	Regular	5207.96	0	49663.6	195	26	32	64.78	2172601	633840	1809838			Green
382	B2FUA1_STRMK	B2FUA1	Putative quinol oxidase subunit 1 OS=Stenotrophomonas maltophilia (strain K279a) GN=qoxB PE=3 SV=1	Regular	948.799	0	75034.9	42	7	27	10.19	104387	72707	103676			Green
1439	B2FPR6_STRMK	B2FPR6	Putative rare lipoprotein B family protein OS=Stenotrophomonas maltophilia (strain K279a) GN=Smlt3484 PE=4 SV=1	Regular	9094.61	0	21172.3	102	11	25	58.76	688049	277789	509454			Green
4124	B2FUU0_STRMK	B2FUU0	Putative rod shape-determining protein OS=Stenotrophomonas maltophilia (strain K279a) GN=mreB PE=4 SV=1	Regular	502.84	3.03	37432	31	6	26	12.64	197098	62773	213055			Green
1573	B2FPY1_STRMK	B2FPY1	Putative signal peptidase I OS=Stenotrophomonas maltophilia (strain K279a) GN=lepB PE=3 SV=1	Regular	3701.72	0	29329.8	59	8	21	40.53	194372	117098	188324			Green
1701	B2FK97_STRMK	B2FK97	Putative subfamily M23B unassigned peptidase OS=Stenotrophomonas maltophilia (strain K279a) GN=Smlt1724 PE=4 SV=1	Regular	24112.3	0	27859.6	169	14	19	71.75	2826858	1369238	2327963			Green	2747
478	B2FQC5_STRMK	B2FQC5	Putative subfamily S1C unassigned peptidase OS=Stenotrophomonas maltophilia (strain K279a) GN=Smlt3553 PE=4 SV=1	Regular	22870.3	0	52343.5	357	28	33	81.41	5574840	1515088	5456113			Green
3067	B2FL86_STRMK	B2FL86	Putative succinate dehydrogenase flavoprotein subunit OS=Stenotrophomonas maltophilia (strain K279a) GN=sdhA PE=4 SV=1	Regular	541.125	2.72	65659	60	18	44	18.79	177772	57324	133544			Green
588	B2FTY8_STRMK	B2FTY8	Putative thiol:disulfide interchange protein OS=Stenotrophomonas maltophilia (strain K279a) GN=Smlt3994 PE=4 SV=1	Regular	1681.05	0	28850.6	53	9	15	47.48	155463	115781	144492			Green
3257	B2FQ11_STRMK	B2FQ11	Putative thioredoxin electron transport related protein OS=Stenotrophomonas maltophilia (strain K279a) GN=Smlt0866 PE=4 SV=1	Regular	5608.58	0	20620.8	73	9	11	55.03	778631	507975	615138			Green
502	B2FRN0_STRMK	B2FRN0	Putative TolA transmembrane protein OS=Stenotrophomonas maltophilia (strain K279a) GN=tolA PE=4 SV=1	Regular	2163.66	0	38208.9	69	11	26	32.48	268935	161101	197828			Green
504	B2FRN2_STRMK	B2FRN2	Putative TolQ transport transmembrane protein OS=Stenotrophomonas maltophilia (strain K279a) GN=tolQ PE=3 SV=1	Regular	2703.82	0	28285.5	30	2	14	8.88	473095	655332	359936			Green
3727	B2FRN1_STRMK	B2FRN1	Putative TolR-related protein OS=Stenotrophomonas maltophilia (strain K279a) GN=tolR PE=3 SV=1	Regular	3795.63	0	15363.1	42	5	12	30.28	225353	201114	159638			Green
3408	B2FST2_STRMK	B2FST2	Putative TonB dependent receptor OS=Stenotrophomonas maltophilia (strain K279a) GN=Smlt2566 PE=4 SV=1	Regular	1736.73	0	97152.8	146	36	62	34.91	425459	95709	340374			Green
1238	B2FN47_STRMK	B2FN47	Putative TonB dependent receptor OS=Stenotrophomonas maltophilia (strain K279a) GN=Smlt3340 PE=3 SV=1	Regular	3395.08	0	84830.2	163	30	56	38.79	836798	241181	503083			Green
2118	B2FP16_STRMK	B2FP16	Putative TonB dependent receptor OS=Stenotrophomonas maltophilia (strain K279a) GN=Smlt3444 PE=3 SV=1	Regular	14170.8	0	102311	540	53	56	73.16	8824971	1891292	6582911			Green	2148 2324 2483 4003
1125	B2FR08_STRMK	B2FR08	Putative TonB dependent receptor OS=Stenotrophomonas maltophilia (strain K279a) GN=Smlt3645 PE=3 SV=1	Regular	3186.98	0	106867	278	46	66	59.9	1705109	259763	1566616			Green
4015	B2FRR1_STRMK	B2FRR1	Putative TonB dependent receptor OS=Stenotrophomonas maltophilia (strain K279a) GN=Smlt3740 PE=3 SV=1	Regular	1740.69	0	87560.6	124	30	53	36.74	434118	140391	339441			Green
2392	B2FT66_STRMK	B2FT66	Putative TonB dependent receptor OS=Stenotrophomonas maltophilia (strain K279a) GN=Smlt3905 PE=3 SV=1	Regular	5934.08	0	106882	258	40	66	51.68	2652160	913960	2367092			Green
1593	B2FU42_STRMK	B2FU42	Putative TonB dependent receptor protein OS=Stenotrophomonas maltophilia (strain K279a) GN=Smlt0083 PE=3 SV=1	Regular	9146.45	0	82738.9	280	35	51	70.24	2571508	500320	2190576			Green
1456	B2FJ30_STRMK	B2FJ30	Putative TonB dependent receptor protein OS=Stenotrophomonas maltophilia (strain K279a) GN=Smlt0359 PE=3 SV=1	Regular	11139.2	0	103687	527	55	65	65.86	4253279	754730	3693048			Green	2536
2022	B2FM99_STRMK	B2FM99	Putative TonB dependent receptor protein OS=Stenotrophomonas maltophilia (strain K279a) GN=Smlt3254 PE=4 SV=1	Regular	6238.48	0	110814	346	42	62	68.17	3984118	652526	3672078			Green
2148	B2FP17_STRMK	B2FP17	Putative TonB dependent receptor protein OS=Stenotrophomonas maltophilia (strain K279a) GN=Smlt3446 PE=3 SV=1	Regular	1809.02	0	103537	160	38	58	41.28	1481803	101394	1149086			Green	2118
1493	B2FKT0_STRMK	B2FKT0	Putative TonB dependent receptor protein OS=Stenotrophomonas maltophilia (strain K279a) GN=Smlt4387 PE=3 SV=1	Regular	607.288	1.64	83890.9	73	20	43	19.43	920099	478920	443559			Green
2304	B2FHH2_STRMK	B2FHH2	Putative TonB dependent siderophore receptor OS=Stenotrophomonas maltophilia (strain K279a) GN=Smlt1426 PE=3 SV=1	Regular	632.917	0.86	81026	90	27	55	28.7	244851	44661	204124			Green
3870	B2FKE5_STRMK	B2FKE5	Putative TonB domain protein OS=Stenotrophomonas maltophilia (strain K279a) GN=Smlt3093 PE=4 SV=1	Regular	2164.2	0	25014.5	45	7	15	39.42	276676	189418	272296			Green
2480	B2FPN5_STRMK	B2FPN5	Putative TonB-dependent outer membrane receptor protein OS=Stenotrophomonas maltophilia (strain K279a) GN=Smlt2179 PE=3 SV=1	Regular	3693.22	0	112734	276	44	62	55.12	2059307	424002	1467885			Green
1422	B2FUR1_STRMK	B2FUR1	Putative TonB-dependent outer membrane receptor protein OS=Stenotrophomonas maltophilia (strain K279a) GN=Smlt4026 PE=3 SV=1	Regular	1181.22	0	98345.9	169	43	66	52.44	1066587	234917	978977			Green
1688	B2FRC4_STRMK	B2FRC4	Putative TonB-dependent receptor OS=Stenotrophomonas maltophilia (strain K279a) GN=Smlt1067 PE=3 SV=1	Regular	940.499	0	78061.1	95	26	46	38.34	290829	66363	261933			Green
2340	B2FRM7_STRMK	B2FRM7	Putative TPR repeat exported protein OS=Stenotrophomonas maltophilia (strain K279a) GN=Smlt3702 PE=4 SV=1	Regular	8661.14	0	29317.9	116	10	13	71.32	1068517	539033	905391			Green
3520	B2FUP4_STRMK	B2FUP4	Putative transglycosylase OS=Stenotrophomonas maltophilia (strain K279a) GN=Smlt4007 PE=4 SV=1	Regular	2513.97	0	73308.6	160	35	50	39.64	761828	137799	570435			Green
3670	B2FP62_STRMK	B2FP62	Putative transglycosylase protein OS=Stenotrophomonas maltophilia (strain K279a) GN=Smlt4650 PE=4 SV=1	Regular	1080.04	0	44702.6	69	17	31	33.18	259700	108494	182070			Green
2525	B2FL08_STRMK	B2FL08	Putative transmembrane anchor protein OS=Stenotrophomonas maltophilia (strain K279a) GN=Smlt0538 PE=4 SV=1	Regular	738.697	0	38875.6	52	14	33	31.42	169628	71762	135610			Green
2760	B2FLQ3_STRMK	B2FLQ3	Putative transmembrane anchor protein OS=Stenotrophomonas maltophilia (strain K279a) GN=Smlt0569 PE=4 SV=1	Regular	750.747	0	20727.5	33	7	16	35.83	73275	45776	35067			Green
2367	B2FHD1_STRMK	B2FHD1	Putative transmembrane HemY porphyrin biosynthesis protein OS=Stenotrophomonas maltophilia (strain K279a) GN=Smlt0165 PE=4 SV=1	Regular	1840.44	0	46685.1	103	19	28	58.7	309423	97115	299387			Green
3709	B2FHE8_STRMK	B2FHE8	Putative transmembrane protein OS=Stenotrophomonas maltophilia (strain K279a) GN=Smlt0182 PE=4 SV=1	Regular	78274.2	0	9730.95	117	6	8	70	2127975	1645618	1959904			Green
2820	B2FQ16_STRMK	B2FQ16	Putative transmembrane protein OS=Stenotrophomonas maltophilia (strain K279a) GN=Smlt0872 PE=4 SV=1	Regular	2851.76	0	61612.2	128	21	44	40.6	434723	150407	386503			Green
3915	B2FN01_STRMK	B2FN01	Putative transmembrane protein OS=Stenotrophomonas maltophilia (strain K279a) GN=Smlt2010 PE=4 SV=1	Regular	954.972	0	12250.6	28	4	5	39.47	132737	143840	148580			Green
1825	B2FIV3_STRMK	B2FIV3	Putative transmembrane Thiol:disulfide Interchange Protein OS=Stenotrophomonas maltophilia (strain K279a) GN=Smlt4218 PE=4 SV=1	Regular	2529.83	0	84057.1	128	19	48	34.56	541351	168661	411110			Green
2244	B2FLR8_STRMK	B2FLR8	Putative vitamin B12 receptor protein OS=Stenotrophomonas maltophilia (strain K279a) GN=Smlt0585 PE=3 SV=1	Regular	4996.15	0	66637.6	169	27	44	58.89	973737	287956	786233			Green	2565 3629
1459	B2FJ75_STRMK	B2FJ75	Putrescine-binding periplasmic protein OS=Stenotrophomonas maltophilia (strain K279a) GN=potF PE=3 SV=1	Regular	2644.45	0	40351.8	45	9	22	44.44	270357	182234	170638			Green
356	B2FM92_STRMK	B2FM92	Ribonuclease E OS=Stenotrophomonas maltophilia (strain K279a) GN=rnE PE=3 SV=1	Regular	704.286	0	117210	115	27	71	20.51	476036	88561	338042			Green
3999	B2FTA7_STRMK	B2FTA7	Site-determining protein OS=Stenotrophomonas maltophilia (strain K279a) GN=minD PE=3 SV=1	Regular	4910.25	0	29002.2	72	15	26	57.62	252833	116221	204117			Green
759	B2FRS2_STRMK	B2FRS2	Succinyl-CoA ligase [ADP-forming] subunit alpha OS=Stenotrophomonas maltophilia (strain K279a) GN=sucD PE=3 SV=1	Regular	1270.04	0	29900.4	41	6	15	57.73	111145	72998	155683			Green
3561	B2FHC6_STRMK	B2FHC6	Superoxide dismutase [Cu-Zn] OS=Stenotrophomonas maltophilia (strain K279a) GN=sodC1 PE=3 SV=1	Regular	28683.3	0	19162.7	160	12	12	89.42	2563054	1433487	2257441			Green
3497	B2FHC7_STRMK	B2FHC7	Superoxide dismutase [Cu-Zn] OS=Stenotrophomonas maltophilia (strain K279a) GN=sodC2 PE=3 SV=1	Regular	2219.87	0	20985.1	60	9	8	50	373614	255655	98856			Green
3515	B2FLH1_STRMK	B2FLH1	Superoxide dismutase OS=Stenotrophomonas maltophilia (strain K279a) GN=sodA PE=3 SV=1	Regular	875.411	0	22675.5	40	10	15	15.27	338918	275525	291348			Green
598	B2FTY7_STRMK	B2FTY7	Thiol:disulfide interchange protein OS=Stenotrophomonas maltophilia (strain K279a) GN=dsbA PE=3 SV=1	Regular	1517.47	0	23513	33	5	13	28.24	121231	100700	110223			Green
283	TIG_STRMK	B2FQR1	Trigger factor OS=Stenotrophomonas maltophilia (strain K279a) GN=tig PE=3 SV=1	Regular	1326.93	0	47998.5	74	18	37	31.55	121856	51449	132017			Green
3025	B2FTS4_STRMK	B2FTS4	Uncharacterized protein OS=Stenotrophomonas maltophilia (strain K279a) GN=pcm PE=4 SV=1	Regular	1889.93	0	23495.9	31	8	20	44.65	94214	24947	51459			Green
3872	B2FHB5_STRMK	B2FHB5	Uncharacterized protein OS=Stenotrophomonas maltophilia (strain K279a) GN=Smlt0149 PE=4 SV=1	Regular	14728.9	0	29863.7	163	20	20	84.73	1336491	523233	1120926			Green	1055
1485	B2FHE7_STRMK	B2FHE7	Uncharacterized protein OS=Stenotrophomonas maltophilia (strain K279a) GN=Smlt0181 PE=4 SV=1	Regular	3248.38	0	28239.7	79	10	24	48.69	290415	185956	323174			Green
2483	B2FHF0_STRMK	B2FHF0	Uncharacterized protein OS=Stenotrophomonas maltophilia (strain K279a) GN=Smlt0184 PE=4 SV=1	Regular	28594	0	21009.4	232	18	12	70.68	10823970	5039164	9857570			Green	2118 4003
2747	B2FHG9_STRMK	B2FHG9	Uncharacterized protein OS=Stenotrophomonas maltophilia (strain K279a) GN=Smlt0204 PE=4 SV=1	Regular	33680.9	0	11124.8	70	5	6	60.95	1346568	1038738	1143170			Green	1701
4003	B2FJV0_STRMK	B2FJV0	Uncharacterized protein OS=Stenotrophomonas maltophilia (strain K279a) GN=Smlt0387 PE=4 SV=1	Regular	36018.4	0	21033.4	218	14	13	75.26	8585212	2883786	6857200			Green	2118 2483
2369	B2FJV9_STRMK	B2FJV9	Uncharacterized protein OS=Stenotrophomonas maltophilia (strain K279a) GN=Smlt0397 PE=4 SV=1	Regular	1022.49	0	30028.7	36	9	12	25.75	108163	77514	84807			Green
3743	B2FJY0_STRMK	B2FJY0	Uncharacterized protein OS=Stenotrophomonas maltophilia (strain K279a) GN=Smlt0419 PE=4 SV=1	Regular	1423.81	0	22564.5	24	9	17	38.18	97582	13175	97096			Green
1042	B2FL09_STRMK	B2FL09	Uncharacterized protein OS=Stenotrophomonas maltophilia (strain K279a) GN=Smlt0539 PE=4 SV=1	Regular	1753.7	0	22893.8	52	14	20	66.22	151043	69837	129715			Green
2354	B2FNK1_STRMK	B2FNK1	Uncharacterized protein OS=Stenotrophomonas maltophilia (strain K279a) GN=Smlt0717 PE=4 SV=1	Regular	2058.89	0	19308.6	30	5	14	29.94	77848	100610	65518			Green
2722	B2FNK9_STRMK	B2FNK9	Uncharacterized protein OS=Stenotrophomonas maltophilia (strain K279a) GN=Smlt0725 PE=4 SV=1	Regular	1184.11	0	31571.7	40	7	17	29.93	202109	127372	146866			Green
3404	B2FQN1_STRMK	B2FQN1	Uncharacterized protein OS=Stenotrophomonas maltophilia (strain K279a) GN=Smlt0958 PE=4 SV=1	Regular	19616.6	0	12096.1	86	9	11	66.67	760184	682269	609248			Green
2928	B2FQN3_STRMK	B2FQN3	Uncharacterized protein OS=Stenotrophomonas maltophilia (strain K279a) GN=Smlt0960 PE=4 SV=1	Regular	33213.4	0	25121.7	117	10	14	72.73	2150983	1370764	1879931			Green	2565
1536	B2FQN5_STRMK	B2FQN5	Uncharacterized protein OS=Stenotrophomonas maltophilia (strain K279a) GN=Smlt0962 PE=4 SV=1	Regular	3074.1	0	78173.8	156	27	61	40.69	1026270	253508	711100			Green
436	B2FUD6_STRMK	B2FUD6	Uncharacterized protein OS=Stenotrophomonas maltophilia (strain K279a) GN=Smlt1403 PE=4 SV=1	Regular	1226.19	0	12835.5	13	3	7	13.11	34315	74733	31198			Green
783	B2FHL9_STRMK	B2FHL9	Uncharacterized protein OS=Stenotrophomonas maltophilia (strain K279a) GN=Smlt1474 PE=4 SV=1	Regular	619.701	1.24	67083.1	69	23	46	31.4	248687	71317	176221			Green
3452	B2FQ57_STRMK	B2FQ57	Uncharacterized protein OS=Stenotrophomonas maltophilia (strain K279a) GN=Smlt2204 PE=4 SV=1	Regular	4451.49	0	23812.8	63	7	14	37.39	115266	65641	121124			Green
2940	B2FQA6_STRMK	B2FQA6	Uncharacterized protein OS=Stenotrophomonas maltophilia (strain K279a) GN=Smlt2255 PE=4 SV=1	Regular	715.901	0	13493.5	10	3	8	9.45	24543	58914	12304			Green
2585	B2FHN9_STRMK	B2FHN9	Uncharacterized protein OS=Stenotrophomonas maltophilia (strain K279a) GN=Smlt2799 PE=4 SV=1	Regular	2827.48	0	13047.7	23	3	11	19.13	70875	168258	70957			Green
4256	B2FII7_STRMK	B2FII7	Uncharacterized protein OS=Stenotrophomonas maltophilia (strain K279a) GN=Smlt2905 PE=4 SV=1	Regular	15541.2	0	13353.3	51	7	13	63.41	625087	593566	517143			Green
3963	B2FIM5_STRMK	B2FIM5	Uncharacterized protein OS=Stenotrophomonas maltophilia (strain K279a) GN=Smlt2944 PE=4 SV=1	Regular	1410.33	0	51269.3	69	16	34	31.24	249677	101199	184538			Green
3975	B2FLG5_STRMK	B2FLG5	Uncharacterized protein OS=Stenotrophomonas maltophilia (strain K279a) GN=Smlt3232 PE=4 SV=1	Regular	2341.86	0	30399.1	44	9	21	52.11	107150	40232	88300			Green
3013	B2FME4_STRMK	B2FME4	Uncharacterized protein OS=Stenotrophomonas maltophilia (strain K279a) GN=Smlt3304 PE=4 SV=1	Regular	5112.58	0	21679.5	83	9	14	47.94	437046	229487	394593			Green
1367	B2FUU4_STRMK	B2FUU4	Uncharacterized protein OS=Stenotrophomonas maltophilia (strain K279a) GN=Smlt4063 PE=4 SV=1	Regular	1048.03	0	27012.7	48	11	22	38.27	140118	77539	78789			Green
2045	B2FHZ6_STRMK	B2FHZ6	Uncharacterized protein OS=Stenotrophomonas maltophilia (strain K279a) GN=Smlt4119 PE=4 SV=1	Regular	1539.31	0	30994.8	65	12	18	41.43	173326	66706	152372			Green
3568	B2FJR9_STRMK	B2FJR9	Uncharacterized protein OS=Stenotrophomonas maltophilia (strain K279a) GN=Smlt4275 PE=4 SV=1	Regular	1496.45	0	16978.2	27	6	11	34.12	83802	53284	47301			Green
1586	B2FND4_STRMK	B2FND4	Uncharacterized protein OS=Stenotrophomonas maltophilia (strain K279a) GN=Smlt4590 PE=4 SV=1	Regular	6073.72	0	10324.9	33	6	6	71.28	86438	69485	60443			Green
2081	B2FND7_STRMK	B2FND7	Uncharacterized protein OS=Stenotrophomonas maltophilia (strain K279a) GN=Smlt4593 PE=4 SV=1	Regular	1339.59	0	24285.7	39	9	17	37.56	144535	47319	103416			Green

## Sheet: Table 4
Protein ID list of the third replicate 2D-LCMSE run of the OMV proteome analysis
protein.key	protein.Entry	protein.Accession	protein.Description	protein.dataBaseType	protein.score	protein.falsePositiveRate	protein.avgMass	protein.MatchedProducts	protein.matchedPeptides	protein.digestPeps	protein.seqCover(%)	protein.MatchedPeptideIntenSum	protein.top3MatchedPeptideIntenSum	protein.MatchedProductIntenSum	protein.fmolOnColumn	protein.ngramOnColumn	protein.AutoCurate	protein.Key_ForHomologs
26	CH10_STRMK	B2FIV0	10 kDa chaperonin OS=Stenotrophomonas maltophilia (strain K279a) GN=groS PE=3 SV=1	Regular	8140.36	0	10006.5	41	6	9	72.63	382275	357661	316694			Green
4215	B2FNP5_STRMK	B2FNP5	30S ribosomal protein S1 OS=Stenotrophomonas maltophilia (strain K279a) GN=rpsA PE=3 SV=1	Regular	2909.74	0	61605.8	136	22	47	38.32	501481	174620	397665			Green
232	RS11_STRMK	B2FQK6	30S ribosomal protein S11 OS=Stenotrophomonas maltophilia (strain K279a) GN=rpsK PE=3 SV=1	Regular	1606.91	0	13771.9	30	4	9	16.28	85861	78457.5	76662			Green
236	RS15_STRMK	B2FN87	30S ribosomal protein S15 OS=Stenotrophomonas maltophilia (strain K279a) GN=rpsO PE=3 SV=1	Regular	11092.2	0	10038.7	40	4	8	47.67	437495	623488	334525			Green
239	RS18_STRMK	B2FKJ8	30S ribosomal protein S18 OS=Stenotrophomonas maltophilia (strain K279a) GN=rpsR PE=3 SV=1	Regular	1121.15	0	9016.43	11	4	8	17.11	35407	81300	34683			Green
243	RS2_STRMK	B2FIA9	30S ribosomal protein S2 OS=Stenotrophomonas maltophilia (strain K279a) GN=rpsB PE=3 SV=1	Regular	829.998	0	29635	56	11	28	37.69	194127	100913	126185			Green
2326	B2FQ51_STRMK	B2FQ51	30S ribosomal protein S3 OS=Stenotrophomonas maltophilia (strain K279a) GN=rpsC PE=3 SV=1	Regular	4172.65	0	27591.9	66	10	22	43.03	465438	345474	441178			Green
246	RS7_STRMK	B2FQ41	30S ribosomal protein S7 OS=Stenotrophomonas maltophilia (strain K279a) GN=rpsG PE=3 SV=1	Regular	1668.2	0	17450.2	31	8	13	31.21	64964	42603	39415			Green
3785	B2FR91_STRMK	B2FR91	3-oxoacyl-[acyl-carrier-protein] synthase 2 OS=Stenotrophomonas maltophilia (strain K279a) GN=fabF PE=3 SV=1	Regular	562.83	1.57	44363.4	36	12	26	36.67	266633	82408	235675			Green
190	RL13_STRMK	B2FJU4	50S ribosomal protein L13 OS=Stenotrophomonas maltophilia (strain K279a) GN=rplM PE=3 SV=1	Regular	1017.23	0	16108.7	25	4	11	35.92	105804	92486	120131			Green
192	RL16_STRMK	B2FQ52	50S ribosomal protein L16 OS=Stenotrophomonas maltophilia (strain K279a) GN=rplP PE=3 SV=1	Regular	2711.5	0	15511	29	4	9	35.77	88337	124665	59961			Green
193	RL17_STRMK	B2FQK9	50S ribosomal protein L17 OS=Stenotrophomonas maltophilia (strain K279a) GN=rplQ PE=3 SV=1	Regular	5595.08	0	14365.7	35	4	9	40.16	236965	212012	231519			Green
204	RL2_STRMK	B2FQ48	50S ribosomal protein L2 OS=Stenotrophomonas maltophilia (strain K279a) GN=rplB PE=3 SV=1	Regular	1305.4	0	30048.5	67	10	20	35.27	279378	136540	204003			Green
196	RL20_STRMK	B2FN76	50S ribosomal protein L20 OS=Stenotrophomonas maltophilia (strain K279a) GN=rplT PE=3 SV=1	Regular	9569.42	0	13368.9	53	7	8	47.06	714139	543600	485716			Green
197	RL21_STRMK	B2FTD1	50S ribosomal protein L21 OS=Stenotrophomonas maltophilia (strain K279a) GN=rplU PE=3 SV=1	Regular	2317.27	0	11441.4	33	5	6	32.35	223439	182580	92572			Green
3555	B2FQ20_STRMK	B2FQ20	50S ribosomal protein L25 OS=Stenotrophomonas maltophilia (strain K279a) GN=rplY PE=3 SV=1	Regular	6195.01	0	22641.7	53	7	15	40.98	135843	100330	112117			Green
213	RL5_STRMK	B2FQJ6	50S ribosomal protein L5 OS=Stenotrophomonas maltophilia (strain K279a) GN=rplE PE=3 SV=1	Regular	3427.61	0	20240.6	51	10	17	40	206557	149184	183579			Green
215	RL7_STRMK	B2FQ37	50S ribosomal protein L7/L12 OS=Stenotrophomonas maltophilia (strain K279a) GN=rplL PE=3 SV=1	Regular	13714.3	0	12555.5	55	6	18	38.52	289335	257434	212015			Green
216	RL9_STRMK	B2FKJ7	50S ribosomal protein L9 OS=Stenotrophomonas maltophilia (strain K279a) GN=rplI PE=3 SV=1	Regular	1232.14	0	15728.9	24	5	15	12.75	68802	65086.5	60596			Green
27	CH60_STRMK	B2FIU9	60 kDa chaperonin OS=Stenotrophomonas maltophilia (strain K279a) GN=groL PE=3 SV=1	Regular	27571.2	0	57374.7	418	32	50	68.12	6618229	1859663	5008298			Green	327 2424
106	KAD_STRMK	B2FT48	Adenylate kinase OS=Stenotrophomonas maltophilia (strain K279a) GN=adk PE=3 SV=1	Regular	2775.9	0	19913.9	29	8	11	29.95	71880	39375	49596			Green
1839	B2FKK2_STRMK	B2FKK2	Asparagine--tRNA ligase OS=Stenotrophomonas maltophilia (strain K279a) GN=asnS PE=3 SV=1	Regular	535.416	1.89	52236	52	14	41	17.89	267940	208274	230056			Green
12	ATPA_STRMK	B2FHZ0	ATP synthase subunit alpha OS=Stenotrophomonas maltophilia (strain K279a) GN=atpA PE=3 SV=1	Regular	1259.12	0	55596.4	80	17	38	26.41	294448	120319	208270			Green
13	ATPB_STRMK	B2FHY8	ATP synthase subunit beta OS=Stenotrophomonas maltophilia (strain K279a) GN=atpD PE=3 SV=1	Regular	995.56	0	50872	66	17	37	27.14	217733	91300	211834			Green
1942	B2FJU0_STRMK	B2FJU0	Bacterioferritin OS=Stenotrophomonas maltophilia (strain K279a) GN=bfr PE=3 SV=1	Regular	16052.2	0	18156.8	77	7	16	67.31	253176	196246	189006			Green
1464	B2FNP1_STRMK	B2FNP1	Cell division protein ftsA OS=Stenotrophomonas maltophilia (strain K279a) GN=ftsA PE=3 SV=1	Regular	1107.41	0	44338.8	60	17	29	25.3	426430	62952	273285			Green
128	MINE_STRMK	B2FTA6	Cell division topological specificity factor OS=Stenotrophomonas maltophilia (strain K279a) GN=minE PE=3 SV=1	Regular	1216.12	0	9636.19	18	3	11	32.56	48555	65130	34209			Green
45	DNAK_STRMK	B2FMY5	Chaperone protein DnaK OS=Stenotrophomonas maltophilia (strain K279a) GN=dnaK PE=3 SV=1	Regular	7780.41	0	68583.2	266	32	58	63.44	1152381	278250	953156			Green
1877	B2FLW2_STRMK	B2FLW2	Chaperone protein HtpG OS=Stenotrophomonas maltophilia (strain K279a) GN=htpG PE=3 SV=1	Regular	1374.7	0	69803.8	104	26	63	21.75	322673	60731	221775			Green
1053	B2FPG7_STRMK	B2FPG7	Chaperone SurA OS=Stenotrophomonas maltophilia (strain K279a) GN=surA PE=3 SV=1	Regular	7832.86	0	48591.3	176	20	31	58.39	1502976	400292	974907			Green	2864
1561	B2FSI7_STRMK	B2FSI7	Citrate synthase OS=Stenotrophomonas maltophilia (strain K279a) GN=gltA PE=3 SV=1	Regular	1514.77	0	46473.8	90	19	28	50.82	360436	118479	271215			Green
3774	B2FKV7_STRMK	B2FKV7	Conserved hypothetical exported protein OS=Stenotrophomonas maltophilia (strain K279a) GN=Smlt0483 PE=4 SV=1	Regular	1938.09	0	24120.1	40	5	13	19.15	111081	96562	60785			Green
2692	B2FQN8_STRMK	B2FQN8	Conserved hypothetical exported protein OS=Stenotrophomonas maltophilia (strain K279a) GN=Smlt0965 PE=4 SV=1	Regular	1987.01	0	34934.7	38	5	13	27.95	52698	45241	65018			Green
1712	B2FRX3_STRMK	B2FRX3	Conserved hypothetical exported protein OS=Stenotrophomonas maltophilia (strain K279a) GN=Smlt1121 PE=4 SV=1	Regular	6653.59	0	24980.8	57	8	19	45.81	198667	154677	198947			Green
4080	B2FRX9_STRMK	B2FRX9	Conserved hypothetical exported protein OS=Stenotrophomonas maltophilia (strain K279a) GN=Smlt1127 PE=4 SV=1	Regular	1472.49	0	41772.5	66	14	26	33.84	218552	71815	233387			Green
3620	B2FRZ2_STRMK	B2FRZ2	Conserved hypothetical exported protein OS=Stenotrophomonas maltophilia (strain K279a) GN=Smlt1140 PE=4 SV=1	Regular	1431.63	0	29089	55	11	15	43.82	362599	239872	284127			Green
1054	B2FTB2_STRMK	B2FTB2	Conserved hypothetical exported protein OS=Stenotrophomonas maltophilia (strain K279a) GN=Smlt1256 PE=4 SV=1	Regular	2736.46	0	39124.6	115	23	39	52.1	867473	233938	440203			Green
542	B2FJC6_STRMK	B2FJC6	Conserved hypothetical exported protein OS=Stenotrophomonas maltophilia (strain K279a) GN=Smlt1634 PE=4 SV=1	Regular	893.497	0	27441.2	41	6	15	14.9	211294	79558	203272			Green
2536	B2FL62_STRMK	B2FL62	Conserved hypothetical exported protein OS=Stenotrophomonas maltophilia (strain K279a) GN=Smlt1774 PE=4 SV=1	Regular	17336.7	0	17262.9	94	6	10	57.89	2332718	2091912	2178710			Green	1456 2367
974	B2FLW5_STRMK	B2FLW5	Conserved hypothetical exported protein OS=Stenotrophomonas maltophilia (strain K279a) GN=Smlt1812 PE=4 SV=1	Regular	5720.69	0	17650.1	56	11	16	84.66	505526	289716	399012			Green
3700	B2FQX4_STRMK	B2FQX4	Conserved hypothetical exported protein OS=Stenotrophomonas maltophilia (strain K279a) GN=Smlt2334 PE=4 SV=1	Regular	23576.2	0	17195.4	126	13	13	70.51	1089308	779537	794085			Green
3984	B2FQY5_STRMK	B2FQY5	Conserved hypothetical exported protein OS=Stenotrophomonas maltophilia (strain K279a) GN=Smlt2345 PE=4 SV=1	Regular	878.947	0	71070.6	70	20	49	22.41	171205	70948	141694			Green
3249	B2FN54_STRMK	B2FN54	Conserved hypothetical exported protein OS=Stenotrophomonas maltophilia (strain K279a) GN=Smlt3351 PE=4 SV=1	Regular	7585.77	0	16515	51	9	11	59.49	839953	575979	536244			Green
1794	B2FR42_STRMK	B2FR42	Conserved hypothetical exported protein OS=Stenotrophomonas maltophilia (strain K279a) GN=Smlt3680 PE=4 SV=1	Regular	6413.62	0	18403.8	89	11	17	52.02	464207	378640	450643			Green
1438	B2FSE9_STRMK	B2FSE9	Conserved hypothetical exported protein OS=Stenotrophomonas maltophilia (strain K279a) GN=Smlt3796 PE=4 SV=1	Regular	18487.7	0	39414.7	238	23	26	83.2	2162357	733093	1607940			Green
1199	B2FI05_STRMK	B2FI05	Conserved hypothetical exported protein OS=Stenotrophomonas maltophilia (strain K279a) GN=Smlt4128 PE=4 SV=1	Regular	4693.7	0	28568.6	61	7	19	32.56	506704	332520	349068			Green
3910	B2FMI3_STRMK	B2FMI3	Conserved hypothetical exported protein OS=Stenotrophomonas maltophilia (strain K279a) GN=Smlt4500 PE=4 SV=1	Regular	1343.01	0	15080.4	20	4	7	17.11	217164	298761	166815			Green
4038	B2FNH0_STRMK	B2FNH0	Conserved hypothetical exported protein OS=Stenotrophomonas maltophilia (strain K279a) GN=Smlt4628 PE=4 SV=1	Regular	858.894	0	78023.6	98	22	64	20.7	365202	98689	297039			Green
2989	B2FP55_STRMK	B2FP55	Conserved hypothetical exported protein OS=Stenotrophomonas maltophilia (strain K279a) GN=Smlt4642 PE=4 SV=1	Regular	11300.6	0	30765.7	168	18	19	71.04	1697284	654244	1606890			Green
4059	B2FN59_STRMK	B2FN59	Conserved hypothetical repetitive protein OS=Stenotrophomonas maltophilia (strain K279a) GN=Smlt3358 PE=4 SV=1	Regular	13143	0	25531.2	109	10	18	47.14	1654057	1063849	1474940			Green
1110	B2FT86_STRMK	B2FT86	Conserved hypothetical TPR repeat family protein OS=Stenotrophomonas maltophilia (strain K279a) GN=Smlt0008 PE=4 SV=1	Regular	11610.8	0	43206	156	16	31	53.42	1914429	855970	1624487			Green
4074	B2FLD3_STRMK	B2FLD3	Dihydrolipoyl dehydrogenase OS=Stenotrophomonas maltophilia (strain K279a) GN=odhL PE=3 SV=1	Regular	1879.59	0	50726.4	77	13	36	35.77	213538	97363	236708			Green
225	RPOA_STRMK	B2FQK8	DNA-directed RNA polymerase subunit alpha OS=Stenotrophomonas maltophilia (strain K279a) GN=rpoA PE=3 SV=1	Regular	1198.29	0	36429.6	62	10	29	48.49	339544	175002	232718			Green
226	RPOB_STRMK	B2FQ38	DNA-directed RNA polymerase subunit beta OS=Stenotrophomonas maltophilia (strain K279a) GN=rpoB PE=3 SV=1	Regular	1154.45	0	155017	207	49	111	28.17	764269	306654	590881			Green
227	RPOC_STRMK	B2FQ39	DNA-directed RNA polymerase subunit beta' OS=Stenotrophomonas maltophilia (strain K279a) GN=rpoC PE=3 SV=1	Regular	817.645	0	155914	174	49	126	22.4	590683	98555	436581			Green
50	EFG_STRMK	B2FQ42	Elongation factor G OS=Stenotrophomonas maltophilia (strain K279a) GN=fusA PE=3 SV=1	Regular	3418.58	0	78026.2	151	29	54	42.08	730440	269150	559397			Green
53	EFTS_STRMK	B2FIA8	Elongation factor Ts OS=Stenotrophomonas maltophilia (strain K279a) GN=tsf PE=3 SV=1	Regular	2063.07	0	30518.9	77	16	25	45.7	522727	191351	408149			Green
339	B2FQ31_STRMK	B2FQ31	Elongation factor Tu OS=Stenotrophomonas maltophilia (strain K279a) GN=tufB PE=3 SV=1	Regular	12190.6	0	43075.3	207	25	29	73.74	1941878	694428	1412715			Green
55	ENO_STRMK	B2FK88	Enolase OS=Stenotrophomonas maltophilia (strain K279a) GN=eno PE=3 SV=1	Regular	2691.81	0	45783.5	71	14	29	40.47	141264	52607	137556			Green
151	OPGD_STRMK	B2FU50	Glucans biosynthesis protein D OS=Stenotrophomonas maltophilia (strain K279a) GN=opgD PE=3 SV=1	Regular	1583.82	0	60269.1	71	14	42	18.16	300175	146885	307153			Green
2800	B2FQR4_STRMK	B2FQR4	Lon protease OS=Stenotrophomonas maltophilia (strain K279a) GN=lon PE=3 SV=1	Regular	1050.45	0	90006.2	83	26	69	24.05	236982	64975	177251			Green
3821	B2FPG8_STRMK	B2FPG8	LPS-assembly protein LptD OS=Stenotrophomonas maltophilia (strain K279a) GN=lptD PE=3 SV=1	Regular	632.284	0.82	94153.4	103	30	68	24.37	411677	68297	293590			Green
123	MDH_STRMK	B2FQL8	Malate dehydrogenase OS=Stenotrophomonas maltophilia (strain K279a) GN=mdh PE=3 SV=1	Regular	1515.67	0	34896.1	61	14	28	36.28	315673	172013	234015			Green
142	NDK_STRMK	B2FNQ5	Nucleoside diphosphate kinase OS=Stenotrophomonas maltophilia (strain K279a) GN=ndk PE=3 SV=1	Regular	851.832	0	15324.5	16	3	17	13.48	76031	59844	50067			Green
4054	B2FIA0_STRMK	B2FIA0	Outer membrane protein assembly factor BamA OS=Stenotrophomonas maltophilia (strain K279a) GN=bamA PE=3 SV=1	Regular	8281.26	0	90760.5	272	46	65	55.23	1934676	416886	1387190			Green
741	B2FNR0_STRMK	B2FNR0	Outer membrane protein assembly factor BamB OS=Stenotrophomonas maltophilia (strain K279a) GN=bamB PE=3 SV=1	Regular	7342.41	0	42316.5	191	24	27	74.94	1999894	760616	1740301			Green
3080	B2FRR9_STRMK	B2FRR9	Outer membrane protein assembly factor BamD OS=Stenotrophomonas maltophilia (strain K279a) GN=comL PE=3 SV=1	Regular	3443.48	0	33834.3	116	20	25	60	1613385	582280	1171240			Green	2864
1442	B2FMX8_STRMK	B2FMX8	Outer membrane protein assembly factor BamE OS=Stenotrophomonas maltophilia (strain K279a) GN=bamE PE=3 SV=1	Regular	7076.02	0	14767.9	65	6	9	53.85	612708	445574	720322			Green
3407	B2FQY6_STRMK	B2FQY6	Outer-membrane lipoprotein carrier protein OS=Stenotrophomonas maltophilia (strain K279a) GN=lolA PE=3 SV=1	Regular	1001	0	23459.4	56	18	25	34.43	248713	126462	309753			Green
2695	B2FQ17_STRMK	B2FQ17	Outer-membrane lipoprotein LolB OS=Stenotrophomonas maltophilia (strain K279a) GN=lolB PE=3 SV=1	Regular	2339.82	0	23437.5	47	7	18	35.16	436179	276830	289771			Green
3479	B2FIF8_STRMK	B2FIF8	Peptidyl-prolyl cis-trans isomerase OS=Stenotrophomonas maltophilia (strain K279a) GN=Smlt1559 PE=4 SV=1	Regular	4263.35	0	25114.6	54	11	15	48.07	532055	303994	460167			Green
3808	B2FLB8_STRMK	B2FLB8	Peptidyl-prolyl cis-trans isomerase OS=Stenotrophomonas maltophilia (strain K279a) GN=Smlt3182 PE=4 SV=1	Regular	5082.08	0	37175.4	81	18	23	54.67	416727	194415	341367			Green
160	PNP_STRMK	B2FN86	Polyribonucleotide nucleotidyltransferase OS=Stenotrophomonas maltophilia (strain K279a) GN=pnp PE=3 SV=1	Regular	524.391	1.87	75495.7	66	21	57	17.09	361474	229117	229503			Green
132	MQO_STRMK	B2FSQ8	Probable malate:quinone oxidoreductase OS=Stenotrophomonas maltophilia (strain K279a) GN=mqo PE=3 SV=1	Regular	851.469	0	61477.4	58	23	41	30.07	161477	39303	154572			Green
81	GRPE_STRMK	B2FMY4	Protein GrpE OS=Stenotrophomonas maltophilia (strain K279a) GN=grpE PE=3 SV=1	Regular	1437.22	0	18611	26	5	15	59.65	122615	92138	68723			Green
2864	B2FRM9_STRMK	B2FRM9	Protein TolB OS=Stenotrophomonas maltophilia (strain K279a) GN=tolB PE=3 SV=1	Regular	33680	0	47178.6	467	39	34	85.65	8477665	1861122	7467502			Green	1053 3080
254	SECA_STRMK	B2FPB2	Protein translocase subunit SecA OS=Stenotrophomonas maltophilia (strain K279a) GN=secA PE=3 SV=1	Regular	2273.7	0	102433	149	34	87	29.56	406504	99674	286800			Green
255	SECB_STRMK	B2FHD7	Protein-export protein SecB OS=Stenotrophomonas maltophilia (strain K279a) GN=secB PE=3 SV=1	Regular	2029.67	0	18625.9	37	6	9	62.21	56718	47764	73220			Green
4068	B2FNQ3_STRMK	B2FNQ3	Putative 3-hydroxyacyl-CoA dehydrogenase oxidoreductase OS=Stenotrophomonas maltophilia (strain K279a) GN=Smlt2052 PE=4 SV=1	Regular	474.284	2.16	86236.9	99	31	71	26.58	1307459	39260	934884			Green
1465	B2FKN2_STRMK	B2FKN2	Putative 4-hydroxyphenylpyruvate dioxygenase OS=Stenotrophomonas maltophilia (strain K279a) GN=Smlt4330 PE=3 SV=1	Regular	793.38	0	40361.4	21	4	26	8.71	38058	22875	26975			Green
3343	B2FP85_STRMK	B2FP85	Putative ABC transporter toluene tolerance exported protein OS=Stenotrophomonas maltophilia (strain K279a) GN=Smlt4673 PE=4 SV=1	Regular	2702.07	0	23759.1	85	15	18	48.18	472852	206572	306563			Green
2033	B2FT31_STRMK	B2FT31	Putative ACR family protein OS=Stenotrophomonas maltophilia (strain K279a) GN=Smlt3869 PE=4 SV=1	Regular	4865.97	0	16672.1	49	6	14	44.9	351900	207004	289927			Green
1723	B2FP33_STRMK	B2FP33	Putative alkaline phosphatase OS=Stenotrophomonas maltophilia (strain K279a) GN=Smlt3463 PE=3 SV=1	Regular	3394.7	0	60398.1	136	19	39	44.89	766319	180569	625366			Green
3048	B2FPY7_STRMK	B2FPY7	Putative alkyl hydroperoxide reductase subunit c OS=Stenotrophomonas maltophilia (strain K279a) GN=ahpC PE=4 SV=1	Regular	8530.79	0	20715.5	70	11	15	77.54	263012	163557	227348			Green
2497	B2FR93_STRMK	B2FR93	Putative aminodeoxychorismate lyase OS=Stenotrophomonas maltophilia (strain K279a) GN=Smlt1034 PE=4 SV=1	Regular	916.195	0	38701.3	42	14	28	25.78	174232	30430	93189			Green
1815	B2FJX9_STRMK	B2FJX9	Putative aminopeptidase OS=Stenotrophomonas maltophilia (strain K279a) GN=Smlt0418 PE=4 SV=1	Regular	873.781	0	61334.7	94	26	45	24.34	738605	92541	455093			Green
2526	B2FL11_STRMK	B2FL11	Putative aminopeptidase OS=Stenotrophomonas maltophilia (strain K279a) GN=Smlt0541 PE=4 SV=1	Regular	1031.47	0	59781.3	65	18	50	35.88	224244	82550	160066			Green
4364	B2FQE3_STRMK	B2FQE3	Putative angiotensin-converting enzyme like peptidyl dipeptidase protein OS=Stenotrophomonas maltophilia (strain K279a) GN=Smlt3574 PE=4 SV=1	Regular	666.279	0.83	73396.6	96	29	47	19.27	477720	78566	349752			Green
1097	B2FR62_STRMK	B2FR62	Putative autotransporter OS=Stenotrophomonas maltophilia (strain K279a) GN=Smlt1001 PE=4 SV=1	Regular	1032.11	0	109628	100	29	65	17.85	517305	132322	346750			Green
2817	B2FPV5_STRMK	B2FPV5	Putative autotransporter subtilisin-like protease OS=Stenotrophomonas maltophilia (strain K279a) GN=sphB PE=4 SV=1	Regular	661.212	0.83	97287	79	22	42	19.51	242338	76593	233768			Green
518	B2FRP5_STRMK	B2FRP5	Putative beta-lactamase OS=Stenotrophomonas maltophilia (strain K279a) GN=Smlt3722 PE=4 SV=1	Regular	11554.1	0	32240.7	170	18	23	73.6	1036614	0	1028531			Green	316
4248	B2FT88_STRMK	B2FT88	Putative biopolymer transport exbB protein OS=Stenotrophomonas maltophilia (strain K279a) GN=exbB1 PE=3 SV=1	Regular	9098.02	0	26908.9	90	10	9	50.59	714540	487381	652258			Green
3082	B2FT89_STRMK	B2FT89	Putative biopolymer transport ExbD1 protein OS=Stenotrophomonas maltophilia (strain K279a) GN=exbD1 PE=3 SV=1	Regular	2920.78	0	15413.8	30	6	11	38.3	81788	60394	59194			Green
2724	B2FPM6_STRMK	B2FPM6	Putative calcineurin phosphoesterase OS=Stenotrophomonas maltophilia (strain K279a) GN=Smlt2170 PE=4 SV=1	Regular	1005.84	0	59377.6	88	21	35	28.21	631220	90504	222615			Green
4071	B2FJY2_STRMK	B2FJY2	Putative carboxy-terminal processing protease OS=Stenotrophomonas maltophilia (strain K279a) GN=ctpA PE=3 SV=1	Regular	1931.36	0	50273	112	15	35	37.55	733016	269658	460504			Green	1125 1298
2306	B2FK12_STRMK	B2FK12	Putative dehydrogenase OS=Stenotrophomonas maltophilia (strain K279a) GN=Smlt0451 PE=4 SV=1	Regular	1583.45	0	41503.7	55	10	22	33.93	100950	34565	117099			Green
2743	B2FUE8_STRMK	B2FUE8	Putative diaminobutyrate--2-oxoglutarate aminotransferase OS=Stenotrophomonas maltophilia (strain K279a) GN=dat PE=3 SV=1	Regular	3068.83	0	52294.4	91	17	33	47.21	286320	101039	271044			Green
1982	B2FSF8_STRMK	B2FSF8	Putative endonuclease P1 OS=Stenotrophomonas maltophilia (strain K279a) GN=Smlt3806 PE=4 SV=1	Regular	1270.4	0	30028.8	47	11	21	29.78	320158	150836	242898			Green
3101	B2FP18_STRMK	B2FP18	Putative endopeptidase O OS=Stenotrophomonas maltophilia (strain K279a) GN=pepO PE=4 SV=1	Regular	739.896	0.44	80255.1	115	31	55	34.47	584743	138179	441120			Green
2590	B2FPT3_STRMK	B2FPT3	Putative endoribonuclease protein OS=Stenotrophomonas maltophilia (strain K279a) GN=Smlt3501 PE=4 SV=1	Regular	2410.33	0	12794.6	22	5	8	30.43	46571	46641	34878			Green
4327	B2FMI6_STRMK	B2FMI6	Putative exported dipeptidyl peptidase IV OS=Stenotrophomonas maltophilia (strain K279a) GN=Smlt4503 PE=4 SV=1	Regular	1483.73	0	82374.8	145	35	55	37.38	878574	131740	763534			Green
3925	B2FP20_STRMK	B2FP20	Putative exported endopeptidase OS=Stenotrophomonas maltophilia (strain K279a) GN=Smlt3450 PE=4 SV=1	Regular	1928.18	0	73175.4	91	22	51	42	844935	434159	501201			Green
1968	B2FI03_STRMK	B2FI03	Putative exported lipoprotein OS=Stenotrophomonas maltophilia (strain K279a) GN=Smlt4126 PE=4 SV=1	Regular	2156.61	0	29019.5	59	12	31	43.18	238519	111622	192939			Green
1055	B2FTA3_STRMK	B2FTA3	Putative exported peptidase OS=Stenotrophomonas maltophilia (strain K279a) GN=Smlt1246 PE=4 SV=1	Regular	3465.13	0	77801.2	156	19	48	42.32	930581	283425	835413			Green	3872
4066	B2FUT3_STRMK	B2FUT3	Putative exported rare lipoprotein A OS=Stenotrophomonas maltophilia (strain K279a) GN=rlpA PE=3 SV=1	Regular	1524.08	0	43955.6	75	17	34	41.94	169958	85796	155101			Green
3996	B2FUS7_STRMK	B2FUS7	Putative exported tail-specific protease OS=Stenotrophomonas maltophilia (strain K279a) GN=Smlt4045 PE=3 SV=1	Regular	961.781	0	79787.9	96	24	63	30.76	398700	103734	346173			Green
3032	B2FJY4_STRMK	B2FJY4	Putative fatty acid transport system_ membrane protein OS=Stenotrophomonas maltophilia (strain K279a) GN=Smlt0423 PE=4 SV=1	Regular	6982.19	0	49980.8	187	25	29	67.37	1899995	737422	1714439			Green
3043	B2FR50_STRMK	B2FR50	Putative ferritin DPS-family DNA binding protein OS=Stenotrophomonas maltophilia (strain K279a) GN=Smlt3688 PE=3 SV=1	Regular	17213.9	0	20355	95	8	14	55.49	710405	512601	646285			Green
2253	B2FNJ3_STRMK	B2FNJ3	Putative fimbria adhesin protein OS=Stenotrophomonas maltophilia (strain K279a) GN=Smlt0709 PE=4 SV=1	Regular	9786.63	0	36234.7	142	17	23	69.88	1501837	659919	1236140			Green
735	B2FNJ0_STRMK	B2FNJ0	Putative fimbrial adhesin protein OS=Stenotrophomonas maltophilia (strain K279a) GN=smf-1 PE=4 SV=1	Regular	12133.4	0	17319.3	86	11	10	96.45	1332397	870092	827781			Green
2703	B2FNQ7_STRMK	B2FNQ7	Putative fimbrial biogenesis protein OS=Stenotrophomonas maltophilia (strain K279a) GN=Smlt2056 PE=4 SV=1	Regular	1472.59	0	28485.1	57	12	19	47.89	259690	115003	218140			Green
1814	B2FIR8_STRMK	B2FIR8	Putative fimbrial protein (Pilin) OS=Stenotrophomonas maltophilia (strain K279a) GN=Smlt4182 PE=4 SV=1	Regular	938.944	0	26885.4	29	6	18	23.41	143570	72705	63379			Green
4111	B2FQU6_STRMK	B2FQU6	Putative flagellin OS=Stenotrophomonas maltophilia (strain K279a) GN=flaA PE=4 SV=1	Regular	10341.1	0	39886.5	193	23	29	70.62	1456706	21597.7	1165814			Green	1282 3351
1282	B2FQU5_STRMK	B2FQU5	Putative flagellin OS=Stenotrophomonas maltophilia (strain K279a) GN=fliC PE=4 SV=1	Regular	13299.7	0	41432.3	223	24	31	71.67	1651308	625880	1314235			Green	3351 4111
4251	B2FST5_STRMK	B2FST5	Putative glucan 1_4-beta-glucosidase OS=Stenotrophomonas maltophilia (strain K279a) GN=Smlt2569 PE=4 SV=1	Regular	4397.53	0	92424.5	226	35	65	56.26	1612351	446878	1423948			Green
3892	B2FP87_STRMK	B2FP87	Putative intercellular spreading VacJ lipoprotein OS=Stenotrophomonas maltophilia (strain K279a) GN=Smlt4675 PE=4 SV=1	Regular	2657.09	0	36080.5	80	14	25	31.95	565442	246789	424062			Green
3438	B2FRZ9_STRMK	B2FRZ9	Putative iron transport receptor protein OS=Stenotrophomonas maltophilia (strain K279a) GN=Smlt1148 PE=3 SV=1	Regular	7131.55	0	87624.4	264	36	62	50.49	2516648	712144	1763730			Green
2193	B2FHT9_STRMK	B2FHT9	Putative iron transporter OS=Stenotrophomonas maltophilia (strain K279a) GN=Smlt2858 PE=3 SV=1	Regular	455.651	3.51	76986.7	63	16	43	22.14	224167	74386	182725			Green
1998	B2FJR8_STRMK	B2FJR8	Putative isocitrate dehydrogenase [NADP] OS=Stenotrophomonas maltophilia (strain K279a) GN=icd PE=3 SV=1	Regular	1011.17	0	79862.7	92	28	57	28.92	576355	102776	318565			Green
1132	B2FQQ5_STRMK	B2FQQ5	Putative isocitrate/isopropylmalate dehydrogenase OS=Stenotrophomonas maltophilia (strain K279a) GN=Smlt0982 PE=3 SV=1	Regular	3727.09	0	35864	47	8	16	23.95	98664	44474	59609			Green
2636	B2FU57_STRMK	B2FU57	Putative lipoprotein E (Outer membrane protein p4) OS=Stenotrophomonas maltophilia (strain K279a) GN=hel PE=4 SV=1	Regular	1397.01	0	33805.8	47	11	26	28.01	139770	48534	117716			Green
1789	B2FP30_STRMK	B2FP30	Putative lipoprotein OS=Stenotrophomonas maltophilia (strain K279a) GN=Smlt3460 PE=4 SV=1	Regular	2250.65	0	20648.7	51	10	17	54.17	367739	272730	179846			Green
1892	B2FNM5_STRMK	B2FNM5	Putative LppC family lipoprotein OS=Stenotrophomonas maltophilia (strain K279a) GN=Smlt0742 PE=4 SV=1	Regular	4212.85	0	58994.6	195	30	46	69.46	1049080	234228	1012061			Green
1123	B2FP06_STRMK	B2FP06	Putative membrane-bound lytic murein transglycosylase d OS=Stenotrophomonas maltophilia (strain K279a) GN=mltD PE=4 SV=1	Regular	2385.61	0	58093.9	160	24	40	49.91	702027	258722	655711			Green
2424	B2FTM1_STRMK	B2FTM1	Putative metallo-beta-lactamase l1 (Beta-lactamase type ii) (Ec 3.5.2.6) (Penicillinase) OS=Stenotrophomonas maltophilia (strain K279a) GN=Smlt2667 PE=4 SV=1	Regular	27436.1	0	30976.2	203	14	16	48.28	4138370	2681783	3555137			Green	27 327 1512
3817	B2FRQ3_STRMK	B2FRQ3	Putative MltA scaffolding protein OS=Stenotrophomonas maltophilia (strain K279a) GN=Smlt3731 PE=4 SV=1	Regular	26990.1	0	28398.9	189	15	19	57.89	4070574	1828853	3385198			Green
3351	B2FQU7_STRMK	B2FQU7	Putative motility flagellin protein OS=Stenotrophomonas maltophilia (strain K279a) GN=Smlt2306 PE=4 SV=1	Regular	4892.14	0	41474.2	123	17	29	41.38	705601	96633.6	581154			Green	1282 4111
2893	B2FUT4_STRMK	B2FUT4	Putative murein hydrolase OS=Stenotrophomonas maltophilia (strain K279a) GN=mltB PE=4 SV=1	Regular	7082.89	0	41935.7	160	18	26	62.99	1288183	744471	1341892			Green
2291	B2FHC0_STRMK	B2FHC0	Putative N-acetylmuramoyl-L-alanine amidase OS=Stenotrophomonas maltophilia (strain K279a) GN=Smlt0154 PE=4 SV=1	Regular	1426.51	0	27415	59	10	22	47.98	147410	67613	164674			Green
2487	B2FJB1_STRMK	B2FJB1	Putative oar family adhesion protein OS=Stenotrophomonas maltophilia (strain K279a) GN=Smlt1619 PE=4 SV=1	Regular	3788.29	0	118600	274	49	75	43.9	3119409	773700	2347620			Green
3629	B2FLE9_STRMK	B2FLE9	Putative outer membrane antigen lipoprotein OS=Stenotrophomonas maltophilia (strain K279a) GN=Smlt3215 PE=4 SV=1	Regular	33236.3	0	16623.5	111	7	10	55.49	3452128	3256090	5241147			Green	2244 2565
4075	B2FLE4_STRMK	B2FLE4	Putative outer membrane antigen protein OS=Stenotrophomonas maltophilia (strain K279a) GN=Smlt3210 PE=4 SV=1	Regular	15730.9	0	29053.3	172	16	22	65.71	1366519	591429	1222507			Green
4326	B2FLY6_STRMK	B2FLY6	Putative outer membrane efflux protein OS=Stenotrophomonas maltophilia (strain K279a) GN=smeX PE=4 SV=1	Regular	1060.97	0	51070.7	50	14	28	30.93	176407	40732	129525			Green
2351	B2FSC8_STRMK	B2FSC8	Putative outer membrane esterase OS=Stenotrophomonas maltophilia (strain K279a) GN=Smlt3773 PE=4 SV=1	Regular	11183.3	0	64312.9	268	30	33	63.34	2718980	970336	2726055			Green
1767	B2FR78_STRMK	B2FR78	Putative outer membrane lipoprotein OS=Stenotrophomonas maltophilia (strain K279a) GN=Smlt1018 PE=4 SV=1	Regular	17901.4	0	19458.9	83	6	11	45.14	1388368	869445	987836			Green
2565	B2FLX9_STRMK	B2FLX9	Putative outer membrane lipoprotein OS=Stenotrophomonas maltophilia (strain K279a) GN=Smlt1826 PE=3 SV=1	Regular	56617.6	0	24578.5	278	14	12	66.67	6348163	3245767	7013541			Green	2244 2928 3629
1394	B2FPV8_STRMK	B2FPV8	Putative outer membrane lipoprotein OS=Stenotrophomonas maltophilia (strain K279a) GN=Smlt3527 PE=4 SV=1	Regular	10908.9	0	13507.8	51	4	12	42.65	116018	108989	105824			Green
4112	B2FSF7_STRMK	B2FSF7	Putative outer membrane Omp family protein OS=Stenotrophomonas maltophilia (strain K279a) GN=Smlt3805 PE=4 SV=1	Regular	44044.4	0	22167.5	248	14	10	79.43	8839985	5837243	7480010			Green
1605	B2FI00_STRMK	B2FI00	Putative outer membrane Omp family protein OS=Stenotrophomonas maltophilia (strain K279a) GN=Smlt4123 PE=4 SV=1	Regular	11399.2	0	22595.4	94	10	8	59.72	3417055	2854783	3229515			Green
2212	B2FLU3_STRMK	B2FLU3	Putative outer membrane protein OS=Stenotrophomonas maltophilia (strain K279a) GN=Smlt0613 PE=4 SV=1	Regular	2371.21	0	14310.2	23	4	10	13.95	62988	76839	77711			Green
3321	B2FLU4_STRMK	B2FLU4	Putative outer membrane protein OS=Stenotrophomonas maltophilia (strain K279a) GN=Smlt0614 PE=4 SV=1	Regular	11743.8	0	31090.2	180	20	29	60.48	1625703	653351	1238408			Green
1298	B2FQM8_STRMK	B2FQM8	Putative outer membrane protein OS=Stenotrophomonas maltophilia (strain K279a) GN=Smlt0955 PE=3 SV=1	Regular	31990.6	0	39718.8	438	32	28	72.13	18610240	6618275	17992210			Green	1125 4071
508	B2FTS5_STRMK	B2FTS5	Putative outer membrane protein OS=Stenotrophomonas maltophilia (strain K279a) GN=tolC PE=4 SV=1	Regular	4082.85	0	48707.3	130	23	34	60.4	724376	201963	567821			Green
2828	B2FSS7_STRMK	B2FSS7	Putative outer membrane regulator of pathogenicity factors protein OS=Stenotrophomonas maltophilia (strain K279a) GN=rpfN PE=4 SV=1	Regular	3460.92	0	45032.5	99	18	26	45.56	576630	213732	417680			Green
3540	B2FNJ2_STRMK	B2FNJ2	Putative outer membrane usher protein mrkc OS=Stenotrophomonas maltophilia (strain K279a) GN=mrkC PE=4 SV=1	Regular	4429.82	0	93283.7	298	49	61	76.54	3936099	357524	2700062			Green
2089	B2FU40_STRMK	B2FU40	Putative patatin-like phospholipase OS=Stenotrophomonas maltophilia (strain K279a) GN=Smlt0080 PE=4 SV=1	Regular	7341.85	0	34363.9	132	19	22	56.06	1693044	625457	1280105			Green
1512	B2FR43_STRMK	B2FR43	Putative penicillin-binding protein 1B OS=Stenotrophomonas maltophilia (strain K279a) GN=mrcB PE=4 SV=1	Regular	6149.54	0	88511.9	261	29	60	50.74	1656755	410699	1402324			Green	2424
2865	B2FUT2_STRMK	B2FUT2	Putative penicillin-binding protein OS=Stenotrophomonas maltophilia (strain K279a) GN=dacC PE=3 SV=1	Regular	2410.12	0	43404.4	83	18	24	40.59	595185	270684	433238			Green
4123	B2FT85_STRMK	B2FT85	Putative peptidase OS=Stenotrophomonas maltophilia (strain K279a) GN=Smlt0007 PE=3 SV=1	Regular	2393.83	0	28435.3	69	16	15	45.9	739889	431023	449121			Green
2042	B2FHG8_STRMK	B2FHG8	Putative peptidase OS=Stenotrophomonas maltophilia (strain K279a) GN=Smlt0203 PE=3 SV=1	Regular	561.377	1.56	102146	99	24	79	14.54	509946	92333	371748			Green
3659	B2FJ20_STRMK	B2FJ20	Putative peptidase OS=Stenotrophomonas maltophilia (strain K279a) GN=Smlt0348 PE=4 SV=1	Regular	6380.26	0	59972.5	190	27	41	70.36	898694	226036	703859			Green
2644	B2FUU5_STRMK	B2FUU5	Putative PEPTIDASE OS=Stenotrophomonas maltophilia (strain K279a) GN=Smlt4064 PE=4 SV=1	Regular	1939.43	0	69928.6	135	26	53	33.28	656757	187750	426082			Green
3460	B2FRM8_STRMK	B2FRM8	Putative peptidoglycan-associated lipoprotein OS=Stenotrophomonas maltophilia (strain K279a) GN=Smlt3703 PE=3 SV=1	Regular	67422.5	0	18899.9	135	9	14	54.07	1525724	816010	1242071			Green
2324	B2FLG2_STRMK	B2FLG2	Putative peptidyl dipeptidase/oligopeptidase OS=Stenotrophomonas maltophilia (strain K279a) GN=Smlt3229 PE=3 SV=1	Regular	3573.7	0	78245.4	217	40	57	59.55	1177485	328172	912713			Green	2118
527	B2FI43_STRMK	B2FI43	Putative peptidyl-dipeptidase Dcp (Dipeptidyl carboxypeptidase) OS=Stenotrophomonas maltophilia (strain K279a) GN=dcp PE=3 SV=1	Regular	3367.12	0	79671.6	219	38	52	49.86	1352513	303948	1093265			Green
2963	B2FR55_STRMK	B2FR55	Putative peptidyl-prolyl cis-trans isomerase OS=Stenotrophomonas maltophilia (strain K279a) GN=Smlt0993 PE=4 SV=1	Regular	787.532	0	70148.4	84	18	55	28.11	195671	87917	150716			Green
2071	B2FU43_STRMK	B2FU43	Putative phosphatase OS=Stenotrophomonas maltophilia (strain K279a) GN=Smlt0084 PE=4 SV=1	Regular	1379.93	0	29749.6	28	5	23	24.73	371671	357831	248756			Green
3616	B2FTU3_STRMK	B2FTU3	Putative phosphate selective porin OS=Stenotrophomonas maltophilia (strain K279a) GN=Smlt3950 PE=4 SV=1	Regular	966.015	0	43383.5	67	15	32	27.11	265918	110801	191285			Green
789	B2FHJ5_STRMK	B2FHJ5	Putative phosphodiesterase-nucleotide pyrophosphatase OS=Stenotrophomonas maltophilia (strain K279a) GN=Smlt1449 PE=4 SV=1	Regular	1573.97	0	45098.9	85	20	27	44.47	543120	217315	324209			Green
2627	B2FNJ1_STRMK	B2FNJ1	Putative pili chaperone protein OS=Stenotrophomonas maltophilia (strain K279a) GN=Smlt0707 PE=3 SV=1	Regular	20978.2	0	26153.5	137	10	13	65.7	2966511	1381569	3090858			Green
925	B2FTT7_STRMK	B2FTT7	Putative porin P (Outer membrane protein d1) OS=Stenotrophomonas maltophilia (strain K279a) GN=oprP PE=4 SV=1	Regular	12166.9	0	42942	154	18	29	57.58	1728260	653407	1480238			Green
2448	B2FIS6_STRMK	B2FIS6	Putative protease IV OS=Stenotrophomonas maltophilia (strain K279a) GN=sppA PE=4 SV=1	Regular	622.174	0.81	68911.7	72	27	52	13.91	275097	50210	194061			Green
2591	B2FJ52_STRMK	B2FJ52	Putative protease OS=Stenotrophomonas maltophilia (strain K279a) GN=Smlt0381 PE=4 SV=1	Regular	5369.14	0	49663.6	184	24	32	58.28	2085831	629113	1787914			Green
382	B2FUA1_STRMK	B2FUA1	Putative quinol oxidase subunit 1 OS=Stenotrophomonas maltophilia (strain K279a) GN=qoxB PE=3 SV=1	Regular	688.792	0.85	75034.9	22	4	27	8.85	75892	74631	65683			Green
1439	B2FPR6_STRMK	B2FPR6	Putative rare lipoprotein B family protein OS=Stenotrophomonas maltophilia (strain K279a) GN=Smlt3484 PE=4 SV=1	Regular	6266.37	0	21172.3	90	10	25	52.58	707554	292354	550474			Green
4124	B2FUU0_STRMK	B2FUU0	Putative rod shape-determining protein OS=Stenotrophomonas maltophilia (strain K279a) GN=mreB PE=4 SV=1	Regular	866.869	0	37432	61	17	26	39.37	245075	57488	231927			Green
1573	B2FPY1_STRMK	B2FPY1	Putative signal peptidase I OS=Stenotrophomonas maltophilia (strain K279a) GN=lepB PE=3 SV=1	Regular	4564.01	0	29329.8	63	13	21	49.62	209890	116526	145446			Green
1701	B2FK97_STRMK	B2FK97	Putative subfamily M23B unassigned peptidase OS=Stenotrophomonas maltophilia (strain K279a) GN=Smlt1724 PE=4 SV=1	Regular	23393.5	0	27859.6	173	15	19	62.83	2730111	1352236	2227237			Green	2747
478	B2FQC5_STRMK	B2FQC5	Putative subfamily S1C unassigned peptidase OS=Stenotrophomonas maltophilia (strain K279a) GN=Smlt3553 PE=4 SV=1	Regular	23907.2	0	52343.5	336	24	33	65.17	5413693	1520887	5571816			Green
588	B2FTY8_STRMK	B2FTY8	Putative thiol:disulfide interchange protein OS=Stenotrophomonas maltophilia (strain K279a) GN=Smlt3994 PE=4 SV=1	Regular	2931.25	0	28850.6	59	10	15	55.4	149785	107980	90711			Green
3257	B2FQ11_STRMK	B2FQ11	Putative thioredoxin electron transport related protein OS=Stenotrophomonas maltophilia (strain K279a) GN=Smlt0866 PE=4 SV=1	Regular	5187.39	0	20620.8	53	5	11	44.97	645228	504160	547894			Green
502	B2FRN0_STRMK	B2FRN0	Putative TolA transmembrane protein OS=Stenotrophomonas maltophilia (strain K279a) GN=tolA PE=4 SV=1	Regular	2503.36	0	38208.9	76	13	26	42.17	353437	183372	254743			Green
504	B2FRN2_STRMK	B2FRN2	Putative TolQ transport transmembrane protein OS=Stenotrophomonas maltophilia (strain K279a) GN=tolQ PE=3 SV=1	Regular	2617.37	0	28285.5	36	4	14	14.29	465375	441224	384720			Green
3727	B2FRN1_STRMK	B2FRN1	Putative TolR-related protein OS=Stenotrophomonas maltophilia (strain K279a) GN=tolR PE=3 SV=1	Regular	2652.19	0	15363.1	36	4	12	19.01	234253	216888	174172			Green
3408	B2FST2_STRMK	B2FST2	Putative TonB dependent receptor OS=Stenotrophomonas maltophilia (strain K279a) GN=Smlt2566 PE=4 SV=1	Regular	1414.48	0	97152.8	168	42	62	38.51	459744	98037	355981			Green
1238	B2FN47_STRMK	B2FN47	Putative TonB dependent receptor OS=Stenotrophomonas maltophilia (strain K279a) GN=Smlt3340 PE=3 SV=1	Regular	4026.67	0	84830.2	186	36	56	53.48	810346	207922	634120			Green
2118	B2FP16_STRMK	B2FP16	Putative TonB dependent receptor OS=Stenotrophomonas maltophilia (strain K279a) GN=Smlt3444 PE=3 SV=1	Regular	16213.5	0	102311	532	55	56	72.94	8535111	1904340	5423212			Green	2148 2324 2483 4003
1125	B2FR08_STRMK	B2FR08	Putative TonB dependent receptor OS=Stenotrophomonas maltophilia (strain K279a) GN=Smlt3645 PE=3 SV=1	Regular	3725.5	0	106867	272	45	66	66.06	1975659	283335	1878759			Green	1298 2392 4071
3613	B2FRP8_STRMK	B2FRP8	Putative TonB dependent receptor OS=Stenotrophomonas maltophilia (strain K279a) GN=Smlt3725 PE=3 SV=1	Regular	555.064	1.56	85048	73	20	48	23.9	370051	110811	323586			Green	4015
4015	B2FRR1_STRMK	B2FRR1	Putative TonB dependent receptor OS=Stenotrophomonas maltophilia (strain K279a) GN=Smlt3740 PE=3 SV=1	Regular	1782.88	0	87560.6	155	36	53	45.25	589482	139213	463134			Green	3613
2392	B2FT66_STRMK	B2FT66	Putative TonB dependent receptor OS=Stenotrophomonas maltophilia (strain K279a) GN=Smlt3905 PE=3 SV=1	Regular	5563.03	0	106882	228	30	66	36.45	2438609	941014	2198628			Green	1125
1593	B2FU42_STRMK	B2FU42	Putative TonB dependent receptor protein OS=Stenotrophomonas maltophilia (strain K279a) GN=Smlt0083 PE=3 SV=1	Regular	10854.9	0	82738.9	316	36	51	70.63	3027157	514041	2469399			Green
1456	B2FJ30_STRMK	B2FJ30	Putative TonB dependent receptor protein OS=Stenotrophomonas maltophilia (strain K279a) GN=Smlt0359 PE=3 SV=1	Regular	10429.5	0	103687	548	60	65	71.43	4578678	768015	4128409			Green	2367 2536
2022	B2FM99_STRMK	B2FM99	Putative TonB dependent receptor protein OS=Stenotrophomonas maltophilia (strain K279a) GN=Smlt3254 PE=4 SV=1	Regular	6102.67	0	110814	337	41	62	61.59	3699111	647499	3449129			Green
2148	B2FP17_STRMK	B2FP17	Putative TonB dependent receptor protein OS=Stenotrophomonas maltophilia (strain K279a) GN=Smlt3446 PE=3 SV=1	Regular	1956.08	0	103537	157	39	58	40.32	1532808	193526	1010847			Green	2118
1493	B2FKT0_STRMK	B2FKT0	Putative TonB dependent receptor protein OS=Stenotrophomonas maltophilia (strain K279a) GN=Smlt4387 PE=3 SV=1	Regular	422.758	3.67	83890.9	72	21	43	28.37	300892	56411	209459			Green
2304	B2FHH2_STRMK	B2FHH2	Putative TonB dependent siderophore receptor OS=Stenotrophomonas maltophilia (strain K279a) GN=Smlt1426 PE=3 SV=1	Regular	889.826	0	81026	115	27	55	29.24	245189	47048	249986			Green
3870	B2FKE5_STRMK	B2FKE5	Putative TonB domain protein OS=Stenotrophomonas maltophilia (strain K279a) GN=Smlt3093 PE=4 SV=1	Regular	1019.1	0	25014.5	43	5	15	34.44	264675	193452	280198			Green
2480	B2FPN5_STRMK	B2FPN5	Putative TonB-dependent outer membrane receptor protein OS=Stenotrophomonas maltophilia (strain K279a) GN=Smlt2179 PE=3 SV=1	Regular	3823.16	0	112734	277	43	62	47.61	2193319	440360	1659558			Green
1422	B2FUR1_STRMK	B2FUR1	Putative TonB-dependent outer membrane receptor protein OS=Stenotrophomonas maltophilia (strain K279a) GN=Smlt4026 PE=3 SV=1	Regular	868.177	0	98345.9	167	38	66	31.93	1078391	237875	844869			Green
1688	B2FRC4_STRMK	B2FRC4	Putative TonB-dependent receptor OS=Stenotrophomonas maltophilia (strain K279a) GN=Smlt1067 PE=3 SV=1	Regular	713.256	0.86	78061.1	75	22	46	34.41	314735	78634	312454			Green
2340	B2FRM7_STRMK	B2FRM7	Putative TPR repeat exported protein OS=Stenotrophomonas maltophilia (strain K279a) GN=Smlt3702 PE=4 SV=1	Regular	13400.7	0	29317.9	141	15	13	76.1	1179655	531601	915664			Green
3520	B2FUP4_STRMK	B2FUP4	Putative transglycosylase OS=Stenotrophomonas maltophilia (strain K279a) GN=Smlt4007 PE=4 SV=1	Regular	2277.11	0	73308.6	161	32	50	49.47	753022	154219	581810			Green
3670	B2FP62_STRMK	B2FP62	Putative transglycosylase protein OS=Stenotrophomonas maltophilia (strain K279a) GN=Smlt4650 PE=4 SV=1	Regular	988.893	0	44702.6	63	13	31	31.28	240275	107961	169958			Green
2525	B2FL08_STRMK	B2FL08	Putative transmembrane anchor protein OS=Stenotrophomonas maltophilia (strain K279a) GN=Smlt0538 PE=4 SV=1	Regular	799.463	0	38875.6	66	20	33	24.86	294170	72180	271725			Green
2760	B2FLQ3_STRMK	B2FLQ3	Putative transmembrane anchor protein OS=Stenotrophomonas maltophilia (strain K279a) GN=Smlt0569 PE=4 SV=1	Regular	687.451	0.84	20727.5	23	7	16	34.76	70392	43598	48540			Green
2367	B2FHD1_STRMK	B2FHD1	Putative transmembrane HemY porphyrin biosynthesis protein OS=Stenotrophomonas maltophilia (strain K279a) GN=Smlt0165 PE=4 SV=1	Regular	1874.46	0	46685.1	90	16	28	54.99	276918	98021	242936			Green	1456 2536
3709	B2FHE8_STRMK	B2FHE8	Putative transmembrane protein OS=Stenotrophomonas maltophilia (strain K279a) GN=Smlt0182 PE=4 SV=1	Regular	63958	0	9730.95	98	5	8	48.89	1558496	1231113	1509440			Green
2820	B2FQ16_STRMK	B2FQ16	Putative transmembrane protein OS=Stenotrophomonas maltophilia (strain K279a) GN=Smlt0872 PE=4 SV=1	Regular	3202.13	0	61612.2	151	26	44	48.23	455544	148364	443042			Green
2473	B2FUF2_STRMK	B2FUF2	Putative transmembrane protein OS=Stenotrophomonas maltophilia (strain K279a) GN=Smlt1419 PE=4 SV=1	Regular	894.085	0	12792.3	11	1	6	11.76	9360	28080	8776			Green
3915	B2FN01_STRMK	B2FN01	Putative transmembrane protein OS=Stenotrophomonas maltophilia (strain K279a) GN=Smlt2010 PE=4 SV=1	Regular	970.455	0	12250.6	21	3	5	39.47	125131	140782	84175			Green
3133	B2FJS9_STRMK	B2FJS9	Putative transmembrane protein OS=Stenotrophomonas maltophilia (strain K279a) GN=Smlt4285 PE=4 SV=1	Regular	1077.16	0	10126.9	8	1	6	13.68	23389	70167	20816			Green
1637	B2FJT0_STRMK	B2FJT0	Putative transmembrane protein OS=Stenotrophomonas maltophilia (strain K279a) GN=Smlt4286 PE=4 SV=1	Regular	1188.51	0	9689.41	6	1	4	16.3	30304	90912	13333			Green
1825	B2FIV3_STRMK	B2FIV3	Putative transmembrane Thiol:disulfide Interchange Protein OS=Stenotrophomonas maltophilia (strain K279a) GN=Smlt4218 PE=4 SV=1	Regular	1898.34	0	84057.1	105	17	48	25.57	342191	122907	294644			Green
1351	B2FI94_STRMK	B2FI94	Putative two component regulator sensor histidine kinase transmembrane transcriptional regulatory protein OS=Stenotrophomonas maltophilia (strain K279a) GN=Smlt0278 PE=4 SV=1	Regular	543.057	1.91	52492.1	55	15	34	18.53	209922	126509	145263			Green
2244	B2FLR8_STRMK	B2FLR8	Putative vitamin B12 receptor protein OS=Stenotrophomonas maltophilia (strain K279a) GN=Smlt0585 PE=3 SV=1	Regular	5971	0	66637.6	187	29	44	55.95	972274	306350	742535			Green	2565 3629
1459	B2FJ75_STRMK	B2FJ75	Putrescine-binding periplasmic protein OS=Stenotrophomonas maltophilia (strain K279a) GN=potF PE=3 SV=1	Regular	1856.92	0	40351.8	57	14	22	33.88	386342	170964	271513			Green
356	B2FM92_STRMK	B2FM92	Ribonuclease E OS=Stenotrophomonas maltophilia (strain K279a) GN=rnE PE=3 SV=1	Regular	1300.13	0	117210	124	27	71	17.14	543045	87589	344408			Green
3999	B2FTA7_STRMK	B2FTA7	Site-determining protein OS=Stenotrophomonas maltophilia (strain K279a) GN=minD PE=3 SV=1	Regular	4673.35	0	29002.2	57	9	26	45.35	410715	119342	179165			Green
759	B2FRS2_STRMK	B2FRS2	Succinyl-CoA ligase [ADP-forming] subunit alpha OS=Stenotrophomonas maltophilia (strain K279a) GN=sucD PE=3 SV=1	Regular	921.27	0	29900.4	41	6	15	38.14	136390	67389	148403			Green
3561	B2FHC6_STRMK	B2FHC6	Superoxide dismutase [Cu-Zn] OS=Stenotrophomonas maltophilia (strain K279a) GN=sodC1 PE=3 SV=1	Regular	32191.1	0	19162.7	150	12	12	74.6	2560705	1368277	2031968			Green
3497	B2FHC7_STRMK	B2FHC7	Superoxide dismutase [Cu-Zn] OS=Stenotrophomonas maltophilia (strain K279a) GN=sodC2 PE=3 SV=1	Regular	1479.11	0	20985.1	49	10	8	47.12	331132	78425	142577			Green
598	B2FTY7_STRMK	B2FTY7	Thiol:disulfide interchange protein OS=Stenotrophomonas maltophilia (strain K279a) GN=dsbA PE=3 SV=1	Regular	1081.05	0	23513	39	8	13	45.83	154609	106354	164277			Green
1063	B2FQ33_STRMK	B2FQ33	Transcription termination/antitermination protein NusG OS=Stenotrophomonas maltophilia (strain K279a) GN=nusG PE=3 SV=1	Regular	1807.93	0	21214.2	33	6	14	25.81	55876	45051	53287			Green
283	TIG_STRMK	B2FQR1	Trigger factor OS=Stenotrophomonas maltophilia (strain K279a) GN=tig PE=3 SV=1	Regular	672.143	0.84	47998.5	60	16	37	18.33	127126	51978	124670			Green
3025	B2FTS4_STRMK	B2FTS4	Uncharacterized protein OS=Stenotrophomonas maltophilia (strain K279a) GN=pcm PE=4 SV=1	Regular	2257.71	0	23495.9	32	8	20	64.65	67500	26237	43467			Green
3872	B2FHB5_STRMK	B2FHB5	Uncharacterized protein OS=Stenotrophomonas maltophilia (strain K279a) GN=Smlt0149 PE=4 SV=1	Regular	16563	0	29863.7	178	17	20	77.45	1300023	528260	1006992			Green	1055
1485	B2FHE7_STRMK	B2FHE7	Uncharacterized protein OS=Stenotrophomonas maltophilia (strain K279a) GN=Smlt0181 PE=4 SV=1	Regular	2289.84	0	28239.7	69	11	24	50.19	278850	196480	247642			Green
2483	B2FHF0_STRMK	B2FHF0	Uncharacterized protein OS=Stenotrophomonas maltophilia (strain K279a) GN=Smlt0184 PE=4 SV=1	Regular	23156	0	21009.4	227	15	12	68.59	11639240	4653012	9985773			Green	2118 4003
2747	B2FHG9_STRMK	B2FHG9	Uncharacterized protein OS=Stenotrophomonas maltophilia (strain K279a) GN=Smlt0204 PE=4 SV=1	Regular	34473.7	0	11124.8	71	4	6	53.33	1397446	1094577	1144185			Green	1701
4003	B2FJV0_STRMK	B2FJV0	Uncharacterized protein OS=Stenotrophomonas maltophilia (strain K279a) GN=Smlt0387 PE=4 SV=1	Regular	32237.5	0	21033.4	215	17	13	94.21	9168168	3063727	6956905			Green	2118 2483
2369	B2FJV9_STRMK	B2FJV9	Uncharacterized protein OS=Stenotrophomonas maltophilia (strain K279a) GN=Smlt0397 PE=4 SV=1	Regular	714.74	0.86	30028.7	33	9	12	14.38	101291	78672	88268			Green
3743	B2FJY0_STRMK	B2FJY0	Uncharacterized protein OS=Stenotrophomonas maltophilia (strain K279a) GN=Smlt0419 PE=4 SV=1	Regular	2186.53	0	22564.5	23	7	17	37.73	39527	19326	34145			Green
2345	B2FKY3_STRMK	B2FKY3	Uncharacterized protein OS=Stenotrophomonas maltophilia (strain K279a) GN=Smlt0510B PE=4 SV=1	Regular	856.303	0	13016	14	5	16	41.07	292630	408032	165777			Green
1042	B2FL09_STRMK	B2FL09	Uncharacterized protein OS=Stenotrophomonas maltophilia (strain K279a) GN=Smlt0539 PE=4 SV=1	Regular	2390.11	0	22893.8	73	16	20	60.89	221879	76443	215930			Green
2722	B2FNK9_STRMK	B2FNK9	Uncharacterized protein OS=Stenotrophomonas maltophilia (strain K279a) GN=Smlt0725 PE=4 SV=1	Regular	1395.8	0	31571.7	47	9	17	28.91	253969	141770	163210			Green
3404	B2FQN1_STRMK	B2FQN1	Uncharacterized protein OS=Stenotrophomonas maltophilia (strain K279a) GN=Smlt0958 PE=4 SV=1	Regular	22835.1	0	12096.1	81	7	11	57.66	828607	754056	636747			Green
2928	B2FQN3_STRMK	B2FQN3	Uncharacterized protein OS=Stenotrophomonas maltophilia (strain K279a) GN=Smlt0960 PE=4 SV=1	Regular	26162.4	0	25121.7	134	13	14	59.31	2233419	1354672	1805554			Green	2565
1536	B2FQN5_STRMK	B2FQN5	Uncharacterized protein OS=Stenotrophomonas maltophilia (strain K279a) GN=Smlt0962 PE=4 SV=1	Regular	3285.6	0	78173.8	159	28	61	46.94	1056324	244810	816139			Green
436	B2FUD6_STRMK	B2FUD6	Uncharacterized protein OS=Stenotrophomonas maltophilia (strain K279a) GN=Smlt1403 PE=4 SV=1	Regular	1233.53	0	12835.5	10	2	7	12.3	29370	66957	25278			Green
783	B2FHL9_STRMK	B2FHL9	Uncharacterized protein OS=Stenotrophomonas maltophilia (strain K279a) GN=Smlt1474 PE=4 SV=1	Regular	807.846	0	67083.1	73	20	46	25.75	299736	70098	219536			Green
3452	B2FQ57_STRMK	B2FQ57	Uncharacterized protein OS=Stenotrophomonas maltophilia (strain K279a) GN=Smlt2204 PE=4 SV=1	Regular	6593.05	0	23812.8	60	8	14	46.52	109500	60252	110546			Green
2585	B2FHN9_STRMK	B2FHN9	Uncharacterized protein OS=Stenotrophomonas maltophilia (strain K279a) GN=Smlt2799 PE=4 SV=1	Regular	1991.72	0	13047.7	19	1	11	19.13	54720	164160	52972			Green
4256	B2FII7_STRMK	B2FII7	Uncharacterized protein OS=Stenotrophomonas maltophilia (strain K279a) GN=Smlt2905 PE=4 SV=1	Regular	13164.4	0	13353.3	56	8	13	52.85	695810	662082	527971			Green
3963	B2FIM5_STRMK	B2FIM5	Uncharacterized protein OS=Stenotrophomonas maltophilia (strain K279a) GN=Smlt2944 PE=4 SV=1	Regular	1051.73	0	51269.3	62	14	34	23.48	240249	105417	161826			Green
3975	B2FLG5_STRMK	B2FLG5	Uncharacterized protein OS=Stenotrophomonas maltophilia (strain K279a) GN=Smlt3232 PE=4 SV=1	Regular	2817.73	0	30399.1	54	13	21	56.34	112203	39374	99615			Green
3013	B2FME4_STRMK	B2FME4	Uncharacterized protein OS=Stenotrophomonas maltophilia (strain K279a) GN=Smlt3304 PE=4 SV=1	Regular	8829.41	0	21679.5	79	8	14	42.78	439767	242918	410466			Green
1367	B2FUU4_STRMK	B2FUU4	Uncharacterized protein OS=Stenotrophomonas maltophilia (strain K279a) GN=Smlt4063 PE=4 SV=1	Regular	2065.11	0	27012.7	38	9	22	21.81	88447	28919	72042			Green
2045	B2FHZ6_STRMK	B2FHZ6	Uncharacterized protein OS=Stenotrophomonas maltophilia (strain K279a) GN=Smlt4119 PE=4 SV=1	Regular	922.261	0	30994.8	57	13	18	29.64	266491	51334	246206			Green
3568	B2FJR9_STRMK	B2FJR9	Uncharacterized protein OS=Stenotrophomonas maltophilia (strain K279a) GN=Smlt4275 PE=4 SV=1	Regular	1015.96	0	16978.2	22	8	11	28.24	89181	59216	51829			Green
1586	B2FND4_STRMK	B2FND4	Uncharacterized protein OS=Stenotrophomonas maltophilia (strain K279a) GN=Smlt4590 PE=4 SV=1	Regular	3248.61	0	10324.9	31	5	6	65.96	81217	71169	61784			Green
2081	B2FND7_STRMK	B2FND7	Uncharacterized protein OS=Stenotrophomonas maltophilia (strain K279a) GN=Smlt4593 PE=4 SV=1	Regular	681.226	0.84	24285.7	22	5	17	29.86	55678	50138	53208			Green
