# Supplementary material for: The effect of imipenem and diffusible signaling factors on the secretion of outer membrane vesicles and associated Ax21 proteins in Stenotrophomonas maltophilia
Source: Front Microbiol. 2015 Apr 14;6:298. doi: 10.3389/fmicb.2015.00298 (PMC4396451; doi:10.3389/fmicb.2015.00298)
Supplement: Supplementary File S5 — List of transition used for LC-MRM analysis (Table 1) and results of the LC-MRM analysis of the two AX21 proteins (Tables 2, 3) and beta lactamase L1 (Table 4). Table 5 contains the statistical analysis of the data for all proteins. [file DataSheet5.XLSX]

## Sheet: Table 1
MRM target peptide transition list
Protein	Peptide precursor	Fragment ion	Precursor m/z (Da)	Fragment ion m/z (Da)	Dwell time (msec)	DP (V) b	CE (V) c
Smlt0184	IGAGYNYGIAPNTDLVAR (2+)	y10 (+)	932.981	1069.6	100	99.1	51.6
		y9 (+)	932.981	956.516	100	99.1	51.6
		y8 (+)	932.981	885.479	100	99.1	51.6
	FNQNWGLSGEVK (2+)	y8 (+)	689.841	875.462	100	81.4	39.5
		y7 (+)	689.841	689.383	100	81.4	39.5
		y5 (+)	689.841	519.277	100	81.4	39.5
Smlt0387	VGAGYNVEIAPSTDFVAR (2+)	y10 (+)	933.473	1076.57	100	99.2	51.7
		y9 (+)	933.473	963.489	100	99.2	51.7
		y8 (+)	933.473	892.452	100	99.2	51.7
	LNQNWGLNGELK (2+)	y8 (+)	693.362	916.489	100	81.7	39.7
		y7 (+)	693.362	730.409	100	81.7	39.7
		y5 (+)	693.362	560.304	100	81.7	39.7
Smlt2667	GVAPQDLR (2+)	y6 (+)	428.238	699.378	100	62.3	26.4
		y5 (+)	428.238	628.341	100	62.3	26.4
		y4 (+)	428.238	531.289	100	62.3	26.4
	IAYADSLSAPGYQLK (2+)	y10 (+)	798.917	1063.58	100	89.4	44.9
		y8 (+)	798.917	863.462	100	89.4	44.9
		y6 (+)	798.917	705.393	100	89.4	44.9
BSAa	AEFVEVTK (2+)	y6 (+)	461.748	722.408	100	64.8	28.1
		y5 (+)	461.748	575.34	100	64.8	28.1
		y4 (+)	461.748	476.271	100	64.8	28.1
	QTALVELLK (2+)	y7 (+)	507.813	785.513	100	68.1	30.4
		y6 (+)	507.813	714.476	100	68.1	30.4
		y5 (+)	507.813	601.392	100	68.1	30.4
a spiked internal standard Bovine Serum Albumin for data normalization
b declustering potential
c collision energy

## Sheet: Table 2
MRM quantification results for Ax21 homologue Smlt0184
Condition	Replicatea	AUCb		BSA	AUCnorm		AUCaverage		STD
		IGAc	FNQd	AEFe	IGA	FNQ	IGA	FNQ	IGA	FNQ
control	B1R1	43009	32950	2448716	0.0175639	0.013456
	B1R2	44073	59408	2522796	0.0179984	0.0242609
	B2R1	43349	28538	2485265	0.0177027	0.0116543
	B2R2	42421	25790	2336237	0.0173238	0.0105321	0.0176472	0.0149758	0.00028165	0.00630613
imipenem	B1R1	22122088	26139236	3123161	9.03416	10.6747
	B1R2	22631276	26772314	3044950	9.2421	10.9332
	B2R1	23329346	30140936	2850100	9.52718	12.3089
	B2R2	23874792	29664730	2752704	9.74992	12.1144	9.38834	11.5078	0.314562	0.823397
DSF	B1R1	33442362	40782568	4095143	13.6571	16.6547
	B1R2	35179472	44628440	4082491	14.3665	18.2252
	B2R1	38722732	49853692	3403918	15.8135	20.3591
	B2R2	41799464	53703300	3589680	17.07	21.9312	15.2268	19.2926	1.52157	2.32362
BDSF	B1R1	41636032	62364652	3029309	17.0032	25.4683
	B1R2	40261948	62802896	2987493	16.4421	25.6473
	B2R1	41772384	61921800	3407977	17.0589	25.2875
	B2R2	43445968	64277028	3494428	17.7423	26.2493	17.0616	25.6631	0.532496	0.417495
PDSF	B1R1	253439	180167	2579986	0.103499	0.0735761
	B1R2	159366	149691	2341308	0.0650815	0.0611304
	B2R1	253731	163879	2754090	0.103618	0.0669245
	B2R2	153661	167111	2435168	0.0627517	0.0682443	0.0837375	0.0674688	0.022907	0.00511117
a Replicate run: B, biological replicate; R, technical replicate
b Total area under curve calculated by Skyline v2.5
c target peptide IGAGYNYGIAPNTDLVAR
d target peptide FNQNWGLSGEVK
e target peptide AEFVEVTK (internal standard for normalization)

## Sheet: Table 3
MRM quantification results for Ax21 homologue Smlt0387
Condition	Replicatea	AUCb		BSA	AUCnorm		AUCaverage		STD
		VGAc	LNQd	AEFe	VGA	LNQ	VGA	LNQ	VGA	LNQ
control	B1R1	5634	8294	2448716	0.0023008	0.00338708
	B1R2	49304	12958	2522796	0.0201346	0.00529175
	B2R1	5800	4639	2485265	0.00236859	0.00189446
	B2R2	15157	9870	2336237	0.00618977	0.00403068	0.00774845	0.003651	0.00845511	0.00141319
imipenem	B1R1	9021580	8246165	3123161	3.68421	3.36755
	B1R2	10521055	8239009	3044950	4.29656	3.36462
	B2R1	8245156	8244621	2850100	3.36713	3.36692
	B2R2	9619882	8052374	2752704	3.92854	3.28841	3.81911	3.34687	0.392604	0.038998
DSF	B1R1	2641877	2055425	4095143	1.07888	0.839389
	B1R2	2829134	2130614	4082491	1.15535	0.870094
	B2R1	3697566	2277224	3403918	1.51	0.929967
	B2R2	3968015	2436615	3589680	1.62045	0.995058	1.34117	0.908627	0.264463	0.0688099
BDSF	B1R1	2712843	2529830	3029309	1.10786	1.03313
	B1R2	3604969	2351811	2987493	1.47219	0.960426
	B2R1	4232728	3176610	3407977	1.72855	1.29726
	B2R2	4321165	3240783	3494428	1.76467	1.32346	1.51832	1.15357	0.303032	0.183776
PDSF	B1R1	64978	7828	2579986	0.0265355	0.00319678
	B1R2	35557	25412	2341308	0.0145207	0.0103777
	B2R1	75069	44244	2754090	0.0306565	0.0180682
	B2R2	39294	35431	2435168	0.0160468	0.0144692	0.0219399	0.011528	0.00789245	0.00638117
a replicate run: B, biological replicate; R, technical replicate
b Total area under curve calculated by Skyline v2.5
c target peptide VGAGYNVEIAPSTDFVAR
d target peptide LNQNWGLNGELK
e target peptide AEFVEVTK (internal standard for normalization)

## Sheet: Table 4
MRM quantification results for L1 metallo-β-lactamase Smlt2667
Condition	Replicatea	AUCb		BSA	AUCnorm		AUCaverage		STD
		GVAc	IAYd	AEFe	GVA	IAY	GVA	IAY	GVA	IAY
control	B1R1	19457	4916	2448716	0.0079458	0.00200758
	B1R2	27718	2988	2522796	0.0113194	0.00122023
	B2R1	7478	5672	2485265	0.00305385	0.00231632
	B2R2	555	3151	2336237	0.000226649	0.0012868	0.00563642	0.00170773	0.00495193	0.000540101
imipenem	B1R1	1920762	1291228	3123161	0.784396	0.527308
	B1R2	2073519	1280022	3044950	0.846778	0.522732
	B2R1	5100867	3768540	2850100	2.08308	1.53899
	B2R2	5821588	3650171	2752704	2.3774	1.49065	1.52291	1.01992	0.825935	0.571803
DSF	B1R1	214269	93681	4095143	0.0875026	0.0382572
	B1R2	226904	86694	4082491	0.0926624	0.0354039
	B2R1	239138	97082	3403918	0.0976585	0.0396461
	B2R2	200465	111618	3589680	0.0818654	0.0455823	0.0899222	0.0397223	0.00678545	0.0042872
BDSF	B1R1	542266	279846	3029309	0.221449	0.114283
	B1R2	570626	281864	2987493	0.233031	0.115107
	B2R1	459859	236911	3407977	0.187796	0.0967491
	B2R2	403615	253047	3494428	0.164827	0.103339	0.201776	0.107369	0.0312225	0.00888259
PDSF	B1R1	16046	3391	2579986	0.00655282	0.00138481
	B1R2	23038	1298	2341308	0.0094082	0.000530074
	B2R1	2421	5738	2754090	0.000988681	0.00234327
	B2R2	1639	5145	2435168	0.00066933	0.0021011	0.00440476	0.00158981	0.0042923	0.000815309
a replicate run: B, biological replicate; R, technical replicate
b Total area under curve calculated by Skyline v2.5
c target peptide GVAPQDLR
d target peptide IAYADSLSAPGYQLK
e target peptide AEFVEVTK (internal standard for normalization)

## Sheet: Table 5
MRM statistics
Protein	Peptide	Condition 1	Condition 2	AUCnorm (condition 1)				AUCnorm (condition 2)				p-valuea
				B1R1	B1R2	B2R1	B2R2	B1R1	B1R2	B2R1	B2R2
B2FHF0	IGA	control	imipenem	0.0175639	0.0179984	0.0177027	0.0173238	9.03416	9.2421	9.52718	9.74992	1.04309e-05
	FNQ			0.013456	0.0242609	0.0116543	0.0105321	10.6747	10.9332	12.3089	12.1144	0.000102319
	IGA	control	DSF	0.0175639	0.0179984	0.0177027	0.0173238	13.6571	14.3665	15.8135	17.07	0.00027364
	FNQ			0.013456	0.0242609	0.0116543	0.0105321	16.6547	18.2252	20.3591	21.9312	0.000478364
	IGA	control	BDSF	0.0175639	0.0179984	0.0177027	0.0173238	17.0032	16.4421	17.0589	17.7423	8.41198e-06
	FNQ			0.013456	0.0242609	0.0116543	0.0105321	25.4683	25.6473	25.2875	26.2493	1.19734e-06
	IGA	control	PDSF	0.0175639	0.0179984	0.0177027	0.0173238	0.103499	0.0650815	0.103618	0.0627517	0.0103546
	FNQ			0.013456	0.0242609	0.0116543	0.0105321	0.0735761	0.0611304	0.0669245	0.0682443	0.0021905
B2FJV0	VGA	control	imipenem	0.0023008	0.0201346	0.00236859	0.00618977	3.68421	4.29656	3.36713	3.92854	0.000281672
	LNQ			0.00338708	0.00529175	0.00189446	0.00403068	3.36755	3.36462	3.36692	3.28841	4.48088e-07
	VGA	control	DSF	0.0023008	0.0201346	0.00236859	0.00618977	1.07888	1.15535	1.51	1.62045	0.0021446
	LNQ			0.00338708	0.00529175	0.00189446	0.00403068	0.839389	0.870094	0.929967	0.995058	0.000121887
	VGA	control	BDSF	0.0023008	0.0201346	0.00236859	0.00618977	1.10786	1.47219	1.72855	1.76467	0.00214645
	LNQ			0.00338708	0.00529175	0.00189446	0.00403068	1.03313	0.960426	1.29726	1.32346	0.0011152
	VGA	control	PDSF	0.0023008	0.0201346	0.00236859	0.00618977	0.0265355	0.0145207	0.0306565	0.0160468	0.162365
	LNQ			0.00338708	0.00529175	0.00189446	0.00403068	0.00319678	0.0103777	0.0180682	0.0144692	0.110868
B2FTM1	GVA	control	imipenem	0.0079458	0.0113194	0.00305385	0.000226649	0.784396	0.846778	2.08308	2.3774	0.0354095
	IAY			0.00200758	0.00122023	0.00231632	0.0012868	0.527308	0.522732	1.53899	1.49065	0.0377617
	GVA	control	DSF	0.0079458	0.0113194	0.00305385	0.000226649	0.0875026	0.0926624	0.0976585	0.0818654	0.000152981
	IAY			0.00200758	0.00122023	0.00231632	0.0012868	0.0382572	0.0354039	0.0396461	0.0455823	0.000418352
	GVA	control	BDSF	0.0079458	0.0113194	0.00305385	0.000226649	0.221449	0.233031	0.187796	0.164827	0.000656308
	IAY			0.00200758	0.00122023	0.00231632	0.0012868	0.114283	0.115107	0.0967491	0.103339	0.000177118
	GVA	control	PDSF	0.0079458	0.0113194	0.00305385	0.000226649	0.00655282	0.0094082	0.000988681	0.00066933	0.122192
	IAY			0.00200758	0.00122023	0.00231632	0.0012868	0.00138481	0.000530074	0.00234327	0.0021011	0.758561
a Paired, two-tailed Student's t-Test
